# Supplementary material for: Induced Human Decidual NK-Like Cells Improve Utero-Placental Perfusion in Mice
Source: PLoS One. 2016 Oct 13;11(10):e0164353. doi: 10.1371/journal.pone.0164353 (PMC5063315; doi:10.1371/journal.pone.0164353)
Supplement: S1 File — List of genes differentially expressed with at least a two fold change and false discovery rate (FDR) of 0.05 in different pair-wise cell type comparisons. (XLSX) [file pone.0164353.s003.xlsx]

## Sheet: Summary
				pNK CD56Bright	pNK CD56Dim	idNK CD56Bright	idNK CD56Dim	dNK
			pNK CD56Bright	0
			pNK CD56Dim	615	0
			idNK CD56Bright	1636	ND	0
			idNK CD56Dim	ND	1547	434	0
			dNK	843	974	1255	1718	0
			Number of transcripts differentially expressed with at least a 2-fold change and FDR < 5% between the cell types shown in rows and columns. Each group consisted of 3 samples. The list of transcripts of each comparison is provided in the tabs of this file

## Sheet: idNK_Br-vs-dNK
seqname		gene_assignment	mrna_assignment	swissprot	unigene	category	locus.type	log2FC	AveExpr	t	P.Value	adj.P.Val	B	ID	dNK.1	dNK.2	dNK.3	idNK_Br.4	idNK_Br.5	idNK_Br.6
TC10000593.hg.1	chr10	NM_001171971 // CDHR1 // cadherin-related family member 1 // 10q23.1 // 92211 /// NM_033100 // CDHR1 // cadherin-related family member 1 // 10q23.1 // 92211 /// ENST00000332904 // CDHR1 // cadherin-related family member 1 // 10q23.1 // 92211 /// ENST00000372117 // CDHR1 // cadherin-related family member 1 // 10q23.1 // 92211 /// ENST00000440770 // CDHR1 // cadherin-related family member 1 // 10q2…	NM_001171971 // RefSeq // Homo sapiens cadherin-related family member 1 (CDHR1), transcript variant 2, mRNA. // chr10 // 100 // 100 // 0 // --- // 0 /// NM_033100 // RefSeq // Homo sapiens cadherin-related family member 1 (CDHR1), transcript variant 1, mRNA. // chr10 // 100 // 100 // 0 // --- // 0 /// ENST00000332904 // ENSEMBL // cdna:known chromosome:GRCh37:10:85954410:85979377:1 gene:ENSG00000…	NM_033100 // Q96JP9 /// NM_033100 // B3KWC7 /// BC038799 // Q96JP9	NM_001171971 // Hs.137556 // adrenal gland| bladder| brain| embryonic tissue| eye| intestine| kidney| lung| mammary gland| mouth| pharynx| skin| spleen| thymus| thyroid| uterus|adrenal tumor| bladder carcinoma| breast (mammary gland) tumor| colorectal tumor| gastrointestinal tumor| glioma| head and neck tumor| normal| retinoblastoma| uterine tumor| blastocyst| fetus| adult /// NM_033100 // Hs.137…	main	Coding	-5.07124	7.76877	-20.895	4.35e-11	4.83e-07	15.0838	TC10000593.hg.1	11.082	10.4225	11.7484	5.96206	6.22881	5.84836
TC0X001155.hg.1	chrX	NR_001564 // XIST // X (inactive)-specific transcript (non-protein coding) // Xq13.2 // 7503 /// ENST00000429829 // XIST // X (inactive)-specific transcript (non-protein coding) // Xq13.2 // 7503	NR_001564 // RefSeq // Homo sapiens X (inactive)-specific transcript (non-protein coding) (XIST), non-coding RNA. // chrX // 100 // 100 // 0 // --- // 0 /// ENST00000429829 // ENSEMBL // ensembl_havana_lincrna:lincRNA chromosome:GRCh37:X:73040491:73072588:-1 gene:ENSG00000229807 gene_biotype:lincRNA transcript_biotype:processed_transcript // chrX // 100 // 100 // 0 // --- // 0 /// uc004ebm.1 // U…	---	NR_001564 // Hs.529901 // adipose tissue| adrenal gland| bone| bone marrow| brain| cervix| connective tissue| ear| embryonic tissue| eye| heart| intestine| kidney| liver| lung| lymph node| mammary gland| muscle| nerve| ovary| pancreas| parathyroid| pharynx| pituitary gland| placenta| prostate| skin| spleen| stomach| testis| thymus| thyroid| trachea| uterus| vascular|adrenal tumor| breast (mammary…	main	Coding	-4.92555	5.26369	-18.4723	1.94e-10	6.59e-07	13.9023	TC0X001155.hg.1	9.76917	9.87283	10.1036	4.15891	5.71035	5.09973
TC6_apd_hap1000040.hg.1	chr6_apd_hap1	NM_005346 // HSPA1B // heat shock 70kDa protein 1B // 6p21.3 // 3304 /// BC009322 // HSPA1A // heat shock 70kDa protein 1A // 6p21.3 // 3303 /// BC018740 // HSPA1A // heat shock 70kDa protein 1A // 6p21.3 // 3303 /// BC057397 // HSPA1B // heat shock 70kDa protein 1B // 6p21.3 // 3304 /// BC063507 // HSPA1B // heat shock 70kDa protein 1B // 6p21.3 // 3304	NM_005346 // RefSeq // Homo sapiens heat shock 70kDa protein 1B (HSPA1B), mRNA. // chr6_apd_hap1 // 100 // 100 // 0 // --- // 0 /// uc011eod.1 // UCSC Genes // --- // chr6_apd_hap1 // 100 // 100 // 0 // --- // 0 /// uc021zjh.1 // UCSC Genes // --- // chr6_apd_hap1 // 100 // 100 // 0 // --- // 0 /// BC009322 // GenBank // Homo sapiens heat shock 70kDa protein 1A, mRNA (cDNA clone MGC:15236 IMAGE:4…	BC009322 // P08107 /// BC018740 // P08107 /// BC057397 // P08107 /// BC063507 // P08107	NM_005346 // Hs.719966 // adipose tissue| adrenal gland| ascites| bladder| blood| bone marrow| brain| cervix| connective tissue| embryonic tissue| esophagus| eye| heart| intestine| kidney| larynx| liver| lung| lymph node| mammary gland| mouth| muscle| nerve| ovary| pancreas| placenta| prostate| skin| spleen| stomach| testis| thymus| thyroid| trachea| uterus| vascular| bladder carcinoma| breast (m…	main	Coding	-4.87605	9.67346	-8.16884	2.33e-06	0.000285364	5.22397	TC6_apd_hap1000040.hg.1	11.3363	12.9566	13.1849	7.84844	7.37589	7.62524
TC6_dbb_hap3000070.hg.1	chr6_dbb_hap3	NM_005346 // HSPA1B // heat shock 70kDa protein 1B // 6p21.3 // 3304 /// BC009322 // HSPA1A // heat shock 70kDa protein 1A // 6p21.3 // 3303 /// BC018740 // HSPA1A // heat shock 70kDa protein 1A // 6p21.3 // 3303 /// BC057397 // HSPA1B // heat shock 70kDa protein 1B // 6p21.3 // 3304 /// BC063507 // HSPA1B // heat shock 70kDa protein 1B // 6p21.3 // 3304	NM_005346 // RefSeq // Homo sapiens heat shock 70kDa protein 1B (HSPA1B), mRNA. // chr6_dbb_hap3 // 100 // 100 // 0 // --- // 0 /// uc011gfv.2 // UCSC Genes // --- // chr6_dbb_hap3 // 100 // 100 // 0 // --- // 0 /// uc021znr.1 // UCSC Genes // --- // chr6_dbb_hap3 // 100 // 100 // 0 // --- // 0 /// BC009322 // GenBank // Homo sapiens heat shock 70kDa protein 1A, mRNA (cDNA clone MGC:15236 IMAGE:4…	BC009322 // P08107 /// BC018740 // P08107 /// BC057397 // P08107 /// BC063507 // P08107	NM_005346 // Hs.719966 // adipose tissue| adrenal gland| ascites| bladder| blood| bone marrow| brain| cervix| connective tissue| embryonic tissue| esophagus| eye| heart| intestine| kidney| larynx| liver| lung| lymph node| mammary gland| mouth| muscle| nerve| ovary| pancreas| placenta| prostate| skin| spleen| stomach| testis| thymus| thyroid| trachea| uterus| vascular| bladder carcinoma| breast (m…	main	Coding	-4.87533	9.69609	-8.19928	2.24e-06	0.000278392	5.26339	TC6_dbb_hap3000070.hg.1	11.3655	12.991	13.1889	7.85118	7.4203	7.64788
TC6_cox_hap2000079.hg.1	chr6_cox_hap2	NM_005346 // HSPA1B // heat shock 70kDa protein 1B // 6p21.3 // 3304 /// BC009322 // HSPA1A // heat shock 70kDa protein 1A // 6p21.3 // 3303 /// BC018740 // HSPA1A // heat shock 70kDa protein 1A // 6p21.3 // 3303 /// BC057397 // HSPA1B // heat shock 70kDa protein 1B // 6p21.3 // 3304 /// BC063507 // HSPA1B // heat shock 70kDa protein 1B // 6p21.3 // 3304	NM_005346 // RefSeq // Homo sapiens heat shock 70kDa protein 1B (HSPA1B), mRNA. // chr6_cox_hap2 // 100 // 100 // 0 // --- // 0 /// uc011fhy.1 // UCSC Genes // --- // chr6_cox_hap2 // 100 // 100 // 0 // --- // 0 /// uc021zlk.1 // UCSC Genes // --- // chr6_cox_hap2 // 100 // 100 // 0 // --- // 0 /// BC009322 // GenBank // Homo sapiens heat shock 70kDa protein 1A, mRNA (cDNA clone MGC:15236 IMAGE:4…	BC009322 // P08107 /// BC018740 // P08107 /// BC057397 // P08107 /// BC063507 // P08107	NM_005346 // Hs.719966 // adipose tissue| adrenal gland| ascites| bladder| blood| bone marrow| brain| cervix| connective tissue| embryonic tissue| esophagus| eye| heart| intestine| kidney| larynx| liver| lung| lymph node| mammary gland| mouth| muscle| nerve| ovary| pancreas| placenta| prostate| skin| spleen| stomach| testis| thymus| thyroid| trachea| uterus| vascular| bladder carcinoma| breast (m…	main	Coding	-4.85977	9.6816	-8.18025	2.3e-06	0.000281998	5.23876	TC6_cox_hap2000079.hg.1	11.3612	12.9807	13.1573	7.88829	7.40485	7.62672
TC6_qbl_hap6000070.hg.1	chr6_qbl_hap6	NM_005346 // HSPA1B // heat shock 70kDa protein 1B // 6p21.3 // 3304 /// BC009322 // HSPA1A // heat shock 70kDa protein 1A // 6p21.3 // 3303 /// BC018740 // HSPA1A // heat shock 70kDa protein 1A // 6p21.3 // 3303 /// BC057397 // HSPA1B // heat shock 70kDa protein 1B // 6p21.3 // 3304 /// BC063507 // HSPA1B // heat shock 70kDa protein 1B // 6p21.3 // 3304	NM_005346 // RefSeq // Homo sapiens heat shock 70kDa protein 1B (HSPA1B), mRNA. // chr6_qbl_hap6 // 100 // 100 // 0 // --- // 0 /// uc011iry.1 // UCSC Genes // --- // chr6_qbl_hap6 // 100 // 100 // 0 // --- // 0 /// uc021zuj.1 // UCSC Genes // --- // chr6_qbl_hap6 // 100 // 100 // 0 // --- // 0 /// BC009322 // GenBank // Homo sapiens heat shock 70kDa protein 1A, mRNA (cDNA clone MGC:15236 IMAGE:4…	BC009322 // P08107 /// BC018740 // P08107 /// BC057397 // P08107 /// BC063507 // P08107	NM_005346 // Hs.719966 // adipose tissue| adrenal gland| ascites| bladder| blood| bone marrow| brain| cervix| connective tissue| embryonic tissue| esophagus| eye| heart| intestine| kidney| larynx| liver| lung| lymph node| mammary gland| mouth| muscle| nerve| ovary| pancreas| placenta| prostate| skin| spleen| stomach| testis| thymus| thyroid| trachea| uterus| vascular| bladder carcinoma| breast (m…	main	Coding	-4.80758	9.79965	-8.13608	2.44e-06	0.000292578	5.1814	TC6_qbl_hap6000070.hg.1	11.4663	13.0218	13.2501	8.03194	7.53556	7.74802
TC01001407.hg.1	chr1	NR_024151 // HSPA7 // heat shock 70kDa protein 7 (HSP70B) // 1q23.3 // 3311	NR_024151 // RefSeq // Homo sapiens heat shock 70kDa protein 7 (HSP70B) (HSPA7), non-coding RNA. // chr1 // 100 // 100 // 0 // --- // 0 /// uc010pkp.1 // UCSC Genes // --- // chr1 // 100 // 100 // 0 // --- // 0	NR_024151 // Q53FC7 /// NR_024151 // P17066 /// NR_024151 // B3KSM6 /// NR_024151 // B2R6X5	---	main	Coding	-4.35657	7.7407	-6.25489	3.54e-05	0.00153536	2.49477	TC01001407.hg.1	8.75117	11.5186	11.8782	6.42023	6.53092	6.12715
TC16000376.hg.1	chr16	ENST00000444228 // ITGAD // integrin, alpha D // 16p11.2 // 3681 /// ENST00000316569 // ITGAD // integrin, alpha D // 16p11.2 // 3681 /// ENST00000389202 // ITGAD // integrin, alpha D // 16p11.2 // 3681 /// NM_005353 // ITGAD // integrin, alpha D // 16p11.2 // 3681	ENST00000444228 // ENSEMBL // cdna:known chromosome:GRCh37:16:31404656:31419940:1 gene:ENSG00000156886 gene_biotype:protein_coding transcript_biotype:retained_intron // chr16 // 100 // 100 // 0 // --- // 0 /// ENST00000316569 // ENSEMBL // cdna:known chromosome:GRCh37:16:31404597:31420638:1 gene:ENSG00000156886 gene_biotype:protein_coding transcript_biotype:protein_coding // chr16 // 100 // 100 /…	NM_005353 // Q59H14 /// NM_005353 // Q13349	ENST00000444228 // Hs.679163 // lung| muscle| spleen| lung tumor| normal| adult /// ENST00000316569 // Hs.679163 // lung| muscle| spleen| lung tumor| normal| adult /// ENST00000389202 // Hs.679163 // lung| muscle| spleen| lung tumor| normal| adult /// NM_005353 // Hs.679163 // lung| muscle| spleen| lung tumor| normal| adult	main	Coding	-4.26297	7.60937	-10.9042	9.62e-08	4.05e-05	8.34362	TC16000376.hg.1	9.78343	11.5626	11.264	6.77228	6.37439	6.67446
TC12000611.hg.1	chr12	NM_000239 // LYZ // lysozyme // 12q15 // 4069 /// ENST00000261267 // LYZ // lysozyme // 12q15 // 4069 /// ENST00000548839 // LYZ // lysozyme // 12q15 // 4069 /// ENST00000549690 // LYZ // lysozyme // 12q15 // 4069 /// BC004147 // LYZ // lysozyme // 12q15 // 4069	NM_000239 // RefSeq // Homo sapiens lysozyme (LYZ), mRNA. // chr12 // 100 // 100 // 0 // --- // 0 /// ENST00000261267 // ENSEMBL // cdna:known chromosome:GRCh37:12:69742121:69748014:1 gene:ENSG00000090382 gene_biotype:protein_coding transcript_biotype:protein_coding // chr12 // 100 // 100 // 0 // --- // 0 /// ENST00000548839 // ENSEMBL // cdna:putative chromosome:GRCh37:12:69742166:69744286:1 gen…	NM_000239 // B2R4C5 /// BC004147 // P61626 /// BC004147 // B2R4C5	NM_000239 // Hs.524579 // adipose tissue| adrenal gland| ascites| bladder| blood| bone| bone marrow| brain| connective tissue| embryonic tissue| esophagus| eye| heart| intestine| kidney| larynx| liver| lung| lymph node| mammary gland| mouth| muscle| pancreas| pharynx| placenta| salivary gland| skin| spleen| stomach| thymus| thyroid| trachea| uterus| vascular|adrenal tumor| bladder carcinoma| brea…	main	Coding	-4.21269	4.97367	-6.30067	3.3e-05	0.00146676	2.56609	TC12000611.hg.1	7.22493	10.1976	7.28607	3.84682	4.28588	3.93782
TC6_apd_hap1000088.hg.1	chr6_apd_hap1	--- // --- // AK298056,uc011eoc.1 // --- // ---	uc011eoc.1 // UCSC Genes // --- // chr6_apd_hap1 // 100 // 100 // 0 // --- // 0	---	---	main	Coding	-4.15274	7.43478	-9.55555	4.24e-07	0.000100589	6.90694	TC6_apd_hap1000088.hg.1	9.15152	10.3774	10.6245	5.98834	5.84567	5.86112
TC6_cox_hap2000174.hg.1	chr6_cox_hap2	--- // --- // AK298056,uc011fhx.1 // --- // ---	uc011fhx.1 // UCSC Genes // --- // chr6_cox_hap2 // 100 // 100 // 0 // --- // 0	---	---	main	Coding	-4.11206	7.50247	-9.7359	3.45e-07	8.96e-05	7.10978	TC6_cox_hap2000174.hg.1	9.23051	10.4328	10.6913	6.11317	5.9243	5.98094
TC06000385.hg.1	chr6	NM_005346 // HSPA1B // heat shock 70kDa protein 1B // 6p21.3 // 3304 /// ENST00000375650 // HSPA1B // heat shock 70kDa protein 1B // 6p21.3 // 3304 /// ENST00000375650 // HSPA1A // heat shock 70kDa protein 1A // 6p21.3 // 3303 /// ENST00000418382 // HSPA1B // heat shock 70kDa protein 1B // 6p21.3 // 3304 /// ENST00000418382 // HSPA1A // heat shock 70kDa protein 1A // 6p21.3 // 3303 /// ENST000005…	NM_005346 // RefSeq // Homo sapiens heat shock 70kDa protein 1B (HSPA1B), mRNA. // chr6 // 100 // 100 // 0 // --- // 0 /// ENST00000375650 // ENSEMBL // cdna:known chromosome:GRCh37:6:31795512:31798031:1 gene:ENSG00000204388 gene_biotype:protein_coding transcript_biotype:protein_coding // chr6 // 100 // 100 // 0 // --- // 0 /// ENST00000418382 // ENSEMBL // cdna:known chromosome:GRCh37:6:31795728…	BC009322 // P08107 /// BC018740 // P08107 /// BC057397 // P08107 /// BC063507 // P08107	NM_005346 // Hs.719966 // adipose tissue| adrenal gland| ascites| bladder| blood| bone marrow| brain| cervix| connective tissue| embryonic tissue| esophagus| eye| heart| intestine| kidney| larynx| liver| lung| lymph node| mammary gland| mouth| muscle| nerve| ovary| pancreas| placenta| prostate| skin| spleen| stomach| testis| thymus| thyroid| trachea| uterus| vascular| bladder carcinoma| breast (m…	main	Coding	-4.08905	10.3879	-7.44356	6.2e-06	0.000534851	4.249	TC06000385.hg.1	11.844	13.2613	13.4344	8.97228	8.5675	8.73276
TC6_qbl_hap6000164.hg.1	chr6_qbl_hap6	--- // --- // AK298056,uc011irx.1 // --- // ---	uc011irx.1 // UCSC Genes // --- // chr6_qbl_hap6 // 100 // 100 // 0 // --- // 0	---	---	main	Coding	-4.07974	7.52022	-10.1996	2.05e-07	6.84e-05	7.61574	TC6_qbl_hap6000164.hg.1	9.24734	10.4479	10.7079	6.13005	6.00646	6.02743
TC6_dbb_hap3000163.hg.1	chr6_dbb_hap3	--- // --- // AK298056,uc011gfu.1 // --- // ---	uc011gfu.1 // UCSC Genes // --- // chr6_dbb_hap3 // 100 // 100 // 0 // --- // 0	---	---	main	Coding	-4.02074	7.45115	-8.94924	8.73e-07	0.000156267	6.19875	TC6_dbb_hap3000163.hg.1	9.04532	10.3785	10.6143	6.1582	5.9099	5.90782
TC06001547.hg.1	chr6	--- // --- // AK298056,uc011dok.1 // --- // ---	uc011dok.1 // UCSC Genes // --- // chr6 // 100 // 100 // 0 // --- // 0	---	---	main	Coding	-3.88862	7.49578	-8.90747	9.18e-07	0.000161998	6.14843	TC06001547.hg.1	9.0246	10.2994	10.619	6.2095	6.10924	5.9584
TC12001224.hg.1	chr12	NR_028045 // KLRAP1 // killer cell lectin-like receptor subfamily A pseudogene 1 // 12p13.2 // 10748 /// ENST00000510134 // KLRAP1 // killer cell lectin-like receptor subfamily A pseudogene 1 // --- // --- /// BC069672 // KLRAP1 // killer cell lectin-like receptor subfamily A pseudogene 1 // 12p13.2 // 10748 /// BC069697 // KLRAP1 // killer cell lectin-like receptor subfamily A pseudogene 1 // 12…	NR_028045 // RefSeq // Homo sapiens killer cell lectin-like receptor subfamily A pseudogene 1 (KLRAP1), non-coding RNA. // chr12 // 100 // 100 // 0 // --- // 0 /// ENST00000510134 // ENSEMBL // cdna:known chromosome:GRCh37:12:10741382:10752268:-1 gene:ENSG00000256667 gene_biotype:pseudogene transcript_biotype:processed_transcript // chr12 // 100 // 100 // 0 // --- // 0 /// uc010shf.2 // UCSC Gene…	BC069672 // O75889 /// BC069697 // Q6NSY2 /// BC101471 // O75889 /// BC101473 // O75889	NR_028045 // Hs.159297 // adrenal gland| bone| brain| connective tissue| embryonic tissue| intestine| lung| lymph node| pituitary gland| placenta| prostate| spleen| testis| uterus|adrenal tumor| chondrosarcoma| germ cell tumor| non-neoplasia| normal| uterine tumor| blastocyst| fetus| adult /// BC069672 // Hs.159297 // adrenal gland| bone| brain| connective tissue| embryonic tissue| intestine| lun…	main	Coding	-3.58591	6.10288	-6.09373	4.55e-05	0.00181872	2.24129	TC12001224.hg.1	9.28311	10.1185	8.7145	6.16266	5.10685	6.08889
TC02000281.hg.1	chr2	NM_001430 // EPAS1 // endothelial PAS domain protein 1 // 2p21-p16 // 2034 /// ENST00000263734 // LOC100652809 // uncharacterized LOC100652809 // --- // 100652809 /// ENST00000263734 // EPAS1 // endothelial PAS domain protein 1 // 2p21-p16 // 2034 /// ENST00000467888 // LOC100652809 // uncharacterized LOC100652809 // --- // 100652809 /// ENST00000467888 // EPAS1 // endothelial PAS domain protein …	NM_001430 // RefSeq // Homo sapiens endothelial PAS domain protein 1 (EPAS1), mRNA. // chr2 // 100 // 100 // 0 // --- // 0 /// ENST00000263734 // ENSEMBL // cdna:known chromosome:GRCh37:2:46524541:46613836:1 gene:ENSG00000116016 gene_biotype:protein_coding transcript_biotype:protein_coding // chr2 // 100 // 100 // 0 // --- // 0 /// ENST00000467888 // ENSEMBL // cdna:putative chromosome:GRCh37:2:4…	BC051338 // Q99814	NM_001430 // Hs.468410 // adipose tissue| adrenal gland| ascites| bladder| blood| bone| bone marrow| brain| cervix| connective tissue| ear| embryonic tissue| eye| heart| intestine| kidney| liver| lung| lymph| lymph node| mammary gland| mouth| muscle| nerve| ovary| pancreas| parathyroid| pharynx| placenta| prostate| salivary gland| skin| spleen| stomach| testis| thymus| thyroid| trachea| umbilical…	main	Coding	-3.57401	7.71949	-11.6868	4.35e-08	2.37e-05	9.09877	TC02000281.hg.1	10.2164	11.0591	9.32106	6.5396	6.90946	6.42543
TC06000384.hg.1	chr6	NM_005345 // HSPA1A // heat shock 70kDa protein 1A // 6p21.3 // 3303 /// ENST00000375651 // HSPA1B // heat shock 70kDa protein 1B // 6p21.3 // 3304 /// ENST00000375651 // HSPA1A // heat shock 70kDa protein 1A // 6p21.3 // 3303 /// ENST00000375652 // HSPA1B // heat shock 70kDa protein 1B // 6p21.3 // 3304 /// ENST00000375652 // HSPA1A // heat shock 70kDa protein 1A // 6p21.3 // 3303 /// ENST000004…	NM_005345 // RefSeq // Homo sapiens heat shock 70kDa protein 1A (HSPA1A), mRNA. // chr6 // 100 // 100 // 0 // --- // 0 /// ENST00000375651 // ENSEMBL // cdna:known chromosome:GRCh37:6:31783291:31785717:1 gene:ENSG00000204389 gene_biotype:protein_coding transcript_biotype:protein_coding // chr6 // 100 // 100 // 0 // --- // 0 /// ENST00000375652 // ENSEMBL // cdna:known chromosome:GRCh37:6:31783320…	NM_005345 // B3KTT5 /// NM_005345 // Q59EJ3 /// BC002453 // P08107 /// BC002453 // B3KTT5 /// BC002453 // Q59EJ3	NM_005345 // Hs.274402 // adipose tissue| adrenal gland| ascites| bladder| blood| bone| bone marrow| brain| cervix| connective tissue| ear| embryonic tissue| esophagus| eye| heart| intestine| kidney| liver| lung| mammary gland| mouth| muscle| nerve| pancreas| placenta| prostate| skin| spleen| stomach| testis| thymus| thyroid| trachea| uterus| vascular| bladder carcinoma| breast (mammary gland) tu…	main	Coding	-3.49282	10.8745	-7.03766	1.1e-05	0.000782712	3.67245	TC06000384.hg.1	12.2969	13.3397	13.5004	9.75303	9.29158	9.61392
TC6_apd_hap1000039.hg.1	chr6_apd_hap1	NM_005345 // HSPA1A // heat shock 70kDa protein 1A // 6p21.3 // 3303 /// BC002453 // HSPA1A // heat shock 70kDa protein 1A // 6p21.3 // 3303	NM_005345 // RefSeq // Homo sapiens heat shock 70kDa protein 1A (HSPA1A), mRNA. // chr6_apd_hap1 // 100 // 100 // 0 // --- // 0 /// uc011enz.2 // UCSC Genes // --- // chr6_apd_hap1 // 100 // 100 // 0 // --- // 0 /// uc011eoa.1 // UCSC Genes // --- // chr6_apd_hap1 // 100 // 100 // 0 // --- // 0 /// uc011eob.1 // UCSC Genes // --- // chr6_apd_hap1 // 100 // 100 // 0 // --- // 0 /// BC002453 // Gen…	NM_005345 // B3KTT5 /// NM_005345 // Q59EJ3 /// BC002453 // P08107 /// BC002453 // B3KTT5 /// BC002453 // Q59EJ3	NM_005345 // Hs.274402 // adipose tissue| adrenal gland| ascites| bladder| blood| bone| bone marrow| brain| cervix| connective tissue| ear| embryonic tissue| esophagus| eye| heart| intestine| kidney| liver| lung| mammary gland| mouth| muscle| nerve| pancreas| placenta| prostate| skin| spleen| stomach| testis| thymus| thyroid| trachea| uterus| vascular| bladder carcinoma| breast (mammary gland) tu…	main	Coding	-3.46763	10.1348	-6.92244	1.3e-05	0.000864589	3.5046	TC6_apd_hap1000039.hg.1	11.5672	12.5821	12.7423	9.04796	8.57733	8.86345
TC6_cox_hap2000078.hg.1	chr6_cox_hap2	NM_005345 // HSPA1A // heat shock 70kDa protein 1A // 6p21.3 // 3303 /// BC002453 // HSPA1A // heat shock 70kDa protein 1A // 6p21.3 // 3303	NM_005345 // RefSeq // Homo sapiens heat shock 70kDa protein 1A (HSPA1A), mRNA. // chr6_cox_hap2 // 100 // 100 // 0 // --- // 0 /// uc011fhu.2 // UCSC Genes // --- // chr6_cox_hap2 // 100 // 100 // 0 // --- // 0 /// uc011fhv.1 // UCSC Genes // --- // chr6_cox_hap2 // 100 // 100 // 0 // --- // 0 /// uc011fhw.1 // UCSC Genes // --- // chr6_cox_hap2 // 100 // 100 // 0 // --- // 0 /// BC002453 // Gen…	NM_005345 // B3KTT5 /// NM_005345 // Q59EJ3 /// BC002453 // P08107 /// BC002453 // B3KTT5 /// BC002453 // Q59EJ3	NM_005345 // Hs.274402 // adipose tissue| adrenal gland| ascites| bladder| blood| bone| bone marrow| brain| cervix| connective tissue| ear| embryonic tissue| esophagus| eye| heart| intestine| kidney| liver| lung| mammary gland| mouth| muscle| nerve| pancreas| placenta| prostate| skin| spleen| stomach| testis| thymus| thyroid| trachea| uterus| vascular| bladder carcinoma| breast (mammary gland) tu…	main	Coding	-3.46665	10.1365	-6.98698	1.18e-05	0.000820691	3.59885	TC6_cox_hap2000078.hg.1	11.5781	12.5791	12.7401	9.07213	8.58463	8.84054
TC6_qbl_hap6000069.hg.1	chr6_qbl_hap6	NM_005345 // HSPA1A // heat shock 70kDa protein 1A // 6p21.3 // 3303 /// BC002453 // HSPA1A // heat shock 70kDa protein 1A // 6p21.3 // 3303	NM_005345 // RefSeq // Homo sapiens heat shock 70kDa protein 1A (HSPA1A), mRNA. // chr6_qbl_hap6 // 100 // 100 // 0 // --- // 0 /// uc011iru.2 // UCSC Genes // --- // chr6_qbl_hap6 // 100 // 100 // 0 // --- // 0 /// uc011irv.1 // UCSC Genes // --- // chr6_qbl_hap6 // 100 // 100 // 0 // --- // 0 /// uc011irw.1 // UCSC Genes // --- // chr6_qbl_hap6 // 100 // 100 // 0 // --- // 0 /// BC002453 // Gen…	NM_005345 // B3KTT5 /// NM_005345 // Q59EJ3 /// BC002453 // P08107 /// BC002453 // B3KTT5 /// BC002453 // Q59EJ3	NM_005345 // Hs.274402 // adipose tissue| adrenal gland| ascites| bladder| blood| bone| bone marrow| brain| cervix| connective tissue| ear| embryonic tissue| esophagus| eye| heart| intestine| kidney| liver| lung| mammary gland| mouth| muscle| nerve| pancreas| placenta| prostate| skin| spleen| stomach| testis| thymus| thyroid| trachea| uterus| vascular| bladder carcinoma| breast (mammary gland) tu…	main	Coding	-3.46207	10.1355	-6.96535	1.22e-05	0.000839686	3.56733	TC6_qbl_hap6000069.hg.1	11.5781	12.5791	12.7401	9.08391	8.58659	8.84054
TC6_dbb_hap3000069.hg.1	chr6_dbb_hap3	NM_005345 // HSPA1A // heat shock 70kDa protein 1A // 6p21.3 // 3303 /// BC002453 // HSPA1A // heat shock 70kDa protein 1A // 6p21.3 // 3303	NM_005345 // RefSeq // Homo sapiens heat shock 70kDa protein 1A (HSPA1A), mRNA. // chr6_dbb_hap3 // 100 // 100 // 0 // --- // 0 /// uc011gfr.2 // UCSC Genes // --- // chr6_dbb_hap3 // 100 // 100 // 0 // --- // 0 /// uc011gfs.1 // UCSC Genes // --- // chr6_dbb_hap3 // 100 // 100 // 0 // --- // 0 /// uc011gft.1 // UCSC Genes // --- // chr6_dbb_hap3 // 100 // 100 // 0 // --- // 0 /// BC002453 // Gen…	NM_005345 // B3KTT5 /// NM_005345 // Q59EJ3 /// BC002453 // P08107 /// BC002453 // B3KTT5 /// BC002453 // Q59EJ3	NM_005345 // Hs.274402 // adipose tissue| adrenal gland| ascites| bladder| blood| bone| bone marrow| brain| cervix| connective tissue| ear| embryonic tissue| esophagus| eye| heart| intestine| kidney| liver| lung| mammary gland| mouth| muscle| nerve| pancreas| placenta| prostate| skin| spleen| stomach| testis| thymus| thyroid| trachea| uterus| vascular| bladder carcinoma| breast (mammary gland) tu…	main	Coding	-3.4401	10.0608	-6.83788	1.47e-05	0.000928181	3.38023	TC6_dbb_hap3000069.hg.1	11.4779	12.4983	12.6186	9.00411	8.49299	8.77729
TC19001239.hg.1	chr19	NM_006145 // DNAJB1 // DnaJ (Hsp40) homolog, subfamily B, member 1 // 19p13.2 // 3337 /// ENST00000254322 // DNAJB1 // DnaJ (Hsp40) homolog, subfamily B, member 1 // 19p13.2 // 3337 /// ENST00000396969 // DNAJB1 // DnaJ (Hsp40) homolog, subfamily B, member 1 // 19p13.2 // 3337 /// BC002352 // DNAJB1 // DnaJ (Hsp40) homolog, subfamily B, member 1 // 19p13.2 // 3337 /// BC019827 // DNAJB1 // DnaJ (…	NM_006145 // RefSeq // Homo sapiens DnaJ (Hsp40) homolog, subfamily B, member 1 (DNAJB1), mRNA. // chr19 // 100 // 100 // 0 // --- // 0 /// ENST00000254322 // ENSEMBL // cdna:known chromosome:GRCh37:19:14625582:14629201:-1 gene:ENSG00000132002 gene_biotype:protein_coding transcript_biotype:protein_coding // chr19 // 100 // 100 // 0 // --- // 0 /// ENST00000396969 // ENSEMBL // cdna:known chromoso…	NM_006145 // P25685 /// BC002352 // P25685 /// BC019827 // P25685	NM_006145 // Hs.515210 // adipose tissue| adrenal gland| ascites| bladder| blood| bone| bone marrow| brain| cervix| connective tissue| ear| embryonic tissue| esophagus| eye| heart| intestine| kidney| liver| lung| lymph| lymph node| mammary gland| mouth| muscle| nerve| ovary| pancreas| parathyroid| pharynx| pituitary gland| placenta| prostate| salivary gland| skin| spleen| stomach| testis| thymus|…	main	Coding	-3.22425	9.64759	-7.35246	7.04e-06	0.000584853	4.12157	TC19001239.hg.1	10.1006	11.861	12.2146	8.33619	8.14278	8.0245
TC01001030.hg.1	chr1	NM_017709 // FAM46C // family with sequence similarity 46, member C // 1p12 // 54855 /// ENST00000369448 // FAM46C // family with sequence similarity 46, member C // 1p12 // 54855 /// BC036516 // FAM46C // family with sequence similarity 46, member C // 1p12 // 54855 /// BC131726 // FAM46C // family with sequence similarity 46, member C // 1p12 // 54855	NM_017709 // RefSeq // Homo sapiens family with sequence similarity 46, member C (FAM46C), mRNA. // chr1 // 100 // 100 // 0 // --- // 0 /// ENST00000369448 // ENSEMBL // cdna:known chromosome:GRCh37:1:118148556:118170994:1 gene:ENSG00000183508 gene_biotype:protein_coding transcript_biotype:protein_coding // chr1 // 100 // 100 // 0 // --- // 0 /// uc001ehe.3 // UCSC Genes // --- // chr1 // 100 // …	NM_017709 // Q5VWP2 /// BC036516 // Q5VWP2 /// BC131726 // Q5VWP2	NM_017709 // Hs.356216 // bladder| blood| bone marrow| brain| connective tissue| embryonic tissue| eye| heart| intestine| kidney| liver| lung| lymph node| mammary gland| muscle| pancreas| parathyroid| pharynx| pituitary gland| placenta| prostate| salivary gland| skin| spleen| stomach| testis| thymus| thyroid| trachea| umbilical cord| uterus| vascular| breast (mammary gland) tumor| colorectal tumo…	main	Coding	-2.98501	8.83915	-16.0456	1.05e-09	2.41e-06	12.4801	TC01001030.hg.1	10.3915	9.78419	9.82493	7.09625	7.20519	6.74414
TC01001401.hg.1	chr1	NM_002155 // HSPA6 // heat shock 70kDa protein 6 (HSP70B') // 1q23 // 3310 /// ENST00000309758 // HSPA6 // heat shock 70kDa protein 6 (HSP70B') // 1q23 // 3310 /// ENST00000545155 // HSPA6 // heat shock 70kDa protein 6 (HSP70B') // 1q23 // 3310 /// BC035665 // HSPA6 // heat shock 70kDa protein 6 (HSP70B') // 1q23 // 3310	NM_002155 // RefSeq // Homo sapiens heat shock 70kDa protein 6 (HSP70B') (HSPA6), mRNA. // chr1 // 100 // 100 // 0 // --- // 0 /// ENST00000309758 // ENSEMBL // cdna:known chromosome:GRCh37:1:161494036:161496681:1 gene:ENSG00000173110 gene_biotype:protein_coding transcript_biotype:protein_coding // chr1 // 100 // 100 // 0 // --- // 0 /// ENST00000545155 // ENSEMBL // cdna:known chromosome:GRCh37:…	NM_002155 // Q53FC7 /// NM_002155 // P17066 /// NM_002155 // B3KSM6 /// NM_002155 // B2R6X5 /// BC035665 // P17066 /// BC035665 // Q53FC7 /// BC035665 // B3KSM6 /// BC035665 // B2R6X5	NM_002155 // Hs.654614 // adipose tissue| adrenal gland| bladder| blood| bone| bone marrow| brain| connective tissue| esophagus| eye| heart| intestine| kidney| lung| mammary gland| muscle| ovary| pancreas| pituitary gland| placenta| prostate| skin| spleen| stomach| thymus| trachea| uterus| bladder carcinoma| breast (mammary gland) tumor| chondrosarcoma| esophageal tumor| gastrointestinal tumor| k…	main	Coding	-2.98269	8.13817	-6.49376	2.46e-05	0.00126468	2.86351	TC01001401.hg.1	8.91607	10.7277	10.9481	7.11929	7.25976	7.2648
TC11003466.hg.1	chr11	NM_001037290 // BCO2 // beta-carotene oxygenase 2 // 11q22.3-q23.1 // 83875 /// NM_001256397 // BCO2 // beta-carotene oxygenase 2 // 11q22.3-q23.1 // 83875 /// NM_001256398 // BCO2 // beta-carotene oxygenase 2 // 11q22.3-q23.1 // 83875 /// NM_001256400 // BCO2 // beta-carotene oxygenase 2 // 11q22.3-q23.1 // 83875 /// NM_031938 // BCO2 // beta-carotene oxygenase 2 // 11q22.3-q23.1 // 83875 /// BC…	NM_001037290 // RefSeq // Homo sapiens beta-carotene oxygenase 2 (BCO2), transcript variant 2, mRNA. // chr11 // 100 // 100 // 0 // --- // 0 /// NM_001256397 // RefSeq // Homo sapiens beta-carotene oxygenase 2 (BCO2), transcript variant 3, mRNA. // chr11 // 100 // 100 // 0 // --- // 0 /// NM_001256398 // RefSeq // Homo sapiens beta-carotene oxygenase 2 (BCO2), transcript variant 4, mRNA. // chr11…	NM_001037290 // Q9BYV7 /// NM_001256397 // Q9BYV7 /// NM_001256398 // Q9BYV7 /// NM_001256398 // B2RCV8 /// NM_001256400 // Q9BYV7 /// NM_031938 // Q9BYV7 /// NM_031938 // B2RCV8 /// BC041656 // Q8IUS0 /// BC041656 // Q9BYV7 /// BC041656 // B2RCV8	NM_001037290 // Hs.728325 // adrenal gland| bone| brain| cervix| connective tissue| embryonic tissue| eye| heart| intestine| liver| lung| mouth| muscle| ovary| pancreas| pharynx| placenta| testis| thyroid| uterus|adrenal tumor| cervical tumor| germ cell tumor| head and neck tumor| non-neoplasia| normal| pancreatic tumor| soft tissue/muscle tissue tumor| uterine tumor|embryoid body| adult /// NM_0…	main	Coding	-2.96886	5.11301	-19.4093	1.06e-10	4.83e-07	14.3845	TC11003466.hg.1	7.0882	7.4891	7.86133	4.32721	4.66868	4.53617
TC06001286.hg.1	chr6	--- // --- // havana:lincRNA chromosome:GRCh37:6:14597745:14599921:-1 gene:ENSG00000229646 gene_biotype:lincRNA transcript_biotype:lincRNA | cdna:all chromosome:VEGA50:6:14597745:14599921:-1 Gene:OTTHUMG00000014288 // --- // ---	ENST00000414740 // ENSEMBL // havana:lincRNA chromosome:GRCh37:6:14597745:14599921:-1 gene:ENSG00000229646 gene_biotype:lincRNA transcript_biotype:lincRNA // chr6 // 100 // 100 // 0 // --- // 0 /// OTTHUMT00000039921 // Havana transcript // cdna:all chromosome:VEGA50:6:14597745:14599921:-1 Gene:OTTHUMG00000014288 // chr6 // 100 // 100 // 0 // --- // 0	---	---	main	Coding	-2.96276	7.0553	-6.06609	4.75e-05	0.00187593	2.19744	TC06001286.hg.1	8.21085	10.4709	10.3806	6.7699	7.10259	6.30155
TC16000375.hg.1	chr16	NM_000887 // ITGAX // integrin, alpha X (complement component 3 receptor 4 subunit) // 16p11.2 // 3687 /// ENST00000268296 // ITGAX // integrin, alpha X (complement component 3 receptor 4 subunit) // 16p11.2 // 3687 /// BC038237 // ITGAX // integrin, alpha X (complement component 3 receptor 4 subunit) // 16p11.2 // 3687	NM_000887 // RefSeq // Homo sapiens integrin, alpha X (complement component 3 receptor 4 subunit) (ITGAX), mRNA. // chr16 // 100 // 100 // 0 // --- // 0 /// ENST00000268296 // ENSEMBL // cdna:known chromosome:GRCh37:16:31366455:31394318:1 gene:ENSG00000140678 gene_biotype:protein_coding transcript_biotype:protein_coding // chr16 // 100 // 100 // 0 // --- // 0 /// uc002ebu.1 // UCSC Genes // --- /…	BC038237 // P20702	NM_000887 // Hs.248472 // bladder| blood| bone marrow| brain| connective tissue| eye| intestine| kidney| larynx| lung| lymph node| pharynx| prostate| salivary gland| spleen| stomach| testis| thymus| uterus| chondrosarcoma| colorectal tumor| gastrointestinal tumor| germ cell tumor| glioma| head and neck tumor| leukemia| non-neoplasia| normal| uterine tumor| fetus| neonate| adult /// ENST0000026829…	main	Coding	-2.88102	10.0582	-5.80558	7.19e-05	0.00243486	1.77864	TC16000375.hg.1	11.6201	11.7959	12.1163	10.1306	8.00826	8.75041
TC22000248.hg.1	chr22	NM_000362 // TIMP3 // TIMP metallopeptidase inhibitor 3 // 22q12.3 // 7078 /// ENST00000266085 // TIMP3 // TIMP metallopeptidase inhibitor 3 // 22q12.3 // 7078 /// ENST00000382049 // TIMP3 // TIMP metallopeptidase inhibitor 3 // 22q12.3 // 7078 /// ENST00000538671 // TIMP3 // TIMP metallopeptidase inhibitor 3 // 22q12.3 // 7078 /// BC014277 // TIMP3 // TIMP metallopeptidase inhibitor 3 // 22q12.3…	NM_000362 // RefSeq // Homo sapiens TIMP metallopeptidase inhibitor 3 (TIMP3), mRNA. // chr22 // 100 // 100 // 0 // --- // 0 /// ENST00000266085 // ENSEMBL // cdna:known chromosome:GRCh37:22:33197687:33259030:1 gene:ENSG00000100234 gene_biotype:protein_coding transcript_biotype:protein_coding // chr22 // 100 // 100 // 0 // --- // 0 /// ENST00000382049 // ENSEMBL // cdna:putative chromosome:GRCh37…	NM_000362 // Q6LEP5 /// NM_000362 // P35625 /// BC014277 // P35625 /// BC014277 // Q6LEP5	NM_000362 // Hs.644633 // adipose tissue| adrenal gland| bladder| blood| bone| bone marrow| brain| cervix| connective tissue| ear| embryonic tissue| esophagus| eye| heart| intestine| kidney| larynx| liver| lung| mammary gland| mouth| muscle| nerve| ovary| pancreas| parathyroid| pharynx| pituitary gland| placenta| prostate| salivary gland| skin| spleen| stomach| testis| thymus| thyroid| trachea| u…	main	Coding	-2.84883	6.97022	-7.13247	9.6e-06	0.000719531	3.80916	TC22000248.hg.1	7.90359	10.2595	9.51142	6.25214	6.52845	6.34741
TC04000209.hg.1	chr4	NM_001136536 // DTHD1 // death domain containing 1 // 4p14 // 401124 /// NM_001170700 // DTHD1 // death domain containing 1 // 4p14 // 401124 /// ENST00000357504 // DTHD1 // death domain containing 1 // 4p14 // 401124 /// ENST00000456874 // DTHD1 // death domain containing 1 // 4p14 // 401124 /// ENST00000503528 // DTHD1 // death domain containing 1 // 4p14 // 401124 /// ENST00000507598 // DTHD1 …	NM_001136536 // RefSeq // Homo sapiens death domain containing 1 (DTHD1), transcript variant 2, mRNA. // chr4 // 100 // 100 // 0 // --- // 0 /// NM_001170700 // RefSeq // Homo sapiens death domain containing 1 (DTHD1), transcript variant 1, mRNA. // chr4 // 100 // 100 // 0 // --- // 0 /// ENST00000357504 // ENSEMBL // cdna:known chromosome:GRCh37:4:36283244:36346407:1 gene:ENSG00000197057 gene_bi…	NM_001136536 // Q6ZMT9 /// BC157885 // Q6ZMT9	NM_001136536 // Hs.363407 // brain| lung| pharynx| testis| thymus| trachea| normal| fetus| adult /// NM_001170700 // Hs.363407 // brain| lung| pharynx| testis| thymus| trachea| normal| fetus| adult /// ENST00000357504 // Hs.363407 // brain| lung| pharynx| testis| thymus| trachea| normal| fetus| adult /// ENST00000456874 // Hs.363407 // brain| lung| pharynx| testis| thymus| trachea| normal| fetus|…	main	Coding	-2.83013	7.1504	-8.19245	2.26e-06	0.000278392	5.25455	TC04000209.hg.1	9.09075	8.53187	7.90309	4.8917	6.28778	5.85582
TC0X001292.hg.1	chrX	--- // --- // ncrna:snoRNA chromosome:GRCh37:X:114360879:114361007:-1 gene:ENSG00000222687 gene_biotype:snoRNA transcript_biotype:snoRNA // --- // ---	ENST00000410755 // ENSEMBL // ncrna:snoRNA chromosome:GRCh37:X:114360879:114361007:-1 gene:ENSG00000222687 gene_biotype:snoRNA transcript_biotype:snoRNA // chrX // 100 // 100 // 0 // --- // 0 /// uc022cdc.1 // UCSC Genes // --- // chrX // 100 // 100 // 0 // --- // 0	---	---	main	Coding	-2.82943	4.1635	-11.094	7.91e-08	3.55e-05	8.53176	TC0X001292.hg.1	6.06505	5.7817	6.6965	3.57122	3.20237	3.28138
TC12001804.hg.1	chr12	NM_001920 // DCN // decorin // 12q21.33 // 1634 /// NM_133503 // DCN // decorin // 12q21.33 // 1634 /// NM_133504 // DCN // decorin // 12q21.33 // 1634 /// NM_133505 // DCN // decorin // 12q21.33 // 1634 /// NM_133506 // DCN // decorin // 12q21.33 // 1634 /// NM_133507 // DCN // decorin // 12q21.33 // 1634 /// ENST00000052754 // DCN // decorin // 12q21.33 // 1634 /// ENST00000228329 // DCN // dec…	NM_001920 // RefSeq // Homo sapiens decorin (DCN), transcript variant A1, mRNA. // chr12 // 100 // 100 // 0 // --- // 0 /// NM_133503 // RefSeq // Homo sapiens decorin (DCN), transcript variant A2, mRNA. // chr12 // 100 // 100 // 0 // --- // 0 /// NM_133504 // RefSeq // Homo sapiens decorin (DCN), transcript variant B, mRNA. // chr12 // 100 // 100 // 0 // --- // 0 /// NM_133505 // RefSeq // Homo …	NM_133503 // Q6FH10 /// BC005322 // P07585	NM_001920 // Hs.156316 // adipose tissue| adrenal gland| bladder| bone| bone marrow| brain| cervix| connective tissue| ear| embryonic tissue| esophagus| eye| heart| intestine| kidney| larynx| liver| lung| lymph node| mammary gland| mouth| muscle| nerve| ovary| pancreas| parathyroid| pharynx| pituitary gland| placenta| prostate| salivary gland| skin| spleen| stomach| testis| thymus| thyroid| trach…	main	Coding	-2.75268	4.04405	-6.61746	2.04e-05	0.00112973	3.05121	TC12001804.hg.1	4.82577	7.14251	6.84415	3.43738	3.5585	3.5585
TC10001675.hg.1	chr10	NM_032550 // AFAP1L2 // actin filament associated protein 1-like 2 // 10q25.3 // 84632 /// NM_001001936 // AFAP1L2 // actin filament associated protein 1-like 2 // 10q25.3 // 84632 /// ENST00000304129 // AFAP1L2 // actin filament associated protein 1-like 2 // 10q25.3 // 84632 /// ENST00000369271 // AFAP1L2 // actin filament associated protein 1-like 2 // 10q25.3 // 84632 /// ENST00000392974 // A…	NM_032550 // RefSeq // Homo sapiens actin filament associated protein 1-like 2 (AFAP1L2), transcript variant 2, mRNA. // chr10 // 100 // 100 // 0 // --- // 0 /// NM_001001936 // RefSeq // Homo sapiens actin filament associated protein 1-like 2 (AFAP1L2), transcript variant 1, mRNA. // chr10 // 100 // 100 // 0 // --- // 0 /// ENST00000304129 // ENSEMBL // cdna:known chromosome:GRCh37:10:116054583:…	NM_032550 // Q8N4X5 /// NM_001001936 // Q8N4X5 /// BC024314 // Q8N4X5 /// BC033212 // Q8N4X5	NM_032550 // Hs.501106 // adrenal gland| bladder| blood| brain| ear| embryonic tissue| esophagus| eye| heart| intestine| kidney| larynx| liver| lung| mammary gland| muscle| ovary| pancreas| parathyroid| placenta| prostate| skin| spleen| stomach| testis| thymus| thyroid| trachea| uterus| breast (mammary gland) tumor| chondrosarcoma| colorectal tumor| esophageal tumor| germ cell tumor| glioma| head…	main	Coding	-2.73347	6.53211	-9.32241	5.57e-07	0.000116128	6.63949	TC10001675.hg.1	8.70007	9.72737	8.73319	7.0004	5.86059	6.09922
TC02001696.hg.1	chr2	NR_028308 // BRE-AS1 // BRE antisense RNA 1 (non-protein coding) // 2p23 // 100302650	NR_028308 // RefSeq // Homo sapiens BRE antisense RNA 1 (non-protein coding) (BRE-AS1), non-coding RNA. // chr2 // 100 // 100 // 0 // --- // 0 /// uc010ymh.2 // UCSC Genes // --- // chr2 // 100 // 100 // 0 // --- // 0	---	NR_028308 // Hs.729719 // bone| brain| eye| lung| lymph node| ovary| pancreas| pharynx| pituitary gland| placenta| skin| uterus| chondrosarcoma| lymphoma| normal| soft tissue/muscle tissue tumor| uterine tumor| adult	main	Coding	-2.69293	6.65596	-6.4491	2.63e-05	0.00131672	2.7952	TC02001696.hg.1	7.53246	7.35935	8.75542	5.4651	5.26584	4.83749
TC02002445.hg.1	chr2	NM_006186 // NR4A2 // nuclear receptor subfamily 4, group A, member 2 // 2q22-q23 // 4929 /// ENST00000339562 // NR4A2 // nuclear receptor subfamily 4, group A, member 2 // 2q22-q23 // 4929 /// ENST00000409108 // NR4A2 // nuclear receptor subfamily 4, group A, member 2 // 2q22-q23 // 4929 /// ENST00000409572 // NR4A2 // nuclear receptor subfamily 4, group A, member 2 // 2q22-q23 // 4929 /// ENST0…	NM_006186 // RefSeq // Homo sapiens nuclear receptor subfamily 4, group A, member 2 (NR4A2), mRNA. // chr2 // 100 // 100 // 0 // --- // 0 /// ENST00000339562 // ENSEMBL // cdna:known chromosome:GRCh37:2:157180944:157189228:-1 gene:ENSG00000153234 gene_biotype:protein_coding transcript_biotype:protein_coding // chr2 // 100 // 100 // 0 // --- // 0 /// ENST00000409108 // ENSEMBL // cdna:novel chromo…	NM_006186 // C0KWD1 /// NM_006186 // C0KWD2 /// NM_006186 // Q53EL4 /// NM_006186 // P43354 /// BC009288 // P43354 /// BC009288 // C0KWD1 /// BC009288 // C0KWD2 /// BC009288 // Q53EL4 /// BC066890 // Q6NXU0 /// BC066890 // C0KWD1 /// BC066890 // C0KWD2 /// BC066890 // Q53EL4 /// BC066890 // P43354	NM_006186 // Hs.563344 // adrenal gland| bladder| blood| bone marrow| brain| cervix| connective tissue| ear| embryonic tissue| eye| heart| intestine| kidney| liver| lung| mammary gland| mouth| muscle| nerve| ovary| pancreas| parathyroid| pituitary gland| prostate| skin| spleen| stomach| testis| thymus| thyroid| trachea| uterus| vascular| breast (mammary gland) tumor| chondrosarcoma| gastrointesti…	main	Coding	-2.68901	10.533	-5.67339	8.9e-05	0.00278407	1.56236	TC02002445.hg.1	11.5472	11.8718	11.8718	9.21258	10.0909	7.92027
TC13000539.hg.1	chr13	NM_006644 // HSPH1 // heat shock 105kDa/110kDa protein 1 // 13q12.3 // 10808 /// ENST00000320027 // HSPH1 // heat shock 105kDa/110kDa protein 1 // 13q12.3 // 10808 /// ENST00000380363 // HSPH1 // heat shock 105kDa/110kDa protein 1 // 13q12.3 // 10808 /// ENST00000380405 // HSPH1 // heat shock 105kDa/110kDa protein 1 // 13q12.3 // 10808 /// ENST00000380406 // HSPH1 // heat shock 105kDa/110kDa prot…	NM_006644 // RefSeq // Homo sapiens heat shock 105kDa/110kDa protein 1 (HSPH1), mRNA. // chr13 // 100 // 100 // 0 // --- // 0 /// ENST00000320027 // ENSEMBL // cdna:known chromosome:GRCh37:13:31710765:31736064:-1 gene:ENSG00000120694 gene_biotype:protein_coding transcript_biotype:protein_coding // chr13 // 100 // 100 // 0 // --- // 0 /// ENST00000380363 // ENSEMBL // cdna:known chromosome:GRCh37:…	NM_006644 // Q92598 /// BC037553 // Q92598	NM_006644 // Hs.706314 // adipose tissue| adrenal gland| ascites| bladder| blood| bone| bone marrow| brain| cervix| connective tissue| ear| embryonic tissue| esophagus| eye| heart| intestine| kidney| larynx| liver| lung| lymph| lymph node| mammary gland| mouth| muscle| nerve| ovary| pancreas| parathyroid| pituitary gland| placenta| prostate| skin| spleen| stomach| testis| thymus| thyroid| tonsil|…	main	Coding	-2.68732	9.03582	-6.4151	2.77e-05	0.00134856	2.743	TC13000539.hg.1	10.1171	11.5315	12.0473	8.63147	8.59347	8.40891
TC05001502.hg.1	chr5	NM_004101 // F2RL2 // coagulation factor II (thrombin) receptor-like 2 // 5q13 // 2151 /// ENST00000296641 // F2RL2 // coagulation factor II (thrombin) receptor-like 2 // 5q13 // 2151 /// ENST00000504899 // F2RL2 // coagulation factor II (thrombin) receptor-like 2 // 5q13 // 2151 /// BC093648 // F2RL2 // coagulation factor II (thrombin) receptor-like 2 // 5q13 // 2151	NM_004101 // RefSeq // Homo sapiens coagulation factor II (thrombin) receptor-like 2 (F2RL2), transcript variant 1, mRNA. // chr5 // 100 // 100 // 0 // --- // 0 /// ENST00000296641 // ENSEMBL // cdna:known chromosome:GRCh37:5:75911328:75919259:-1 gene:ENSG00000164220 gene_biotype:protein_coding transcript_biotype:protein_coding // chr5 // 100 // 100 // 0 // --- // 0 /// ENST00000504899 // ENSEMBL…	NM_004101 // Q4VBN6 /// NM_004101 // O00254 /// BC093648 // O00254 /// BC093648 // Q4VBN6	NM_004101 // Hs.42502 // bone| brain| connective tissue| embryonic tissue| heart| kidney| lung| mammary gland| mouth| muscle| nerve| pancreas| skin| stomach| testis| thymus| thyroid| trachea| vascular| breast (mammary gland) tumor| chondrosarcoma| gastrointestinal tumor| germ cell tumor| glioma| head and neck tumor| non-neoplasia| normal| pancreatic tumor| primitive neuroectodermal tumor of the C…	main	Coding	-2.67311	6.33485	-3.78081	0.00245026	0.0226982	-1.78155	TC05001502.hg.1	6.09511	9.46028	9.98396	5.67668	6.02494	5.81841
TC17000831.hg.1	chr17	NM_007261 // CD300A // CD300a molecule // 17q25.1 // 11314 /// ENST00000310828 // CD300A // CD300a molecule // 17q25.1 // 11314 /// ENST00000360141 // CD300A // CD300a molecule // 17q25.1 // 11314 /// ENST00000361933 // CD300A // CD300a molecule // 17q25.1 // 11314 /// ENST00000392625 // CD300A // CD300a molecule // 17q25.1 // 11314 /// BC032352 // CD300A // CD300a molecule // 17q25.1 // 11314	NM_007261 // RefSeq // Homo sapiens CD300a molecule (CD300A), transcript variant 1, mRNA. // chr17 // 100 // 100 // 0 // --- // 0 /// ENST00000310828 // ENSEMBL // cdna:known chromosome:GRCh37:17:72462814:72480306:1 gene:ENSG00000167851 gene_biotype:protein_coding transcript_biotype:protein_coding // chr17 // 100 // 100 // 0 // --- // 0 /// ENST00000360141 // ENSEMBL // cdna:known chromosome:GRCh…	NM_007261 // Q9UGN4 /// BC032352 // Q9UGN4	NM_007261 // Hs.9688 // blood| bone| brain| ear| eye| intestine| kidney| liver| lung| muscle| ovary| pharynx| placenta| spleen| stomach| thymus| uterus| gastrointestinal tumor| germ cell tumor| glioma| leukemia| lung tumor| normal| ovarian tumor| fetus| adult /// ENST00000310828 // Hs.9688 // blood| bone| brain| ear| eye| intestine| kidney| liver| lung| muscle| ovary| pharynx| placenta| spleen| s…	main	Coding	-2.63885	9.75915	-10.1945	2.06e-07	6.84e-05	7.61028	TC17000831.hg.1	11.4518	10.7446	10.7031	8.80771	8.0716	8.10358
TC04001226.hg.1	chr4	NM_001253835 // IGFBP7 // insulin-like growth factor binding protein 7 // 4q12 // 3490 /// NM_001553 // IGFBP7 // insulin-like growth factor binding protein 7 // 4q12 // 3490 /// ENST00000295666 // IGFBP7 // insulin-like growth factor binding protein 7 // 4q12 // 3490 /// ENST00000537922 // IGFBP7 // insulin-like growth factor binding protein 7 // 4q12 // 3490 /// BC017201 // IGFBP7 // insulin-li…	NM_001253835 // RefSeq // Homo sapiens insulin-like growth factor binding protein 7 (IGFBP7), transcript variant 2, mRNA. // chr4 // 100 // 100 // 0 // --- // 0 /// NM_001553 // RefSeq // Homo sapiens insulin-like growth factor binding protein 7 (IGFBP7), transcript variant 1, mRNA. // chr4 // 100 // 100 // 0 // --- // 0 /// ENST00000295666 // ENSEMBL // cdna:known chromosome:GRCh37:4:57896939:57…	NM_001553 // Q16270 /// BC017201 // Q16270 /// BC066339 // Q16270	NM_001253835 // Hs.479808 // adipose tissue| adrenal gland| blood| bone| bone marrow| brain| cervix| connective tissue| ear| embryonic tissue| eye| heart| intestine| kidney| larynx| liver| lung| lymph node| mammary gland| mouth| muscle| nerve| ovary| pancreas| parathyroid| pituitary gland| placenta| prostate| salivary gland| skin| spleen| stomach| testis| thymus| thyroid| umbilical cord| uterus| …	main	Coding	-2.5921	9.04346	-8.7016	1.18e-06	0.000188602	5.89739	TC04001226.hg.1	9.54748	10.6924	9.42242	6.91558	7.57387	7.39659
TC01000955.hg.1	chr1	NM_000757 // CSF1 // colony stimulating factor 1 (macrophage) // 1p21-p13 // 1435 /// NM_172210 // CSF1 // colony stimulating factor 1 (macrophage) // 1p21-p13 // 1435 /// NM_172212 // CSF1 // colony stimulating factor 1 (macrophage) // 1p21-p13 // 1435 /// ENST00000329608 // CSF1 // colony stimulating factor 1 (macrophage) // 1p21-p13 // 1435 /// ENST00000344188 // CSF1 // colony stimulating fac…	NM_000757 // RefSeq // Homo sapiens colony stimulating factor 1 (macrophage) (CSF1), transcript variant 1, mRNA. // chr1 // 100 // 100 // 0 // --- // 0 /// NM_172210 // RefSeq // Homo sapiens colony stimulating factor 1 (macrophage) (CSF1), transcript variant 2, mRNA. // chr1 // 100 // 100 // 0 // --- // 0 /// NM_172212 // RefSeq // Homo sapiens colony stimulating factor 1 (macrophage) (CSF1), tr…	NM_000757 // Q59H07 /// NM_000757 // F6MF51 /// NM_000757 // P09603 /// NM_172210 // Q59H07 /// NM_172210 // F6MF51 /// NM_172210 // P09603 /// NM_172212 // P09603 /// BC021117 // P09603	NM_000757 // Hs.173894 // ascites| blood| bone| brain| cervix| connective tissue| ear| eye| intestine| kidney| larynx| liver| lung| lymph node| mammary gland| mouth| muscle| nerve| ovary| pancreas| pharynx| placenta| skin| spleen| stomach| testis| thymus| trachea| uterus| breast (mammary gland) tumor| chondrosarcoma| gastrointestinal tumor| germ cell tumor| glioma| head and neck tumor| kidney tum…	main	Coding	-2.57105	8.29712	-8.12833	2.46e-06	0.000293832	5.1713	TC01000955.hg.1	10.1841	11.2424	11.0053	9.02943	7.66059	8.02869
TC07000294.hg.1	chr7	NM_000596 // IGFBP1 // insulin-like growth factor binding protein 1 // 7p13-p12 // 3484 /// ENST00000275525 // IGFBP1 // insulin-like growth factor binding protein 1 // 7p13-p12 // 3484 /// ENST00000457280 // IGFBP1 // insulin-like growth factor binding protein 1 // 7p13-p12 // 3484 /// ENST00000468955 // IGFBP1 // insulin-like growth factor binding protein 1 // 7p13-p12 // 3484 /// BC035263 // I…	NM_000596 // RefSeq // Homo sapiens insulin-like growth factor binding protein 1 (IGFBP1), mRNA. // chr7 // 100 // 100 // 0 // --- // 0 /// ENST00000275525 // ENSEMBL // cdna:known chromosome:GRCh37:7:45927956:45933267:1 gene:ENSG00000146678 gene_biotype:protein_coding transcript_biotype:protein_coding // chr7 // 100 // 100 // 0 // --- // 0 /// ENST00000457280 // ENSEMBL // cdna:novel chromosome:…	NM_000596 // C1K3N3 /// NM_000596 // P08833 /// BC035263 // P08833 /// BC035263 // C1K3N3 /// BC057806 // Q6PEY6 /// BC057806 // C1K3N3 /// BC057806 // P08833	NM_000596 // Hs.642938 // blood| bone| brain| embryonic tissue| liver| lung| pancreas| placenta| skin| spleen| uterus| chondrosarcoma| glioma| leukemia| liver tumor| lung tumor| normal| pancreatic tumor| fetus| juvenile| adult /// ENST00000275525 // Hs.642938 // blood| bone| brain| embryonic tissue| liver| lung| pancreas| placenta| skin| spleen| uterus| chondrosarcoma| glioma| leukemia| liver tum…	main	Coding	-2.5683	5.42271	-9.15121	6.83e-07	0.000129202	6.43926	TC07000294.hg.1	6.47657	8.04372	7.77639	4.82247	4.84857	4.92075
TC02000116.hg.1	chr2	NM_004040 // RHOB // ras homolog family member B // 2p24 // 388 /// ENST00000272233 // RHOB // ras homolog family member B // 2p24 // 388 /// BC066954 // RHOB // ras homolog family member B // 2p24 // 388	NM_004040 // RefSeq // Homo sapiens ras homolog family member B (RHOB), mRNA. // chr2 // 100 // 100 // 0 // --- // 0 /// ENST00000272233 // ENSEMBL // cdna:known chromosome:GRCh37:2:20646835:20649200:1 gene:ENSG00000143878 gene_biotype:protein_coding transcript_biotype:protein_coding // chr2 // 100 // 100 // 0 // --- // 0 /// uc002rdv.3 // UCSC Genes // --- // chr2 // 100 // 100 // 0 // --- // 0 …	NM_004040 // P62745 /// NM_004040 // Q7Z4F6 /// BC066954 // P62745 /// BC066954 // Q7Z4F6	NM_004040 // Hs.502876 // adipose tissue| adrenal gland| ascites| bladder| blood| bone| bone marrow| brain| cervix| connective tissue| ear| embryonic tissue| esophagus| eye| heart| intestine| kidney| larynx| liver| lung| lymph node| mammary gland| mouth| muscle| nerve| ovary| pancreas| parathyroid| pharynx| pituitary gland| placenta| prostate| skin| spleen| stomach| testis| thymus| thyroid| trach…	main	Coding	-2.55738	9.46805	-8.04501	2.75e-06	0.000318427	5.06235	TC02000116.hg.1	9.92586	11.2079	11.4803	8.42747	8.37365	8.14079
TC12001803.hg.1	chr12	NM_002345 // LUM // lumican // 12q21.3-q22 // 4060 /// ENST00000266718 // LUM // lumican // 12q21.3-q22 // 4060 /// ENST00000548071 // LUM // lumican // 12q21.3-q22 // 4060 /// BC007038 // LUM // lumican // 12q21.3-q22 // 4060 /// BC035997 // LUM // lumican // 12q21.3-q22 // 4060	NM_002345 // RefSeq // Homo sapiens lumican (LUM), mRNA. // chr12 // 100 // 100 // 0 // --- // 0 /// ENST00000266718 // ENSEMBL // cdna:known chromosome:GRCh37:12:91496406:91505608:-1 gene:ENSG00000139329 gene_biotype:protein_coding transcript_biotype:protein_coding // chr12 // 100 // 100 // 0 // --- // 0 /// ENST00000548071 // ENSEMBL // cdna:known chromosome:GRCh37:12:91497360:91505263:-1 gene:…	NM_002345 // Q53FV4 /// NM_002345 // P51884 /// BC007038 // P51884 /// BC007038 // Q53FV4 /// BC035997 // P51884 /// BC035997 // Q53FV4	NM_002345 // Hs.406475 // adipose tissue| adrenal gland| bladder| blood| bone| bone marrow| brain| cervix| connective tissue| ear| embryonic tissue| esophagus| eye| heart| intestine| kidney| larynx| liver| lung| lymph node| mammary gland| mouth| muscle| nerve| ovary| pancreas| parathyroid| pharynx| pituitary gland| placenta| prostate| salivary gland| skin| spleen| stomach| testis| thymus| trachea…	main	Coding	-2.54962	3.57207	-6.4671	2.56e-05	0.00129396	2.82276	TC12001803.hg.1	4.34795	6.71091	5.8315	3.00359	3.12047	3.11746
TC09000799.hg.1	chr9	NM_001018049 // PAEP // progestagen-associated endometrial protein // 9q34 // 5047 /// NM_002571 // PAEP // progestagen-associated endometrial protein // 9q34 // 5047 /// ENST00000277508 // PAEP // progestagen-associated endometrial protein // 9q34 // 5047 /// ENST00000344007 // PAEP // progestagen-associated endometrial protein // 9q34 // 5047 /// ENST00000371766 // PAEP // progestagen-associate…	NM_001018049 // RefSeq // Homo sapiens progestagen-associated endometrial protein (PAEP), transcript variant 1, mRNA. // chr9 // 100 // 100 // 0 // --- // 0 /// NM_002571 // RefSeq // Homo sapiens progestagen-associated endometrial protein (PAEP), transcript variant 2, mRNA. // chr9 // 100 // 100 // 0 // --- // 0 /// ENST00000277508 // ENSEMBL // cdna:known chromosome:GRCh37:9:138453623:138458622…	NM_001018049 // A6XNE0 /// NM_001018049 // B2R4F9 /// BC069451 // P09466 /// BC069451 // A6XNE0 /// BC069451 // B2R4F9 /// BC069562 // P09466 /// BC069562 // A6XNE0 /// BC069562 // B2R4F9 /// BC112304 // P09466 /// BC113728 // P09466 /// BC113728 // A6XNE0 /// BC113728 // B2R4F9	NM_001018049 // Hs.532325 // embryonic tissue| heart| lung| muscle| ovary| placenta| prostate| testis| uterus| germ cell tumor| lung tumor| normal| ovarian tumor| fetus| adult /// NM_002571 // Hs.532325 // embryonic tissue| heart| lung| muscle| ovary| placenta| prostate| testis| uterus| germ cell tumor| lung tumor| normal| ovarian tumor| fetus| adult /// ENST00000277508 // Hs.532325 // embryonic …	main	Coding	-2.5089	6.71234	-13.3735	9.09e-09	9.51e-06	10.5576	TC09000799.hg.1	8.43135	9.37545	8.44124	6.11126	6.26249	6.34757
TC10000636.hg.1	chr10	NM_001547 // IFIT2 // interferon-induced protein with tetratricopeptide repeats 2 // 10q23.31 // 3433 /// ENST00000371826 // IFIT2 // interferon-induced protein with tetratricopeptide repeats 2 // 10q23.31 // 3433 /// BC032839 // IFIT2 // interferon-induced protein with tetratricopeptide repeats 2 // 10q23.31 // 3433	NM_001547 // RefSeq // Homo sapiens interferon-induced protein with tetratricopeptide repeats 2 (IFIT2), mRNA. // chr10 // 100 // 100 // 0 // --- // 0 /// ENST00000371826 // ENSEMBL // cdna:known chromosome:GRCh37:10:91061712:91069033:1 gene:ENSG00000119922 gene_biotype:protein_coding transcript_biotype:protein_coding // chr10 // 100 // 100 // 0 // --- // 0 /// uc009xts.3 // UCSC Genes // --- // …	NM_001547 // Q05DN2 /// BC032839 // Q8IZ03 /// BC032839 // Q05DN2	NM_001547 // Hs.437609 // adrenal gland| blood| bone| bone marrow| brain| connective tissue| ear| embryonic tissue| esophagus| eye| intestine| kidney| liver| lung| lymph node| mammary gland| mouth| muscle| ovary| pancreas| parathyroid| pharynx| placenta| prostate| skin| stomach| testis| thymus| thyroid| trachea| uterus| vascular|adrenal tumor| breast (mammary gland) tumor| chondrosarcoma| colorec…	main	Coding	-2.49831	7.29828	-6.45533	2.6e-05	0.00130754	2.80474	TC10000636.hg.1	8.19889	7.93166	8.04519	5.35664	5.76298	5.56119
TC01002347.hg.1	chr1	NM_002167 // ID3 // inhibitor of DNA binding 3, dominant negative helix-loop-helix protein // 1p36.13-p36.12 // 3399 /// ENST00000374561 // ID3 // inhibitor of DNA binding 3, dominant negative helix-loop-helix protein // 1p36.13-p36.12 // 3399 /// ENST00000486541 // ID3 // inhibitor of DNA binding 3, dominant negative helix-loop-helix protein // 1p36.13-p36.12 // 3399 /// BC003107 // ID3 // inhib…	NM_002167 // RefSeq // Homo sapiens inhibitor of DNA binding 3, dominant negative helix-loop-helix protein (ID3), mRNA. // chr1 // 100 // 100 // 0 // --- // 0 /// ENST00000374561 // ENSEMBL // cdna:known chromosome:GRCh37:1:23884409:23886285:-1 gene:ENSG00000117318 gene_biotype:protein_coding transcript_biotype:protein_coding // chr1 // 100 // 100 // 0 // --- // 0 /// ENST00000486541 // ENSEMBL /…	NM_002167 // Q02535 /// BC003107 // Q02535	NM_002167 // Hs.76884 // adipose tissue| ascites| bladder| blood| bone| bone marrow| brain| cervix| connective tissue| ear| embryonic tissue| eye| heart| intestine| kidney| larynx| liver| lung| lymph| lymph node| mammary gland| mouth| muscle| nerve| ovary| pancreas| pharynx| pituitary gland| placenta| prostate| salivary gland| skin| spleen| stomach| testis| thymus| thyroid| tonsil| uterus| vascul…	main	Coding	-2.48698	6.01748	-14.8012	2.75e-09	4.39e-06	11.6374	TC01002347.hg.1	7.55939	8.52735	8.10326	5.55517	5.60908	5.5648
TC03000980.hg.1	chr3	--- // --- // ncrna:snoRNA chromosome:GRCh37:3:183169645:183169776:1 gene:ENSG00000201229 gene_biotype:snoRNA transcript_biotype:snoRNA // --- // ---	ENST00000364359 // ENSEMBL // ncrna:snoRNA chromosome:GRCh37:3:183169645:183169776:1 gene:ENSG00000201229 gene_biotype:snoRNA transcript_biotype:snoRNA // chr3 // 100 // 100 // 0 // --- // 0	---	---	main	Coding	-2.45379	7.82689	-5.80588	7.18e-05	0.00243486	1.77913	TC03000980.hg.1	8.27135	7.66047	9.26558	6.07039	5.69969	6.06594
TC06002278.hg.1	chr6	NR_002960 // SNORA20 // small nucleolar RNA, H/ACA box 20 // 6q25.3 // 677806 /// ENST00000384662 // SNORA20 // small nucleolar RNA, H/ACA box 20 // 6q25.3 // 677806	NR_002960 // RefSeq // Homo sapiens small nucleolar RNA, H/ACA box 20 (SNORA20), small nucleolar RNA. // chr6 // 100 // 100 // 0 // --- // 0 /// ENST00000384662 // ENSEMBL // ncrna:snoRNA chromosome:GRCh37:6:160201282:160201413:-1 gene:ENSG00000207392 gene_biotype:snoRNA transcript_biotype:snoRNA // chr6 // 100 // 100 // 0 // --- // 0 /// uc003qsu.1 // UCSC Genes // --- // chr6 // 100 // 100 // 0…	---	NR_002960 // Hs.689705 // liver| normal /// ENST00000384662 // Hs.689705 // liver| normal	main	Coding	-2.44662	9.00417	-7.21042	8.59e-06	0.000666294	3.92063	TC06002278.hg.1	9.63381	9.33875	10.3834	7.28159	7.16794	7.56657
TC12000266.hg.1	chr12	NM_001198915 // PPFIBP1 // PTPRF interacting protein, binding protein 1 (liprin beta 1) // 12p12.1 // 8496 /// NM_001198916 // PPFIBP1 // PTPRF interacting protein, binding protein 1 (liprin beta 1) // 12p12.1 // 8496 /// NM_003622 // PPFIBP1 // PTPRF interacting protein, binding protein 1 (liprin beta 1) // 12p12.1 // 8496 /// NM_177444 // PPFIBP1 // PTPRF interacting protein, binding protein 1 …	NM_001198915 // RefSeq // Homo sapiens PTPRF interacting protein, binding protein 1 (liprin beta 1) (PPFIBP1), transcript variant 3, mRNA. // chr12 // 100 // 100 // 0 // --- // 0 /// NM_001198916 // RefSeq // Homo sapiens PTPRF interacting protein, binding protein 1 (liprin beta 1) (PPFIBP1), transcript variant 4, mRNA. // chr12 // 100 // 100 // 0 // --- // 0 /// NM_003622 // RefSeq // Homo sapie…	NM_001198915 // Q86W92 /// NM_001198915 // B4DFU8 /// NM_001198916 // Q86W92 /// NM_001198916 // B4DFU8 /// NM_003622 // Q86W92 /// NM_003622 // B4DFU8 /// NM_177444 // Q86W92 /// NM_177444 // B4DFU8 /// BC050281 // Q86W92 /// BC050281 // B4DFU8	NM_001198915 // Hs.172445 // adipose tissue| bladder| blood| bone| bone marrow| brain| connective tissue| embryonic tissue| eye| heart| intestine| kidney| larynx| liver| lung| mammary gland| mouth| muscle| ovary| pancreas| placenta| prostate| skin| stomach| testis| thymus| thyroid| trachea| umbilical cord| uterus| vascular| bladder carcinoma| breast (mammary gland) tumor| chondrosarcoma| colorect…	main	Coding	-2.44606	5.31368	-9.6999	3.59e-07	9.17e-05	7.06957	TC12000266.hg.1	6.81841	7.67722	8.12199	4.895	5.48945	4.895
TC05000227.hg.1	chr5	NM_002104 // GZMK // granzyme K (granzyme 3; tryptase II) // 5q11.2 // 3003 /// ENST00000231009 // GZMK // granzyme K (granzyme 3; tryptase II) // 5q11.2 // 3003 /// BC035802 // GZMK // granzyme K (granzyme 3; tryptase II) // 5q11.2 // 3003	NM_002104 // RefSeq // Homo sapiens granzyme K (granzyme 3; tryptase II) (GZMK), mRNA. // chr5 // 100 // 100 // 0 // --- // 0 /// ENST00000231009 // ENSEMBL // cdna:known chromosome:GRCh37:5:54320081:54330398:1 gene:ENSG00000113088 gene_biotype:protein_coding transcript_biotype:protein_coding // chr5 // 100 // 100 // 0 // --- // 0 /// uc003jpl.1 // UCSC Genes // --- // chr5 // 100 // 100 // 0 // …	NM_002104 // P49863 /// BC035802 // P49863	NM_002104 // Hs.277937 // blood| brain| intestine| kidney| lung| lymph node| mammary gland| pharynx| thymus| thyroid| breast (mammary gland) tumor| colorectal tumor| normal| fetus| adult /// ENST00000231009 // Hs.277937 // blood| brain| intestine| kidney| lung| lymph node| mammary gland| pharynx| thymus| thyroid| breast (mammary gland) tumor| colorectal tumor| normal| fetus| adult /// BC035802 //…	main	Coding	-2.42662	7.51441	-4.66444	0.000492582	0.00815439	-0.168698	TC05000227.hg.1	8.63079	10.1538	8.28177	6.93277	6.33344	6.52024
TC04002953.hg.1	chr4	NM_001657 // AREG // amphiregulin // 4q13-q21 // 374 /// ENST00000511772 // AREGB // amphiregulin B // 4q13.3 // 727738 /// ENST00000511772 // AREG // amphiregulin // 4q13-q21 // 374 /// BC009799 // AREG // amphiregulin // 4q13-q21 // 374 /// ENST00000380846 // AREGB // amphiregulin B // 4q13.3 // 727738 /// ENST00000380846 // AREG // amphiregulin // 4q13-q21 // 374 /// BC146953 // AREG // amphir…	NM_001657 // RefSeq // Homo sapiens amphiregulin (AREG), mRNA. // chr4 // 100 // 100 // 0 // --- // 0 /// ENST00000511772 // ENSEMBL // cdna:putative chromosome:GRCh37:4:75484115:75486006:1 gene:ENSG00000205595 gene_biotype:protein_coding transcript_biotype:processed_transcript // chr4 // 100 // 100 // 0 // --- // 0 /// BC009799 // GenBank // Homo sapiens amphiregulin, mRNA (cDNA clone MGC:13647 …	BC009799 // P15514 /// BC146953 // Q5U026	NM_001657 // Hs.270833 // blood| bone marrow| brain| cervix| esophagus| intestine| liver| lung| lymph node| mammary gland| placenta| prostate| skin| stomach| trachea| uterus| vascular| breast (mammary gland) tumor| cervical tumor| colorectal tumor| esophageal tumor| gastrointestinal tumor| liver tumor| lung tumor| normal| prostate cancer| adult /// ENST00000511772 // Hs.270833 // blood| bone marr…	main	Coding	-2.41988	7.48124	-6.11843	4.37e-05	0.00176604	2.28039	TC04002953.hg.1	7.39732	8.03233	8.75517	5.5959	6.08171	5.24757
TC12000189.hg.1	chr12	NM_001423 // EMP1 // epithelial membrane protein 1 // 12p12.3 // 2012 /// ENST00000256951 // EMP1 // epithelial membrane protein 1 // 12p12.3 // 2012 /// ENST00000396301 // EMP1 // epithelial membrane protein 1 // 12p12.3 // 2012 /// ENST00000431267 // EMP1 // epithelial membrane protein 1 // 12p12.3 // 2012 /// ENST00000537612 // EMP1 // epithelial membrane protein 1 // 12p12.3 // 2012 /// ENST0…	NM_001423 // RefSeq // Homo sapiens epithelial membrane protein 1 (EMP1), mRNA. // chr12 // 100 // 100 // 0 // --- // 0 /// ENST00000256951 // ENSEMBL // cdna:known chromosome:GRCh37:12:13349650:13369708:1 gene:ENSG00000134531 gene_biotype:protein_coding transcript_biotype:protein_coding // chr12 // 100 // 100 // 0 // --- // 0 /// ENST00000396301 // ENSEMBL // cdna:putative chromosome:GRCh37:12:1…	NM_001423 // P54849 /// BC047300 // P54849	NM_001423 // Hs.719042 // adipose tissue| adrenal gland| ascites| bladder| blood| bone| bone marrow| brain| cervix| connective tissue| embryonic tissue| esophagus| eye| heart| intestine| kidney| larynx| liver| lung| lymph node| mammary gland| mouth| muscle| nerve| ovary| pancreas| parathyroid| placenta| prostate| skin| spleen| stomach| testis| thymus| thyroid| trachea| umbilical cord| uterus| vas…	main	Coding	-2.40944	5.6868	-12.8513	1.45e-08	1.29e-05	10.1287	TC12000189.hg.1	7.63356	8.27642	8.30569	5.32515	6.04302	5.61917
TC12002059.hg.1	chr12	NM_003733 // OASL // 2'-5'-oligoadenylate synthetase-like // 12q24.2 // 8638 /// NM_198213 // OASL // 2'-5'-oligoadenylate synthetase-like // 12q24.2 // 8638 /// ENST00000257570 // OASL // 2'-5'-oligoadenylate synthetase-like // 12q24.2 // 8638 /// ENST00000339275 // OASL // 2'-5'-oligoadenylate synthetase-like // 12q24.2 // 8638 /// BC117408 // OASL // 2'-5'-oligoadenylate synthetase-like // 12q…	NM_003733 // RefSeq // Homo sapiens 2'-5'-oligoadenylate synthetase-like (OASL), transcript variant 1, mRNA. // chr12 // 100 // 100 // 0 // --- // 0 /// NM_198213 // RefSeq // Homo sapiens 2'-5'-oligoadenylate synthetase-like (OASL), transcript variant 2, mRNA. // chr12 // 100 // 100 // 0 // --- // 0 /// ENST00000257570 // ENSEMBL // cdna:known chromosome:GRCh37:12:121458121:121477045:-1 gene:ENS…	BC117408 // Q15646 /// BC117408 // B3KN79 /// BC117408 // B2RAZ2	NM_003733 // Hs.118633 // adipose tissue| adrenal gland| ascites| blood| bone| bone marrow| brain| cervix| esophagus| intestine| liver| lung| mammary gland| muscle| pancreas| pharynx| prostate| stomach| thyroid| trachea| uterus| breast (mammary gland) tumor| cervical tumor| chondrosarcoma| colorectal tumor| esophageal tumor| gastrointestinal tumor| glioma| leukemia| liver tumor| lung tumor| norma…	main	Coding	-2.39906	9.12054	-7.51008	5.65e-06	0.000512699	4.34132	TC12002059.hg.1	11.1409	10.1708	10.6476	8.51853	8.19514	8.04844
TC02001391.hg.1	chr2	NM_145236 // B3GNT7 // UDP-GlcNAc:betaGal beta-1,3-N-acetylglucosaminyltransferase 7 // 2q37.1 // 93010 /// ENST00000287590 // B3GNT7 // UDP-GlcNAc:betaGal beta-1,3-N-acetylglucosaminyltransferase 7 // 2q37.1 // 93010 /// ENST00000479618 // B3GNT7 // UDP-GlcNAc:betaGal beta-1,3-N-acetylglucosaminyltransferase 7 // 2q37.1 // 93010	NM_145236 // RefSeq // Homo sapiens UDP-GlcNAc:betaGal beta-1,3-N-acetylglucosaminyltransferase 7 (B3GNT7), mRNA. // chr2 // 100 // 100 // 0 // --- // 0 /// ENST00000287590 // ENSEMBL // cdna:known chromosome:GRCh37:2:232260254:232265875:1 gene:ENSG00000156966 gene_biotype:protein_coding transcript_biotype:protein_coding // chr2 // 100 // 100 // 0 // --- // 0 /// ENST00000479618 // ENSEMBL // cdn…	NM_145236 // Q8NFL0	NM_145236 // Hs.299329 // brain| connective tissue| embryonic tissue| esophagus| intestine| lung| muscle| ovary| pancreas| spleen| testis| thymus| trachea| vascular| chondrosarcoma| esophageal tumor| germ cell tumor| normal| ovarian tumor| pancreatic tumor| primitive neuroectodermal tumor of the CNS| blastocyst| fetus| adult /// ENST00000287590 // Hs.299329 // brain| connective tissue| embryonic …	main	Coding	-2.36434	8.55605	-13.6757	6.99e-09	7.93e-06	10.7971	TC02001391.hg.1	9.73439	9.43179	9.69772	7.24812	7.4611	7.06167
TC04002952.hg.1	chr4	NM_001657 // AREG // amphiregulin // 4q13-q21 // 374 /// ENST00000264487 // AREGB // amphiregulin B // 4q13.3 // 727738 /// ENST00000264487 // AREG // amphiregulin // 4q13-q21 // 374 /// ENST00000395748 // AREGB // amphiregulin B // 4q13.3 // 727738 /// ENST00000395748 // AREG // amphiregulin // 4q13-q21 // 374 /// ENST00000502307 // AREGB // amphiregulin B // 4q13.3 // 727738 /// ENST00000502307…	NM_001657 // RefSeq // Homo sapiens amphiregulin (AREG), mRNA. // chr4 // 100 // 100 // 0 // --- // 0 /// ENST00000264487 // ENSEMBL // cdna:known chromosome:GRCh37:4:75310853:75318354:1 gene:ENSG00000109321 gene_biotype:protein_coding transcript_biotype:protein_coding // chr4 // 100 // 100 // 0 // --- // 0 /// ENST00000395748 // ENSEMBL // cdna:known chromosome:GRCh37:4:75310851:75320726:1 gene:…	BC009799 // P15514 /// BC146953 // Q5U026	NM_001657 // Hs.270833 // blood| bone marrow| brain| cervix| esophagus| intestine| liver| lung| lymph node| mammary gland| placenta| prostate| skin| stomach| trachea| uterus| vascular| breast (mammary gland) tumor| cervical tumor| colorectal tumor| esophageal tumor| gastrointestinal tumor| liver tumor| lung tumor| normal| prostate cancer| adult /// ENST00000264487 // Hs.270833 // blood| bone marr…	main	Coding	-2.36403	7.46537	-5.92042	5.98e-05	0.00217616	1.96447	TC04002952.hg.1	7.35196	7.92831	8.7457	5.57371	6.08501	5.27515
TC15000270.hg.1	chr15	NM_003246 // THBS1 // thrombospondin 1 // 15q15 // 7057 /// ENST00000260356 // THBS1 // thrombospondin 1 // 15q15 // 7057 /// ENST00000397593 // THBS1 // thrombospondin 1 // 15q15 // 7057 /// BC136469 // THBS1 // thrombospondin 1 // 15q15 // 7057 /// BC136470 // THBS1 // thrombospondin 1 // 15q15 // 7057	NM_003246 // RefSeq // Homo sapiens thrombospondin 1 (THBS1), mRNA. // chr15 // 100 // 100 // 0 // --- // 0 /// ENST00000260356 // ENSEMBL // cdna:known chromosome:GRCh37:15:39873294:39891667:1 gene:ENSG00000137801 gene_biotype:protein_coding transcript_biotype:protein_coding // chr15 // 100 // 100 // 0 // --- // 0 /// ENST00000397593 // ENSEMBL // cdna:known chromosome:GRCh37:15:39880864:3988876…	NM_003246 // Q59E99 /// NM_003246 // A0PJG0 /// NM_003246 // P07996 /// BC136469 // P07996 /// BC136469 // Q59E99 /// BC136469 // A0PJG0 /// BC136470 // P07996 /// BC136470 // Q59E99 /// BC136470 // A0PJG0	NM_003246 // Hs.164226 // adipose tissue| adrenal gland| bladder| blood| bone| bone marrow| brain| cervix| connective tissue| ear| embryonic tissue| esophagus| eye| heart| intestine| kidney| larynx| liver| lung| mammary gland| mouth| muscle| nerve| ovary| pancreas| pharynx| placenta| prostate| salivary gland| skin| spleen| stomach| testis| thymus| thyroid| trachea| umbilical cord| uterus| vascula…	main	Coding	-2.339	8.07175	-11.5158	5.16e-08	2.67e-05	8.93826	TC15000270.hg.1	9.45838	8.99043	9.90974	6.84422	7.20372	7.29361
TC11000967.hg.1	chr11	ENST00000516442 // RN5S348 // RNA, 5S ribosomal 348 // --- // ---	ENST00000516442 // ENSEMBL // ncrna:rRNA chromosome:GRCh37:11:104123307:104123343:1 gene:ENSG00000252251 gene_biotype:rRNA transcript_biotype:rRNA // chr11 // 100 // 100 // 0 // --- // 0	---	---	main	Coding	-2.29443	6.10638	-4.76718	0.000411209	0.00732365	0.0136879	TC11000967.hg.1	7.12718	6.82854	7.60314	5.08424	4.50951	5.0818
TC12000255.hg.1	chr12	NM_001164746 // RASSF8 // Ras association (RalGDS/AF-6) domain family (N-terminal) member 8 // 12p12.3 // 11228 /// NM_001164747 // RASSF8 // Ras association (RalGDS/AF-6) domain family (N-terminal) member 8 // 12p12.3 // 11228 /// NM_001164748 // RASSF8 // Ras association (RalGDS/AF-6) domain family (N-terminal) member 8 // 12p12.3 // 11228 /// NM_007211 // RASSF8 // Ras association (RalGDS/AF-6…	NM_001164746 // RefSeq // Homo sapiens Ras association (RalGDS/AF-6) domain family (N-terminal) member 8 (RASSF8), transcript variant 1, mRNA. // chr12 // 100 // 100 // 0 // --- // 0 /// NM_001164747 // RefSeq // Homo sapiens Ras association (RalGDS/AF-6) domain family (N-terminal) member 8 (RASSF8), transcript variant 2, mRNA. // chr12 // 100 // 100 // 0 // --- // 0 /// NM_001164748 // RefSeq //…	NM_007211 // Q5SCI0 /// BC030021 // Q8NHQ8 /// BC030021 // Q5SCI0	NM_001164746 // Hs.696433 // adipose tissue| adrenal gland| ascites| bladder| bone| brain| connective tissue| embryonic tissue| eye| heart| intestine| kidney| liver| lung| mammary gland| muscle| nerve| ovary| pancreas| placenta| prostate| skin| stomach| testis| thyroid| trachea| uterus| vascular| bladder carcinoma| breast (mammary gland) tumor| chondrosarcoma| colorectal tumor| gastrointestinal t…	main	Coding	-2.2892	6.21803	-13.0508	1.21e-08	1.12e-05	10.2948	TC12000255.hg.1	8.19651	7.69125	7.98288	5.763	5.65012	5.58991
TC10000868.hg.1	chr10	NM_004281 // BAG3 // BCL2-associated athanogene 3 // 10q25.2-q26.2 // 9531 /// ENST00000369085 // BAG3 // BCL2-associated athanogene 3 // 10q25.2-q26.2 // 9531 /// BC006418 // BAG3 // BCL2-associated athanogene 3 // 10q25.2-q26.2 // 9531 /// BC014656 // BAG3 // BCL2-associated athanogene 3 // 10q25.2-q26.2 // 9531 /// BC107786 // BAG3 // BCL2-associated athanogene 3 // 10q25.2-q26.2 // 9531	NM_004281 // RefSeq // Homo sapiens BCL2-associated athanogene 3 (BAG3), mRNA. // chr10 // 100 // 100 // 0 // --- // 0 /// ENST00000369085 // ENSEMBL // cdna:known chromosome:GRCh37:10:121410882:121437331:1 gene:ENSG00000151929 gene_biotype:protein_coding transcript_biotype:protein_coding // chr10 // 100 // 100 // 0 // --- // 0 /// uc001lem.3 // UCSC Genes // --- // chr10 // 100 // 100 // 0 // --…	NM_004281 // Q53GY1 /// BC006418 // O95817 /// BC006418 // Q53GY1 /// BC014656 // O95817 /// BC014656 // P07195 /// BC014656 // Q5U077 /// BC107786 // O95817 /// BC107786 // P07195 /// BC107786 // Q5U077	NM_004281 // Hs.523309 // adipose tissue| adrenal gland| ascites| bladder| blood| bone| bone marrow| brain| cervix| connective tissue| embryonic tissue| esophagus| eye| heart| intestine| kidney| liver| lung| lymph node| mammary gland| mouth| muscle| nerve| ovary| pancreas| parathyroid| pharynx| pituitary gland| placenta| prostate| skin| spleen| stomach| testis| thymus| trachea| umbilical cord| ut…	main	Coding	-2.27028	7.52347	-4.89972	0.000326427	0.00636244	0.247068	TC10000868.hg.1	7.67692	9.73304	10.3406	6.89011	7.08905	6.96058
TC0X000112.hg.1	chrX	NM_002970 // SAT1 // spermidine/spermine N1-acetyltransferase 1 // Xp22.1 // 6303 /// NR_027783 // SAT1 // spermidine/spermine N1-acetyltransferase 1 // Xp22.1 // 6303 /// ENST00000342463 // SAT1 // spermidine/spermine N1-acetyltransferase 1 // Xp22.1 // 6303 /// ENST00000379251 // SAT1 // spermidine/spermine N1-acetyltransferase 1 // Xp22.1 // 6303 /// ENST00000379253 // SAT1 // spermidine/sperm…	NM_002970 // RefSeq // Homo sapiens spermidine/spermine N1-acetyltransferase 1 (SAT1), transcript variant 1, mRNA. // chrX // 100 // 100 // 0 // --- // 0 /// NR_027783 // RefSeq // Homo sapiens spermidine/spermine N1-acetyltransferase 1 (SAT1), transcript variant 2, non-coding RNA. // chrX // 100 // 100 // 0 // --- // 0 /// ENST00000342463 // ENSEMBL // cdna:known chromosome:GRCh37:X:23801290:238…	NM_002970 // Q6ICU9 /// NR_027783 // Q6ICU9 /// BC002503 // P21673 /// BC002503 // Q6ICU9 /// BC008424 // P21673 /// BC008424 // Q6ICU9	NM_002970 // Hs.28491 // adipose tissue| adrenal gland| ascites| bladder| blood| bone| bone marrow| brain| cervix| connective tissue| ear| embryonic tissue| esophagus| eye| heart| intestine| kidney| larynx| liver| lung| lymph node| mammary gland| mouth| muscle| nerve| ovary| pancreas| parathyroid| pharynx| pituitary gland| placenta| prostate| salivary gland| skin| spleen| stomach| testis| thymus|…	main	Coding	-2.2661	7.69802	-12.5258	1.95e-08	1.53e-05	9.85141	TC0X000112.hg.1	8.59502	8.61408	9.03967	6.82748	6.52422	6.09875
TC04001366.hg.1	chr4	NM_001128310 // SPARCL1 // SPARC-like 1 (hevin) // 4q22.1 // 8404 /// NM_004684 // SPARCL1 // SPARC-like 1 (hevin) // 4q22.1 // 8404 /// ENST00000282470 // SPARCL1 // SPARC-like 1 (hevin) // 4q22.1 // 8404 /// ENST00000418378 // SPARCL1 // SPARC-like 1 (hevin) // 4q22.1 // 8404 /// ENST00000438050 // SPARCL1 // SPARC-like 1 (hevin) // 4q22.1 // 8404 /// ENST00000503414 // SPARCL1 // SPARC-like 1 …	NM_001128310 // RefSeq // Homo sapiens SPARC-like 1 (hevin) (SPARCL1), transcript variant 1, mRNA. // chr4 // 100 // 100 // 0 // --- // 0 /// NM_004684 // RefSeq // Homo sapiens SPARC-like 1 (hevin) (SPARCL1), transcript variant 2, mRNA. // chr4 // 100 // 100 // 0 // --- // 0 /// ENST00000282470 // ENSEMBL // cdna:known chromosome:GRCh37:4:88394487:88450656:-1 gene:ENSG00000152583 gene_biotype:pr…	NM_001128310 // Q14515 /// NM_004684 // Q14515 /// BC033721 // Q8N4S1 /// BC033721 // Q14515	NM_001128310 // Hs.62886 // adipose tissue| adrenal gland| bladder| blood| bone| brain| cervix| connective tissue| ear| embryonic tissue| esophagus| eye| heart| intestine| kidney| larynx| liver| lung| lymph| mammary gland| mouth| muscle| nerve| ovary| pancreas| parathyroid| pharynx| pituitary gland| placenta| prostate| skin| spleen| stomach| testis| thymus| thyroid| trachea| uterus| vascular| bla…	main	Coding	-2.23796	4.39348	-7.26729	7.93e-06	0.000631228	4.00141	TC04001366.hg.1	5.39073	7.20548	5.97414	3.86692	3.96649	4.02306
TC02002862.hg.1	chr2	NR_004398 // SNORD82 // small nucleolar RNA, C/D box 82 // 2q37.1 // 25826 /// ENST00000365530 // SNORD82 // small nucleolar RNA, C/D box 82 // 2q37.1 // 25826	NR_004398 // RefSeq // Homo sapiens small nucleolar RNA, C/D box 82 (SNORD82), small nuclear RNA. // chr2 // 100 // 100 // 0 // --- // 0 /// ENST00000365530 // ENSEMBL // ncrna:snoRNA chromosome:GRCh37:2:232325082:232325151:-1 gene:ENSG00000202400 gene_biotype:snoRNA transcript_biotype:snoRNA // chr2 // 100 // 100 // 0 // --- // 0 /// uc010fxw.1 // UCSC Genes // --- // chr2 // 100 // 100 // 0 // …	---	---	main	Coding	-2.23279	8.5981	-5.72312	8.21e-05	0.00265783	1.64403	TC02002862.hg.1	8.55925	8.24892	9.79016	6.91045	6.08871	6.90082
TC02005047.hg.1	chr2	NM_133379 // TTN // titin // 2q31 // 7273 /// NM_003319 // TTN // titin // 2q31 // 7273 /// NM_133378 // TTN // titin // 2q31 // 7273 /// NM_133432 // TTN // titin // 2q31 // 7273 /// NM_133437 // TTN // titin // 2q31 // 7273 /// ENST00000306136 // TTN // titin // 2q31 // 7273 /// ENST00000342175 // TTN // titin // 2q31 // 7273 /// ENST00000342992 // TTN // titin // 2q31 // 7273 /// ENST000003561…	NM_133379 // RefSeq // Homo sapiens titin (TTN), transcript variant novex-3, mRNA. // chr2 // 100 // 100 // 0 // --- // 0 /// NM_003319 // RefSeq // Homo sapiens titin (TTN), transcript variant N2-B, mRNA. // chr2 // 100 // 100 // 0 // --- // 0 /// NM_133378 // RefSeq // Homo sapiens titin (TTN), transcript variant N2-A, mRNA. // chr2 // 100 // 100 // 0 // --- // 0 /// NM_133432 // RefSeq // Homo…	NM_133379 // Q8N237 /// NM_003319 // Q71S18 /// NM_003319 // Q8WZ42 /// NM_003319 // A2TKE3 /// NM_003319 // A2TKE4 /// NM_003319 // A2TKE5 /// NM_003319 // A2TKE6 /// NM_003319 // B1A7R7 /// NM_133378 // Q71S18 /// NM_133378 // Q8WZ42 /// NM_133378 // A2TKE3 /// NM_133378 // A2TKE4 /// NM_133378 // A2TKE5 /// NM_133378 // A2TKE6 /// NM_133378 // B1A7R7 /// NM_133432 // Q71S18 /// NM_133432 // Q8…	NM_133379 // Hs.134602 // adipose tissue| adrenal gland| blood| bone marrow| brain| connective tissue| embryonic tissue| eye| heart| intestine| kidney| larynx| liver| lung| lymph node| mammary gland| mouth| muscle| nerve| pancreas| pharynx| pituitary gland| placenta| prostate| skin| testis| thymus| thyroid| trachea| uterus| vascular|adrenal tumor| breast (mammary gland) tumor| germ cell tumor| he…	main	Coding	-2.19644	5.93839	-10.3594	1.72e-07	6e-05	7.78497	TC02005047.hg.1	7.65552	7.33138	8.25211	5.28453	5.56402	5.80115
TC18000099.hg.1	chr18	NM_001100619 // CABLES1 // Cdk5 and Abl enzyme substrate 1 // 18q11.2 // 91768 /// NM_138375 // CABLES1 // Cdk5 and Abl enzyme substrate 1 // 18q11.2 // 91768 /// NR_023359 // CABLES1 // Cdk5 and Abl enzyme substrate 1 // 18q11.2 // 91768 /// ENST00000256925 // CABLES1 // Cdk5 and Abl enzyme substrate 1 // 18q11.2 // 91768 /// ENST00000400473 // CABLES1 // Cdk5 and Abl enzyme substrate 1 // 18q11…	NM_001100619 // RefSeq // Homo sapiens Cdk5 and Abl enzyme substrate 1 (CABLES1), transcript variant 2, mRNA. // chr18 // 100 // 100 // 0 // --- // 0 /// NM_138375 // RefSeq // Homo sapiens Cdk5 and Abl enzyme substrate 1 (CABLES1), transcript variant 1, mRNA. // chr18 // 100 // 100 // 0 // --- // 0 /// NR_023359 // RefSeq // Homo sapiens Cdk5 and Abl enzyme substrate 1 (CABLES1), non-coding RNA.…	NM_001100619 // Q8TDN4 /// NR_023359 // Q8TDN4 /// BC037218 // Q8TDN4	NM_001100619 // Hs.11108 // adrenal gland| ascites| bladder| brain| cervix| connective tissue| embryonic tissue| eye| heart| intestine| kidney| larynx| liver| lung| mammary gland| nerve| ovary| pancreas| parathyroid| pharynx| placenta| prostate| skin| stomach| testis| thymus| thyroid| umbilical cord| uterus| vascular|adrenal tumor| breast (mammary gland) tumor| cervical tumor| chondrosarcoma| col…	main	Coding	-2.19546	6.19626	-12.1318	2.83e-08	1.99e-05	9.50493	TC18000099.hg.1	8.46842	7.53722	7.81926	5.53944	5.96274	5.73634
TC19000321.hg.1	chr19	NM_016270 // KLF2 // Kruppel-like factor 2 (lung) // 19p13.11 // 10365 /// ENST00000248071 // KLF2 // Kruppel-like factor 2 (lung) // 19p13.11 // 10365 /// BC071983 // KLF2 // Kruppel-like factor 2 (lung) // 19p13.11 // 10365	NM_016270 // RefSeq // Homo sapiens Kruppel-like factor 2 (lung) (KLF2), mRNA. // chr19 // 100 // 100 // 0 // --- // 0 /// ENST00000248071 // ENSEMBL // cdna:known chromosome:GRCh37:19:16435651:16438337:1 gene:ENSG00000127528 gene_biotype:protein_coding transcript_biotype:protein_coding // chr19 // 100 // 100 // 0 // --- // 0 /// uc002ndw.3 // UCSC Genes // --- // chr19 // 100 // 100 // 0 // --- …	NM_016270 // Q8IUN4 /// BC071983 // Q9Y5W3 /// BC071983 // Q8IUN4	NM_016270 // Hs.740574 // blood| bone marrow| brain| cervix| connective tissue| embryonic tissue| eye| heart| intestine| kidney| lung| lymph node| mammary gland| mouth| muscle| nerve| ovary| pancreas| placenta| prostate| skin| spleen| stomach| chondrosarcoma| colorectal tumor| gastrointestinal tumor| germ cell tumor| glioma| head and neck tumor| leukemia| normal| ovarian tumor| pancreatic tumor| …	main	Coding	-2.1635	9.56853	-6.44786	2.63e-05	0.00131759	2.7933	TC19000321.hg.1	8.87144	9.74271	10.4674	7.3615	7.87286	7.35672
TC03001904.hg.1	chr3	NM_001081455 // P2RY14 // purinergic receptor P2Y, G-protein coupled, 14 // 3q24-q25.1 // 9934 /// NM_014879 // P2RY14 // purinergic receptor P2Y, G-protein coupled, 14 // 3q24-q25.1 // 9934 /// ENST00000309170 // P2RY14 // purinergic receptor P2Y, G-protein coupled, 14 // 3q24-q25.1 // 9934 /// ENST00000424796 // P2RY14 // purinergic receptor P2Y, G-protein coupled, 14 // 3q24-q25.1 // 9934 /// …	NM_001081455 // RefSeq // Homo sapiens purinergic receptor P2Y, G-protein coupled, 14 (P2RY14), transcript variant 1, mRNA. // chr3 // 100 // 100 // 0 // --- // 0 /// NM_014879 // RefSeq // Homo sapiens purinergic receptor P2Y, G-protein coupled, 14 (P2RY14), transcript variant 2, mRNA. // chr3 // 100 // 100 // 0 // --- // 0 /// ENST00000309170 // ENSEMBL // cdna:known chromosome:GRCh37:3:1509299…	NM_014879 // Q15391 /// BC034989 // Q15391	NM_001081455 // Hs.2465 // blood| bone marrow| brain| connective tissue| kidney| liver| mammary gland| pharynx| placenta| stomach| testis| uterus| breast (mammary gland) tumor| chondrosarcoma| normal| soft tissue/muscle tissue tumor| uterine tumor| fetus| adult /// NM_014879 // Hs.2465 // blood| bone marrow| brain| connective tissue| kidney| liver| mammary gland| pharynx| placenta| stomach| testi…	main	Coding	-2.16335	5.1794	-10.6537	1.25e-07	4.88e-05	8.09026	TC03001904.hg.1	6.41058	6.8733	7.48082	4.89122	4.62624	4.75717
TC19000880.hg.1	chr19	NR_026716 // KIR3DX1 // killer cell immunoglobulin-like receptor, three domains, X1 // 19q13.42 // 90011 /// ENST00000335056 // KIR3DX1 // killer cell immunoglobulin-like receptor, three domains, X1 // --- // --- /// ENST00000482404 // KIR3DX1 // killer cell immunoglobulin-like receptor, three domains, X1 // --- // ---	NR_026716 // RefSeq // Homo sapiens killer cell immunoglobulin-like receptor, three domains, X1 (KIR3DX1), non-coding RNA. // chr19 // 100 // 100 // 0 // --- // 0 /// ENST00000335056 // ENSEMBL // cdna:known chromosome:GRCh37:19:55043977:55057053:1 gene:ENSG00000104970 gene_biotype:protein_coding transcript_biotype:protein_coding // chr19 // 100 // 100 // 0 // --- // 0 /// ENST00000482404 // ENSE…	---	NR_026716 // Hs.288520 // blood| bone marrow| normal	main	Coding	-2.14601	7.88105	-5.84832	6.71e-05	0.0023395	1.84802	TC19000880.hg.1	9.28225	8.91579	8.99205	7.55604	6.75391	6.44211
TC07000399.hg.1	chr7	NR_002961 // SNORA22 // small nucleolar RNA, H/ACA box 22 // 7q11.21 // 677807 /// ENST00000383907 // SNORA22 // small nucleolar RNA, H/ACA box 22 // 7q11.21 // 677807	NR_002961 // RefSeq // Homo sapiens small nucleolar RNA, H/ACA box 22 (SNORA22), small nucleolar RNA. // chr7 // 100 // 100 // 0 // --- // 0 /// ENST00000383907 // ENSEMBL // ncrna:snoRNA chromosome:GRCh37:7:65220513:65220646:1 gene:ENSG00000206634 gene_biotype:snoRNA transcript_biotype:snoRNA // chr7 // 100 // 100 // 0 // --- // 0 /// uc003tuj.3 // UCSC Genes // --- // chr7 // 100 // 100 // 0 //…	---	NR_002961 // Hs.675336 // embryonic tissue| muscle| normal| blastocyst| adult /// ENST00000383907 // Hs.675336 // embryonic tissue| muscle| normal| blastocyst| adult	main	Coding	-2.1078	8.57611	-3.86467	0.00209695	0.0205439	-1.62586	TC07000399.hg.1	8.94686	8.31312	9.59779	7.26226	6.27302	6.99909
TC01000863.hg.1	chr1	NM_001024948 // FNBP1L // formin binding protein 1-like // 1p22.1 // 54874 /// NM_001164473 // FNBP1L // formin binding protein 1-like // 1p22.1 // 54874 /// NM_017737 // FNBP1L // formin binding protein 1-like // 1p22.1 // 54874 /// ENST00000260506 // FNBP1L // formin binding protein 1-like // 1p22.1 // 54874 /// ENST00000271234 // FNBP1L // formin binding protein 1-like // 1p22.1 // 54874 /// E…	NM_001024948 // RefSeq // Homo sapiens formin binding protein 1-like (FNBP1L), transcript variant 1, mRNA. // chr1 // 100 // 100 // 0 // --- // 0 /// NM_001164473 // RefSeq // Homo sapiens formin binding protein 1-like (FNBP1L), transcript variant 3, mRNA. // chr1 // 100 // 100 // 0 // --- // 0 /// NM_017737 // RefSeq // Homo sapiens formin binding protein 1-like (FNBP1L), transcript variant 2, m…	NM_001024948 // Q5T0N5 /// NM_001164473 // Q5T0N5 /// NM_017737 // Q5T0N5	NM_001024948 // Hs.740402 // ascites| bladder| blood| bone| brain| cervix| connective tissue| ear| embryonic tissue| eye| heart| intestine| kidney| larynx| liver| lung| lymph node| mammary gland| mouth| muscle| nerve| ovary| pancreas| parathyroid| pituitary gland| placenta| prostate| skin| stomach| testis| thymus| trachea| umbilical cord| uterus| vascular| breast (mammary gland) tumor| cervical t…	main	Coding	-2.09042	4.89537	-9.44416	4.83e-07	0.000106615	6.7799	TC01000863.hg.1	6.16492	7.44703	6.57949	4.60534	4.64357	4.67129
TC05000837.hg.1	chr5	NM_002084 // GPX3 // glutathione peroxidase 3 (plasma) // 5q23 // 2878 /// ENST00000388825 // GPX3 // glutathione peroxidase 3 (plasma) // 5q23 // 2878 /// ENST00000458211 // GPX3 // glutathione peroxidase 3 (plasma) // 5q23 // 2878 /// ENST00000517973 // GPX3 // glutathione peroxidase 3 (plasma) // 5q23 // 2878 /// ENST00000521722 // GPX3 // glutathione peroxidase 3 (plasma) // 5q23 // 2878 /// …	NM_002084 // RefSeq // Homo sapiens glutathione peroxidase 3 (plasma) (GPX3), mRNA. // chr5 // 100 // 100 // 0 // --- // 0 /// ENST00000388825 // ENSEMBL // cdna:known chromosome:GRCh37:5:150400124:150408554:1 gene:ENSG00000211445 gene_biotype:protein_coding transcript_biotype:protein_coding // chr5 // 100 // 100 // 0 // --- // 0 /// ENST00000458211 // ENSEMBL // cdna:known chromosome:GRCh37:5:15…	NM_002084 // P22352 /// BC013601 // P22352 /// BC035841 // P22352 /// BC050378 // P22352	NM_002084 // Hs.730658 // adipose tissue| adrenal gland| bladder| blood| bone| brain| connective tissue| embryonic tissue| eye| heart| intestine| kidney| larynx| liver| lung| mammary gland| muscle| nerve| ovary| pancreas| parathyroid| pharynx| pituitary gland| placenta| prostate| salivary gland| skin| spleen| stomach| testis| thyroid| uterus|adrenal tumor| bladder carcinoma| breast (mammary gland…	main	Coding	-2.08961	5.80035	-9.50341	4.51e-07	0.000102823	6.84764	TC05000837.hg.1	7.90296	7.86805	6.77133	5.40177	5.41262	5.45911
TC17000959.hg.1	chr17	NM_001004431 // METRNL // meteorin, glial cell differentiation regulator-like // 17q25.3 // 284207 /// ENST00000320095 // METRNL // meteorin, glial cell differentiation regulator-like // 17q25.3 // 284207 /// BC082252 // METRNL // meteorin, glial cell differentiation regulator-like // 17q25.3 // 284207	NM_001004431 // RefSeq // Homo sapiens meteorin, glial cell differentiation regulator-like (METRNL), mRNA. // chr17 // 100 // 100 // 0 // --- // 0 /// ENST00000320095 // ENSEMBL // cdna:known chromosome:GRCh37:17:81037567:81052864:1 gene:ENSG00000176845 gene_biotype:protein_coding transcript_biotype:protein_coding // chr17 // 100 // 100 // 0 // --- // 0 /// uc002kgh.3 // UCSC Genes // --- // chr1…	BC082252 // Q641Q3	NM_001004431 // Hs.378821 // ascites| bladder| blood| bone| bone marrow| brain| cervix| connective tissue| embryonic tissue| eye| heart| intestine| kidney| liver| lung| lymph node| mammary gland| ovary| pancreas| parathyroid| placenta| prostate| skin| spleen| testis| thymus| thyroid| uterus| breast (mammary gland) tumor| chondrosarcoma| colorectal tumor| gastrointestinal tumor| germ cell tumor| g…	main	Coding	-2.07955	8.77725	-5.5543	0.000108095	0.00313035	1.36536	TC17000959.hg.1	10.1485	9.39264	9.67483	7.15158	8.81189	7.01388
TC02005048.hg.1	chr2	NM_173648 // CCDC141 // coiled-coil domain containing 141 // 2q31.2 // 285025 /// ENST00000295723 // CCDC141 // coiled-coil domain containing 141 // 2q31.2 // 285025 /// ENST00000409284 // CCDC141 // coiled-coil domain containing 141 // 2q31.2 // 285025 /// ENST00000420890 // CCDC141 // coiled-coil domain containing 141 // 2q31.2 // 285025 /// ENST00000480419 // CCDC141 // coiled-coil domain cont…	NM_173648 // RefSeq // Homo sapiens coiled-coil domain containing 141 (CCDC141), mRNA. // chr2 // 100 // 100 // 0 // --- // 0 /// ENST00000295723 // ENSEMBL // cdna:known chromosome:GRCh37:2:179700492:179749678:-1 gene:ENSG00000163492 gene_biotype:protein_coding transcript_biotype:protein_coding // chr2 // 100 // 100 // 0 // --- // 0 /// ENST00000409284 // ENSEMBL // cdna:putative chromosome:GRCh…	NM_173648 // Q6ZP82 /// NM_173648 // Q2VPJ5 /// BC115378 // Q6ZP82	NM_173648 // Hs.324341 // adrenal gland| brain| embryonic tissue| eye| heart| liver| lung| lymph node| muscle| prostate| testis|adrenal tumor| germ cell tumor| normal| prostate cancer| retinoblastoma| blastocyst| fetus| adult /// ENST00000295723 // Hs.324341 // adrenal gland| brain| embryonic tissue| eye| heart| liver| lung| lymph node| muscle| prostate| testis|adrenal tumor| germ cell tumor| nor…	main	Coding	-2.07775	5.14043	-11.0472	8.3e-08	3.68e-05	8.48567	TC02005048.hg.1	6.538	6.61993	7.43211	4.77391	4.69068	4.89218
TC08000845.hg.1	chr8	NM_001008271 // SCXA // scleraxis homolog A (mouse) // 8q24.3 // 100129885 /// ENST00000340210 // SCXA // scleraxis homolog A (mouse) // 8q24.3 // 100129885 /// ENST00000340210 // SCXB // scleraxis homolog B (mouse) // 8q24.3 // 642658 /// NM_001080514 // SCXB // scleraxis homolog B (mouse) // 8q24.3 // 642658	NM_001008271 // RefSeq // Homo sapiens scleraxis homolog A (mouse) (SCXA), mRNA. // chr8 // 100 // 100 // 0 // --- // 0 /// ENST00000340210 // ENSEMBL // cdna:known chromosome:GRCh37:8:145321517:145323045:1 gene:ENSG00000187786 gene_biotype:protein_coding transcript_biotype:protein_coding // chr8 // 100 // 100 // 0 // --- // 0 /// NM_001080514 // RefSeq // Homo sapiens scleraxis homolog B (mouse)…	---	NM_001008271 // Hs.723088 // --- /// ENST00000340210 // Hs.553250 // blood| bone| brain| connective tissue| embryonic tissue| eye| intestine| kidney| muscle| nerve| pancreas| prostate| uterus| chondrosarcoma| colorectal tumor| glioma| normal| uterine tumor| juvenile| adult /// ENST00000340210 // Hs.723088 // --- /// NM_001080514 // Hs.553250 // blood| bone| brain| connective tissue| embryonic tis…	main	Coding	-2.07601	6.64257	-14.2601	4.27e-09	5.45e-06	11.2433	TC08000845.hg.1	8.40183	8.07416	7.97323	6.29037	5.98358	5.94724
TC09001204.hg.1	chr9	NM_013390 // TMEM2 // transmembrane protein 2 // 9q21.13 // 23670 /// NM_001135820 // TMEM2 // transmembrane protein 2 // 9q21.13 // 23670 /// BC140773 // TMEM2 // transmembrane protein 2 // 9q21.13 // 23670 /// ENST00000377044 // TMEM2 // transmembrane protein 2 // 9q21.13 // 23670 /// ENST00000396272 // TMEM2 // transmembrane protein 2 // 9q21.13 // 23670 /// ENST00000377066 // TMEM2 // transme…	NM_013390 // RefSeq // Homo sapiens transmembrane protein 2 (TMEM2), transcript variant 1, mRNA. // chr9 // 100 // 100 // 0 // --- // 0 /// NM_001135820 // RefSeq // Homo sapiens transmembrane protein 2 (TMEM2), transcript variant 2, mRNA. // chr9 // 100 // 100 // 0 // --- // 0 /// BC140773 // GenBank // Homo sapiens transmembrane protein 2, mRNA (cDNA clone MGC:176450 IMAGE:9021641), complete cd…	NM_013390 // Q9UHN6 /// NM_013390 // B3KNL9 /// NM_001135820 // Q9UHN6 /// NM_001135820 // B3KNL9 /// BC140773 // Q9UHN6 /// BC140773 // B3KNL9 /// BC146780 // Q9UHN6 /// BC146780 // B3KNL9	NM_013390 // Hs.494146 // adipose tissue| adrenal gland| ascites| bladder| blood| bone| brain| cervix| connective tissue| embryonic tissue| esophagus| eye| intestine| kidney| larynx| liver| lung| lymph| lymph node| mammary gland| mouth| muscle| nerve| ovary| pancreas| parathyroid| placenta| prostate| skin| stomach| testis| thymus| uterus| vascular|adrenal tumor| breast (mammary gland) tumor| cerv…	main	Coding	-2.0758	9.03704	-6.11118	4.42e-05	0.00178368	2.26891	TC09001204.hg.1	10.6235	9.23935	9.19836	7.84209	7.22988	7.76184
TC04000447.hg.1	chr4	NM_001099403 // PRDM8 // PR domain containing 8 // 4q21 // 56978 /// NM_020226 // PRDM8 // PR domain containing 8 // 4q21 // 56978 /// ENST00000339711 // PRDM8 // PR domain containing 8 // 4q21 // 56978 /// ENST00000415738 // PRDM8 // PR domain containing 8 // 4q21 // 56978 /// ENST00000504452 // PRDM8 // PR domain containing 8 // 4q21 // 56978 /// ENST00000511825 // PRDM8 // PR domain containing…	NM_001099403 // RefSeq // Homo sapiens PR domain containing 8 (PRDM8), transcript variant 2, mRNA. // chr4 // 100 // 100 // 0 // --- // 0 /// NM_020226 // RefSeq // Homo sapiens PR domain containing 8 (PRDM8), transcript variant 1, mRNA. // chr4 // 100 // 100 // 0 // --- // 0 /// ENST00000339711 // ENSEMBL // cdna:known chromosome:GRCh37:4:81106424:81125480:1 gene:ENSG00000152784 gene_biotype:pro…	NM_001099403 // Q05CA1 /// BC071584 // Q9NQV8 /// BC071584 // Q05CA1	NM_001099403 // Hs.373642 // adrenal gland| blood| bone marrow| brain| connective tissue| eye| heart| intestine| lung| placenta| prostate| skin| testis|adrenal tumor| chondrosarcoma| germ cell tumor| glioma| leukemia| lung tumor| non-neoplasia| normal| primitive neuroectodermal tumor of the CNS| prostate cancer| skin tumor| fetus| infant| adult /// NM_020226 // Hs.373642 // adrenal gland| blood| …	main	Coding	-2.0723	7.15698	-9.92385	2.78e-07	7.94e-05	7.31752	TC04000447.hg.1	8.73919	8.80384	8.66778	7.0179	6.75552	6.2205
TC13000763.hg.1	chr13	NM_005842 // SPRY2 // sprouty homolog 2 (Drosophila) // 13q31.1 // 10253 /// ENST00000377102 // SPRY2 // sprouty homolog 2 (Drosophila) // 13q31.1 // 10253 /// ENST00000377104 // SPRY2 // sprouty homolog 2 (Drosophila) // 13q31.1 // 10253 /// ENST00000540649 // SPRY2 // sprouty homolog 2 (Drosophila) // 13q31.1 // 10253 /// ENST00000541655 // SPRY2 // sprouty homolog 2 (Drosophila) // 13q31.1 // …	NM_005842 // RefSeq // Homo sapiens sprouty homolog 2 (Drosophila) (SPRY2), mRNA. // chr13 // 100 // 100 // 0 // --- // 0 /// ENST00000377102 // ENSEMBL // cdna:known chromosome:GRCh37:13:80910111:80913794:-1 gene:ENSG00000136158 gene_biotype:protein_coding transcript_biotype:protein_coding // chr13 // 100 // 100 // 0 // --- // 0 /// ENST00000377104 // ENSEMBL // cdna:known chromosome:GRCh37:13:8…	BC004205 // Q7Z783 /// BC004205 // O43597 /// BC015745 // O43597	NM_005842 // Hs.18676 // ascites| bladder| bone| bone marrow| brain| connective tissue| embryonic tissue| eye| heart| intestine| kidney| larynx| liver| lung| lymph| mammary gland| muscle| nerve| pancreas| placenta| prostate| skin| stomach| testis| uterus| breast (mammary gland) tumor| chondrosarcoma| colorectal tumor| gastrointestinal tumor| germ cell tumor| glioma| head and neck tumor| kidney tu…	main	Coding	-2.06799	8.0953	-6.04173	4.93e-05	0.00191679	2.15869	TC13000763.hg.1	9.04172	9.8918	10.1255	7.6888	7.90696	7.25925
TC0X000202.hg.1	chrX	NM_001097579 // GPR34 // G protein-coupled receptor 34 // Xp11.4 // 2857 /// NM_005300 // GPR34 // G protein-coupled receptor 34 // Xp11.4 // 2857 /// ENST00000378138 // GPR34 // G protein-coupled receptor 34 // Xp11.4 // 2857 /// ENST00000378142 // GPR34 // G protein-coupled receptor 34 // Xp11.4 // 2857 /// ENST00000535368 // GPR34 // G protein-coupled receptor 34 // Xp11.4 // 2857 /// BC020678…	NM_001097579 // RefSeq // Homo sapiens G protein-coupled receptor 34 (GPR34), transcript variant 4, mRNA. // chrX // 100 // 100 // 0 // --- // 0 /// NM_005300 // RefSeq // Homo sapiens G protein-coupled receptor 34 (GPR34), transcript variant 1, mRNA. // chrX // 100 // 100 // 0 // --- // 0 /// ENST00000378138 // ENSEMBL // cdna:known chromosome:GRCh37:X:41548259:41556526:1 gene:ENSG00000171659 ge…	NM_001097579 // Q9UPC5 /// NM_001097579 // B3KQM5 /// NM_005300 // Q9UPC5 /// NM_005300 // B3KQM5 /// BC020678 // Q9UPC5 /// BC020678 // B3KQM5	NM_001097579 // Hs.495989 // adipose tissue| adrenal gland| blood| brain| connective tissue| eye| intestine| liver| lung| lymph node| mouth| muscle| ovary| pharynx| placenta| stomach| testis| thymus| trachea| uterus| vascular|adrenal tumor| glioma| liver tumor| non-neoplasia| normal| fetus| neonate| adult /// NM_005300 // Hs.495989 // adipose tissue| adrenal gland| blood| brain| connective tissue…	main	Coding	-2.06437	5.32875	-7.43493	6.27e-06	0.000538581	4.23697	TC0X000202.hg.1	6.75269	7.73523	7.50233	5.32105	5.50344	4.97265
TC06001220.hg.1	chr6	NM_004155 // SERPINB9 // serpin peptidase inhibitor, clade B (ovalbumin), member 9 // 6p25 // 5272 /// ENST00000380698 // SERPINB9 // serpin peptidase inhibitor, clade B (ovalbumin), member 9 // 6p25 // 5272 /// BC002538 // SERPINB9 // serpin peptidase inhibitor, clade B (ovalbumin), member 9 // 6p25 // 5272	NM_004155 // RefSeq // Homo sapiens serpin peptidase inhibitor, clade B (ovalbumin), member 9 (SERPINB9), mRNA. // chr6 // 100 // 100 // 0 // --- // 0 /// ENST00000380698 // ENSEMBL // cdna:known chromosome:GRCh37:6:2887500:2903514:-1 gene:ENSG00000170542 gene_biotype:protein_coding transcript_biotype:protein_coding // chr6 // 100 // 100 // 0 // --- // 0 /// uc003mug.3 // UCSC Genes // --- // chr…	NM_004155 // P50453 /// BC002538 // P50453	NM_004155 // Hs.104879 // adrenal gland| blood| bone| bone marrow| brain| connective tissue| embryonic tissue| intestine| kidney| liver| lung| lymph| lymph node| mammary gland| mouth| muscle| ovary| pancreas| placenta| salivary gland| skin| spleen| stomach| testis| thymus| thyroid| uterus| vascular| breast (mammary gland) tumor| chondrosarcoma| colorectal tumor| gastrointestinal tumor| germ cell …	main	Coding	-2.06009	8.82754	-11.9519	3.36e-08	2.04e-05	9.34265	TC06001220.hg.1	10.1752	9.59241	10.1906	7.96917	7.86657	7.94218
TC11000175.hg.1	chr11	NM_015055 // SWAP70 // SWAP switching B-cell complex 70kDa subunit // 11p15 // 23075 /// ENST00000318950 // SWAP70 // SWAP switching B-cell complex 70kDa subunit // 11p15 // 23075 /// ENST00000447399 // SWAP70 // SWAP switching B-cell complex 70kDa subunit // 11p15 // 23075 /// BC000616 // SWAP70 // SWAP switching B-cell complex 70kDa subunit // 11p15 // 23075	NM_015055 // RefSeq // Homo sapiens SWAP switching B-cell complex 70kDa subunit (SWAP70), mRNA. // chr11 // 100 // 100 // 0 // --- // 0 /// ENST00000318950 // ENSEMBL // cdna:known chromosome:GRCh37:11:9685624:9774538:1 gene:ENSG00000133789 gene_biotype:protein_coding transcript_biotype:protein_coding // chr11 // 100 // 100 // 0 // --- // 0 /// ENST00000447399 // ENSEMBL // cdna:novel chromosome:…	NM_015055 // Q9UH65 /// NM_015055 // B3KUB9 /// BC000616 // Q9UH65 /// BC000616 // B3KUB9	NM_015055 // Hs.153026 // ascites| blood| bone| bone marrow| brain| connective tissue| embryonic tissue| eye| heart| intestine| kidney| larynx| liver| lung| lymph| lymph node| mammary gland| mouth| muscle| nerve| pancreas| pharynx| pituitary gland| placenta| prostate| skin| spleen| stomach| testis| thymus| thyroid| tonsil| trachea| umbilical cord| uterus| vascular| breast (mammary gland) tumor| c…	main	Coding	-2.05467	7.86094	-13.9143	5.7e-09	6.85e-06	10.982	TC11000175.hg.1	9.0145	9.31657	9.62737	7.53056	7.15934	7.10451
TC10001589.hg.1	chr10	NR_002954 // SNORA12 // small nucleolar RNA, H/ACA box 12 // 10q24.31 // 677800 /// ENST00000391162 // SNORA12 // small nucleolar RNA, H/ACA box 12 // 10q24.31 // 677800	NR_002954 // RefSeq // Homo sapiens small nucleolar RNA, H/ACA box 12 (SNORA12), small nucleolar RNA. // chr10 // 100 // 100 // 0 // --- // 0 /// ENST00000391162 // ENSEMBL // ncrna:snoRNA chromosome:GRCh37:10:101996913:101997059:-1 gene:ENSG00000212464 gene_biotype:snoRNA transcript_biotype:snoRNA // chr10 // 100 // 100 // 0 // --- // 0 /// uc001kqu.1 // UCSC Genes // --- // chr10 // 100 // 100 …	---	NR_002954 // Hs.662165 // blood| connective tissue| mouth| head and neck tumor| normal| soft tissue/muscle tissue tumor| fetus| adult /// ENST00000391162 // Hs.662165 // blood| connective tissue| mouth| head and neck tumor| normal| soft tissue/muscle tissue tumor| fetus| adult	main	Coding	-2.05296	9.75547	-4.66053	0.000495994	0.00819645	-0.175669	TC10001589.hg.1	10.047	9.20122	10.9247	8.23069	7.57746	8.20589
TC16000947.hg.1	chr16	--- // --- // uc021tes.1 // --- // ---	uc021tes.1 // UCSC Genes // --- // chr16 // 100 // 100 // 0 // --- // 0	---	---	main	Coding	-2.04986	7.9714	-4.20482	0.00112266	0.0138156	-0.999021	TC16000947.hg.1	7.78882	8.66392	10.0681	7.18504	6.06306	7.12312
TC15000725.hg.1	chr15	NM_001130182 // DNAJA4 // DnaJ (Hsp40) homolog, subfamily A, member 4 // 15q25.1 // 55466 /// NM_001130183 // DNAJA4 // DnaJ (Hsp40) homolog, subfamily A, member 4 // 15q25.1 // 55466 /// NM_018602 // DNAJA4 // DnaJ (Hsp40) homolog, subfamily A, member 4 // 15q25.1 // 55466 /// ENST00000343789 // DNAJA4 // DnaJ (Hsp40) homolog, subfamily A, member 4 // 15q25.1 // 55466 /// ENST00000394852 // DNAJ…	NM_001130182 // RefSeq // Homo sapiens DnaJ (Hsp40) homolog, subfamily A, member 4 (DNAJA4), transcript variant 2, mRNA. // chr15 // 100 // 100 // 0 // --- // 0 /// NM_001130183 // RefSeq // Homo sapiens DnaJ (Hsp40) homolog, subfamily A, member 4 (DNAJA4), transcript variant 3, mRNA. // chr15 // 100 // 100 // 0 // --- // 0 /// NM_018602 // RefSeq // Homo sapiens DnaJ (Hsp40) homolog, subfamily A…	NM_001130182 // Q8WW22 /// NM_001130183 // Q8N2A9 /// NM_001130183 // Q8WW22 /// NM_018602 // Q8N2A9 /// NM_018602 // Q8WW22 /// BC021720 // Q8WW22 /// BC021720 // Q8N2A9 /// BC031044 // Q8N5Z4	NM_001130182 // Hs.513053 // bladder| blood| bone marrow| brain| cervix| connective tissue| esophagus| eye| heart| intestine| kidney| larynx| liver| lung| lymph node| mammary gland| mouth| muscle| nerve| ovary| pancreas| parathyroid| pharynx| pituitary gland| placenta| prostate| skin| spleen| stomach| testis| thymus| trachea| uterus| bladder carcinoma| breast (mammary gland) tumor| chondrosarcoma…	main	Coding	-2.04239	6.90125	-4.44756	0.000724315	0.010548	-0.557742	TC15000725.hg.1	6.82301	8.98793	9.41395	6.34471	6.40724	6.34578
TC04000408.hg.1	chr4	NM_000584 // IL8 // interleukin 8 // 4q13-q21 // 3576 /// ENST00000307407 // IL8 // interleukin 8 // 4q13-q21 // 3576 /// ENST00000401931 // IL8 // interleukin 8 // 4q13-q21 // 3576 /// BC013615 // IL8 // interleukin 8 // 4q13-q21 // 3576	NM_000584 // RefSeq // Homo sapiens interleukin 8 (IL8), mRNA. // chr4 // 100 // 100 // 0 // --- // 0 /// ENST00000307407 // ENSEMBL // cdna:known chromosome:GRCh37:4:74606223:74609433:1 gene:ENSG00000169429 gene_biotype:protein_coding transcript_biotype:protein_coding // chr4 // 100 // 100 // 0 // --- // 0 /// ENST00000401931 // ENSEMBL // cdna:putative chromosome:GRCh37:4:74606258:74608047:1 ge…	NM_000584 // P10145 /// BC013615 // P10145	NM_000584 // Hs.624 // bladder| blood| bone| bone marrow| brain| connective tissue| embryonic tissue| eye| heart| intestine| kidney| liver| lung| mammary gland| mouth| muscle| ovary| pancreas| placenta| prostate| skin| stomach| thymus| thyroid| trachea| umbilical cord| uterus| vascular| bladder carcinoma| breast (mammary gland) tumor| chondrosarcoma| colorectal tumor| glioma| head and neck tumor|…	main	Coding	-2.04102	4.21057	-18.6765	1.7e-10	6.29e-07	14.0103	TC04000408.hg.1	5.96375	5.92038	5.69881	3.72411	3.88158	3.85418
TC03000127.hg.1	chr3	NM_001145425 // NR1D2 // nuclear receptor subfamily 1, group D, member 2 // 3p24.2 // 9975 /// NM_005126 // NR1D2 // nuclear receptor subfamily 1, group D, member 2 // 3p24.2 // 9975 /// ENST00000312521 // NR1D2 // nuclear receptor subfamily 1, group D, member 2 // 3p24.2 // 9975 /// ENST00000396676 // NR1D2 // nuclear receptor subfamily 1, group D, member 2 // 3p24.2 // 9975 /// ENST00000492552 …	NM_001145425 // RefSeq // Homo sapiens nuclear receptor subfamily 1, group D, member 2 (NR1D2), transcript variant 2, mRNA. // chr3 // 100 // 100 // 0 // --- // 0 /// NM_005126 // RefSeq // Homo sapiens nuclear receptor subfamily 1, group D, member 2 (NR1D2), transcript variant 1, mRNA. // chr3 // 100 // 100 // 0 // --- // 0 /// ENST00000312521 // ENSEMBL // cdna:known chromosome:GRCh37:3:2398675…	NM_001145425 // Q96B66 /// NM_001145425 // Q14995 /// NM_005126 // Q96B66 /// NM_005126 // Q14995 /// BC045613 // Q14995 /// BC045613 // Q96B66 /// BC070035 // Q6NSM0 /// BC070035 // Q96B66 /// BC070035 // Q14995	NM_001145425 // Hs.37288 // adipose tissue| adrenal gland| bladder| blood| bone| brain| connective tissue| ear| embryonic tissue| eye| heart| intestine| kidney| liver| lung| lymph node| muscle| nerve| ovary| pancreas| placenta| prostate| skin| testis| thymus| thyroid| uterus|adrenal tumor| bladder carcinoma| chondrosarcoma| colorectal tumor| germ cell tumor| glioma| head and neck tumor| liver tum…	main	Coding	-2.02358	8.47724	-5.87469	6.43e-05	0.00228007	1.89071	TC03000127.hg.1	9.52286	8.27129	8.84028	6.27415	7.72739	6.56214
TC01001356.hg.1	chr1	NM_001004310 // FCRL6 // Fc receptor-like 6 // 1q23.2 // 343413 /// ENST00000321935 // FCRL6 // Fc receptor-like 6 // 1q23.2 // 343413 /// ENST00000339348 // FCRL6 // Fc receptor-like 6 // 1q23.2 // 343413 /// ENST00000368106 // FCRL6 // Fc receptor-like 6 // 1q23.2 // 343413 /// ENST00000392235 // FCRL6 // Fc receptor-like 6 // 1q23.2 // 343413	NM_001004310 // RefSeq // Homo sapiens Fc receptor-like 6 (FCRL6), mRNA. // chr1 // 100 // 100 // 0 // --- // 0 /// ENST00000321935 // ENSEMBL // cdna:novel chromosome:GRCh37:1:159770302:159786041:1 gene:ENSG00000181036 gene_biotype:protein_coding transcript_biotype:protein_coding // chr1 // 100 // 100 // 0 // --- // 0 /// ENST00000339348 // ENSEMBL // cdna:known chromosome:GRCh37:1:159772207:159…	---	NM_001004310 // Hs.196955 // blood| connective tissue| intestine| mammary gland| pancreas| skin| spleen| uterus| breast (mammary gland) tumor| non-neoplasia| normal| pancreatic tumor| adult /// ENST00000321935 // Hs.196955 // blood| connective tissue| intestine| mammary gland| pancreas| skin| spleen| uterus| breast (mammary gland) tumor| non-neoplasia| normal| pancreatic tumor| adult /// ENST0000…	main	Coding	-2.0124	8.5423	-6.74239	1.69e-05	0.00100359	3.23854	TC01001356.hg.1	8.56939	7.97576	9.63162	6.64791	6.99718	6.49448
TC12000414.hg.1	chr12	NM_001202233 // NR4A1 // nuclear receptor subfamily 4, group A, member 1 // 12q13 // 3164 /// NM_002135 // NR4A1 // nuclear receptor subfamily 4, group A, member 1 // 12q13 // 3164 /// NM_173157 // NR4A1 // nuclear receptor subfamily 4, group A, member 1 // 12q13 // 3164 /// ENST00000243050 // NR4A1 // nuclear receptor subfamily 4, group A, member 1 // 12q13 // 3164 /// ENST00000360284 // NR4A1 /…	NM_001202233 // RefSeq // Homo sapiens nuclear receptor subfamily 4, group A, member 1 (NR4A1), transcript variant 3, mRNA. // chr12 // 100 // 100 // 0 // --- // 0 /// NM_002135 // RefSeq // Homo sapiens nuclear receptor subfamily 4, group A, member 1 (NR4A1), transcript variant 1, mRNA. // chr12 // 100 // 100 // 0 // --- // 0 /// NM_173157 // RefSeq // Homo sapiens nuclear receptor subfamily 4, …	BC016147 // P22736	NM_001202233 // Hs.524430 // adipose tissue| adrenal gland| blood| bone| bone marrow| brain| cervix| connective tissue| esophagus| eye| heart| intestine| kidney| larynx| liver| lung| lymph| lymph node| mammary gland| muscle| nerve| ovary| pancreas| parathyroid| placenta| prostate| skin| stomach| testis| thymus| thyroid| trachea| uterus|adrenal tumor| breast (mammary gland) tumor| cervical tumor| …	main	Coding	-2.00604	8.69071	-5.83551	6.85e-05	0.00236875	1.82726	TC12000414.hg.1	9.04263	9.97833	10.7753	7.88547	8.3673	7.52539
TC02002648.hg.1	chr2	NM_002156 // HSPD1 // heat shock 60kDa protein 1 (chaperonin) // 2q33.1 // 3329 /// NM_199440 // HSPD1 // heat shock 60kDa protein 1 (chaperonin) // 2q33.1 // 3329 /// ENST00000345042 // HSPD1 // heat shock 60kDa protein 1 (chaperonin) // 2q33.1 // 3329 /// ENST00000388968 // HSPD1 // heat shock 60kDa protein 1 (chaperonin) // 2q33.1 // 3329 /// ENST00000536745 // HSPD1 // heat shock 60kDa protei…	NM_002156 // RefSeq // Homo sapiens heat shock 60kDa protein 1 (chaperonin) (HSPD1), nuclear gene encoding mitochondrial protein, transcript variant 1, mRNA. // chr2 // 100 // 100 // 0 // --- // 0 /// NM_199440 // RefSeq // Homo sapiens heat shock 60kDa protein 1 (chaperonin) (HSPD1), nuclear gene encoding mitochondrial protein, transcript variant 2, mRNA. // chr2 // 100 // 100 // 0 // --- // 0 /…	NM_002156 // P10809 /// BC002676 // P10809 /// BC003030 // P10809 /// BC067082 // P10809	NM_002156 // Hs.595053 // adipose tissue| adrenal gland| ascites| bladder| blood| bone| bone marrow| brain| cervix| connective tissue| ear| embryonic tissue| esophagus| eye| heart| intestine| kidney| liver| lung| lymph| lymph node| mammary gland| mouth| muscle| nerve| ovary| pancreas| pituitary gland| placenta| prostate| skin| stomach| testis| thymus| thyroid| tonsil| umbilical cord| uterus| vasc…	main	Coding	-1.99748	8.68118	-6.89019	1.36e-05	0.000893801	3.45729	TC02002648.hg.1	9.34512	10.348	10.9512	8.3841	8.08653	8.18119
TC17000983.hg.1	chr17	NR_028502 // MIR22HG // MIR22 host gene (non-protein coding) // 17p13.3 // 84981 /// NR_028503 // MIR22HG // MIR22 host gene (non-protein coding) // 17p13.3 // 84981 /// NR_028504 // MIR22HG // MIR22 host gene (non-protein coding) // 17p13.3 // 84981 /// NR_028505 // MIR22HG // MIR22 host gene (non-protein coding) // 17p13.3 // 84981 /// NR_029494 // MIR22 // microRNA 22 // 17p13.3 // 407004 /// …	NR_028502 // RefSeq // Homo sapiens MIR22 host gene (non-protein coding) (MIR22HG), transcript variant 1, non-coding RNA. // chr17 // 100 // 100 // 0 // --- // 0 /// NR_028503 // RefSeq // Homo sapiens MIR22 host gene (non-protein coding) (MIR22HG), transcript variant 2, non-coding RNA. // chr17 // 100 // 100 // 0 // --- // 0 /// NR_028504 // RefSeq // Homo sapiens MIR22 host gene (non-protein co…	BC119720 // Q0VDD5	NR_028502 // Hs.597755 // adrenal gland| ascites| bladder| blood| bone| brain| cervix| connective tissue| embryonic tissue| eye| heart| intestine| kidney| liver| lung| mammary gland| muscle| ovary| pancreas| pharynx| pituitary gland| placenta| prostate| skin| spleen| stomach| testis| thyroid| trachea| uterus| vascular|adrenal tumor| chondrosarcoma| colorectal tumor| gastrointestinal tumor| glioma…	main	Coding	-1.99662	7.48455	-9.26338	5.98e-07	0.000118566	6.57082	TC17000983.hg.1	9.06093	8.04663	8.70814	6.47608	6.97085	6.37891
TC05001834.hg.1	chr5	NR_002913 // SNORD63 // small nucleolar RNA, C/D box 63 // 5q31.2 // 26785 /// ENST00000384262 // SNORD63 // small nucleolar RNA, C/D box 63 // 5q31.2 // 26785	NR_002913 // RefSeq // Homo sapiens small nucleolar RNA, C/D box 63 (SNORD63), small nucleolar RNA. // chr5 // 100 // 100 // 0 // --- // 0 /// ENST00000384262 // ENSEMBL // ncrna:snoRNA chromosome:GRCh37:5:137896732:137896799:-1 gene:ENSG00000206989 gene_biotype:snoRNA transcript_biotype:snoRNA // chr5 // 100 // 100 // 0 // --- // 0 /// uc003ldg.3 // UCSC Genes // --- // chr5 // 100 // 100 // 0 /…	---	---	main	Coding	-1.97217	8.5237	-3.51235	0.0040479	0.0314789	-2.28172	TC05001834.hg.1	8.43632	7.44717	10.0349	6.93868	6.34634	6.71692
TC16000494.hg.1	chr16	NM_170776 // GPR97 // G protein-coupled receptor 97 // 16q21 // 222487 /// ENST00000327655 // GPR97 // G protein-coupled receptor 97 // 16q21 // 222487 /// ENST00000333493 // GPR97 // G protein-coupled receptor 97 // 16q21 // 222487 /// ENST00000450388 // GPR97 // G protein-coupled receptor 97 // 16q21 // 222487 /// BC064508 // GPR97 // G protein-coupled receptor 97 // 16q21 // 222487	NM_170776 // RefSeq // Homo sapiens G protein-coupled receptor 97 (GPR97), mRNA. // chr16 // 100 // 100 // 0 // --- // 0 /// ENST00000327655 // ENSEMBL // cdna:known chromosome:GRCh37:16:57702157:57723975:1 gene:ENSG00000182885 gene_biotype:protein_coding transcript_biotype:protein_coding // chr16 // 100 // 100 // 0 // --- // 0 /// ENST00000333493 // ENSEMBL // cdna:known chromosome:GRCh37:16:577…	NM_170776 // Q86Y34 /// BC064508 // Q86Y34	NM_170776 // Hs.383403 // adipose tissue| blood| bone| bone marrow| heart| intestine| liver| lung| lymph node| pancreas| spleen| testis| chondrosarcoma| colorectal tumor| leukemia| liver tumor| lung tumor| normal| pancreatic tumor| juvenile| adult /// ENST00000327655 // Hs.383403 // adipose tissue| blood| bone| bone marrow| heart| intestine| liver| lung| lymph node| pancreas| spleen| testis| chon…	main	Coding	-1.96692	8.97949	-5.69245	8.63e-05	0.00272845	1.5937	TC16000494.hg.1	11.3114	10.6972	10.3819	8.76142	9.68352	8.04477
TC17000132.hg.1	chr17	NR_039746 // MIR4521 // microRNA 4521 // --- // 100616406	NR_039746 // RefSeq // Homo sapiens microRNA 4521 (MIR4521), microRNA. // chr17 // 100 // 100 // 0 // --- // 0 /// uc021tpv.1 // UCSC Genes // --- // chr17 // 100 // 100 // 0 // --- // 0	---	---	main	Coding	-1.96599	5.67298	-4.58811	0.000563791	0.00895095	-0.30501	TC17000132.hg.1	5.60693	6.73744	7.6566	4.93475	4.16537	5.00286
TC01002166.hg.1	chr1	NM_018948 // ERRFI1 // ERBB receptor feedback inhibitor 1 // 1p36 // 54206 /// ENST00000377482 // ERRFI1 // ERBB receptor feedback inhibitor 1 // 1p36 // 54206 /// ENST00000467067 // ERRFI1 // ERBB receptor feedback inhibitor 1 // 1p36 // 54206 /// BC025337 // ERRFI1 // ERBB receptor feedback inhibitor 1 // 1p36 // 54206	NM_018948 // RefSeq // Homo sapiens ERBB receptor feedback inhibitor 1 (ERRFI1), mRNA. // chr1 // 100 // 100 // 0 // --- // 0 /// ENST00000377482 // ENSEMBL // cdna:known chromosome:GRCh37:1:8071779:8086368:-1 gene:ENSG00000116285 gene_biotype:protein_coding transcript_biotype:protein_coding // chr1 // 100 // 100 // 0 // --- // 0 /// ENST00000467067 // ENSEMBL // cdna:known chromosome:GRCh37:1:80…	NM_018948 // Q9UJM3 /// NM_018948 // B3KTV8 /// BC025337 // Q9UJM3 /// BC025337 // B3KTV8	NM_018948 // Hs.605445 // adipose tissue| adrenal gland| ascites| blood| bone| brain| cervix| connective tissue| ear| embryonic tissue| esophagus| eye| heart| intestine| kidney| larynx| liver| lung| mammary gland| mouth| muscle| nerve| ovary| pancreas| parathyroid| pituitary gland| placenta| prostate| skin| stomach| testis| thymus| thyroid| trachea| uterus| breast (mammary gland) tumor| cervical …	main	Coding	-1.95374	6.37869	-7.92291	3.23e-06	0.000354631	4.90109	TC01002166.hg.1	7.47778	7.539	7.55951	5.19317	5.82055	5.70134
TC02002419.hg.1	chr2	NM_001254738 // RND3 // Rho family GTPase 3 // 2q23.3 // 390 /// NM_005168 // RND3 // Rho family GTPase 3 // 2q23.3 // 390 /// ENST00000263895 // RND3 // Rho family GTPase 3 // 2q23.3 // 390 /// ENST00000375734 // RND3 // Rho family GTPase 3 // 2q23.3 // 390 /// ENST00000409557 // RND3 // Rho family GTPase 3 // 2q23.3 // 390 /// ENST00000472416 // RND3 // Rho family GTPase 3 // 2q23.3 // 390 /// …	NM_001254738 // RefSeq // Homo sapiens Rho family GTPase 3 (RND3), transcript variant 1, mRNA. // chr2 // 100 // 100 // 0 // --- // 0 /// NM_005168 // RefSeq // Homo sapiens Rho family GTPase 3 (RND3), transcript variant 2, mRNA. // chr2 // 100 // 100 // 0 // --- // 0 /// ENST00000263895 // ENSEMBL // cdna:known chromosome:GRCh37:2:151324709:151344208:-1 gene:ENSG00000115963 gene_biotype:protein_…	NM_001254738 // P61587 /// NM_001254738 // B2R838 /// NM_005168 // P61587 /// NM_005168 // B2R838 /// BC012513 // P61587 /// BC012513 // B2R838	NM_001254738 // Hs.6838 // adipose tissue| bladder| blood| bone| bone marrow| brain| cervix| connective tissue| embryonic tissue| esophagus| eye| heart| intestine| kidney| liver| lung| mammary gland| mouth| muscle| nerve| ovary| pancreas| pharynx| placenta| prostate| skin| spleen| stomach| testis| thymus| thyroid| trachea| uterus| vascular| bladder carcinoma| breast (mammary gland) tumor| chondro…	main	Coding	-1.95325	4.56733	-14.3151	4.08e-09	5.37e-06	11.2842	TC02002419.hg.1	6.21135	6.43224	5.69084	4.11946	4.149	4.20621
TC08001120.hg.1	chr8	NM_024787 // RNF122 // ring finger protein 122 // 8p12 // 79845 /// ENST00000256257 // RNF122 // ring finger protein 122 // 8p12 // 79845 /// BC093884 // RNF122 // ring finger protein 122 // 8p12 // 79845	NM_024787 // RefSeq // Homo sapiens ring finger protein 122 (RNF122), mRNA. // chr8 // 100 // 100 // 0 // --- // 0 /// ENST00000256257 // ENSEMBL // cdna:known chromosome:GRCh37:8:33405273:33424643:-1 gene:ENSG00000133874 gene_biotype:protein_coding transcript_biotype:protein_coding // chr8 // 100 // 100 // 0 // --- // 0 /// uc003xjo.1 // UCSC Genes // --- // chr8 // 100 // 100 // 0 // --- // 0 /…	BC093884 // Q9H9V4	NM_024787 // Hs.151237 // blood| brain| heart| liver| lung| placenta| prostate| testis| thyroid| uterus| germ cell tumor| leukemia| normal| primitive neuroectodermal tumor of the CNS| prostate cancer| fetus| infant| juvenile| adult /// ENST00000256257 // Hs.151237 // blood| brain| heart| liver| lung| placenta| prostate| testis| thyroid| uterus| germ cell tumor| leukemia| normal| primitive neuroec…	main	Coding	-1.9484	7.82514	-6.32976	3.15e-05	0.0014212	2.61124	TC08001120.hg.1	8.14099	8.95204	9.89049	7.25863	6.99723	6.88248
TC02001416.hg.1	chr2	NR_003008 // SCARNA5 // small Cajal body-specific RNA 5 // 2q37.1 // 677775 /// ENST00000516201 // SCARNA5 // small Cajal body-specific RNA 5 // 2q37.1 // 677775	NR_003008 // RefSeq // Homo sapiens small Cajal body-specific RNA 5 (SCARNA5), guide RNA. // chr2 // 100 // 100 // 0 // --- // 0 /// ENST00000516201 // ENSEMBL // ncrna:snoRNA chromosome:GRCh37:2:234184373:234184648:1 gene:ENSG00000252010 gene_biotype:snoRNA transcript_biotype:snoRNA // chr2 // 100 // 100 // 0 // --- // 0 /// uc002vue.1 // UCSC Genes // --- // chr2 // 100 // 100 // 0 // --- // 0	---	NR_003008 // Hs.663619 // liver| prostate| normal| adult /// ENST00000516201 // Hs.663619 // liver| prostate| normal| adult	main	Coding	-1.94462	9.57925	-7.28063	7.78e-06	0.000623101	4.0203	TC02001416.hg.1	10.0342	9.78655	10.8065	8.52389	7.96625	8.30328
TC0X001420.hg.1	chrX	NR_002735 // SNORD61 // small nucleolar RNA, C/D box 61 // Xq26.3 // 26787 /// ENST00000384252 // SNORD61 // small nucleolar RNA, C/D box 61 // Xq26.3 // 26787	NR_002735 // RefSeq // Homo sapiens small nucleolar RNA, C/D box 61 (SNORD61), small nuclear RNA. // chrX // 100 // 100 // 0 // --- // 0 /// ENST00000384252 // ENSEMBL // ncrna:snoRNA chromosome:GRCh37:X:135961358:135961430:-1 gene:ENSG00000206979 gene_biotype:snoRNA transcript_biotype:snoRNA // chrX // 100 // 100 // 0 // --- // 0 /// uc004fah.1 // UCSC Genes // --- // chrX // 100 // 100 // 0 // …	---	---	main	Coding	-1.94339	8.98877	-5.2017	0.000194609	0.00455136	0.77026	TC0X001420.hg.1	8.76631	8.42346	9.39832	7.1263	6.27872	7.3529
TC02002102.hg.1	chr2	NM_004418 // DUSP2 // dual specificity phosphatase 2 // 2q11 // 1844 /// ENST00000288943 // DUSP2 // dual specificity phosphatase 2 // 2q11 // 1844 /// BC007771 // DUSP2 // dual specificity phosphatase 2 // 2q11 // 1844	NM_004418 // RefSeq // Homo sapiens dual specificity phosphatase 2 (DUSP2), mRNA. // chr2 // 100 // 100 // 0 // --- // 0 /// ENST00000288943 // ENSEMBL // cdna:known chromosome:GRCh37:2:96808905:96811179:-1 gene:ENSG00000158050 gene_biotype:protein_coding transcript_biotype:protein_coding // chr2 // 100 // 100 // 0 // --- // 0 /// uc002svk.4 // UCSC Genes // --- // chr2 // 100 // 100 // 0 // --- …	BC007771 // Q05923	NM_004418 // Hs.1183 // blood| bone marrow| brain| cervix| connective tissue| embryonic tissue| eye| intestine| kidney| larynx| liver| lung| lymph| lymph node| mammary gland| nerve| ovary| pancreas| prostate| skin| spleen| testis| thymus| tonsil| uterus| breast (mammary gland) tumor| colorectal tumor| germ cell tumor| glioma| head and neck tumor| leukemia| lung tumor| lymphoma| non-neoplasia| nor…	main	Coding	-1.93924	10.379	-6.37147	2.96e-05	0.0013699	2.67577	TC02002102.hg.1	10.69	10.7175	11.1905	9.17651	9.23748	8.36628
TC01003501.hg.1	chr1	NM_000450 // SELE // selectin E // 1q22-q25 // 6401 /// ENST00000333360 // SELE // selectin E // 1q22-q25 // 6401 /// ENST00000367774 // SELE // selectin E // 1q22-q25 // 6401 /// ENST00000367775 // SELE // selectin E // 1q22-q25 // 6401 /// ENST00000367776 // SELE // selectin E // 1q22-q25 // 6401 /// ENST00000367777 // SELE // selectin E // 1q22-q25 // 6401 /// ENST00000367779 // SELE // select…	NM_000450 // RefSeq // Homo sapiens selectin E (SELE), mRNA. // chr1 // 100 // 100 // 0 // --- // 0 /// ENST00000333360 // ENSEMBL // cdna:known chromosome:GRCh37:1:169691782:169703203:-1 gene:ENSG00000007908 gene_biotype:protein_coding transcript_biotype:protein_coding // chr1 // 100 // 100 // 0 // --- // 0 /// ENST00000367774 // ENSEMBL // cdna:known chromosome:GRCh37:1:169694870:169702801:-1 g…	NM_000450 // Q6ULR7 /// NM_000450 // B2RAJ1 /// BC131551 // P16581 /// BC131551 // Q6ULR7 /// BC131551 // B2RAJ1 /// BC142677 // P16581 /// BC142677 // Q6ULR7 /// BC142677 // B2RAJ1	NM_000450 // Hs.82848 // brain| connective tissue| heart| liver| lung| mammary gland| mouth| muscle| parathyroid| placenta| prostate| testis| thymus| thyroid| trachea| umbilical cord| uterus| vascular| chondrosarcoma| head and neck tumor| normal| soft tissue/muscle tissue tumor| fetus| adult /// ENST00000333360 // Hs.82848 // brain| connective tissue| heart| liver| lung| mammary gland| mouth| mus…	main	Coding	-1.92827	4.91536	-12.5503	1.91e-08	1.53e-05	9.87257	TC01003501.hg.1	6.78735	6.66514	5.98241	4.48444	4.61413	4.55151
TC02000183.hg.1	chr2	NM_005253 // FOSL2 // FOS-like antigen 2 // 2p23.3 // 2355 /// ENST00000264716 // FOSL2 // FOS-like antigen 2 // 2p23.3 // 2355 /// ENST00000379619 // FOSL2 // FOS-like antigen 2 // 2p23.3 // 2355 /// ENST00000460736 // FOSL2 // FOS-like antigen 2 // 2p23.3 // 2355 /// ENST00000545753 // FOSL2 // FOS-like antigen 2 // 2p23.3 // 2355 /// BC022791 // FOSL2 // FOS-like antigen 2 // 2p23.3 // 2355	NM_005253 // RefSeq // Homo sapiens FOS-like antigen 2 (FOSL2), mRNA. // chr2 // 100 // 100 // 0 // --- // 0 /// ENST00000264716 // ENSEMBL // cdna:known chromosome:GRCh37:2:28615725:28640179:1 gene:ENSG00000075426 gene_biotype:protein_coding transcript_biotype:protein_coding // chr2 // 100 // 100 // 0 // --- // 0 /// ENST00000379619 // ENSEMBL // cdna:putative chromosome:GRCh37:2:28615669:286401…	NM_005253 // P15408 /// BC022791 // P15408	NM_005253 // Hs.220971 // adipose tissue| adrenal gland| ascites| bladder| blood| bone| bone marrow| brain| cervix| connective tissue| embryonic tissue| esophagus| eye| heart| intestine| kidney| larynx| liver| lung| lymph node| mammary gland| mouth| muscle| nerve| ovary| pancreas| pharynx| pituitary gland| placenta| prostate| salivary gland| skin| spleen| stomach| testis| thymus| thyroid| trachea…	main	Coding	-1.91014	9.72951	-13.63	7.27e-09	8.02e-06	10.7613	TC02000183.hg.1	10.4379	10.1148	10.3207	8.34879	8.62336	8.17085
TC01001107.hg.1	chr1	--- // --- // uc021ovi.1 // --- // ---	uc021ovi.1 // UCSC Genes // --- // chr1 // 100 // 100 // 0 // --- // 0	---	---	main	Coding	-1.90396	9.06764	-4.27855	0.000982046	0.0127531	-0.864388	TC01001107.hg.1	8.56191	10.0856	10.48	7.85783	7.1305	8.42721
TC01001129.hg.1	chr1	--- // --- // uc021ovs.1 // --- // ---	uc021ovs.1 // UCSC Genes // --- // chr1 // 100 // 100 // 0 // --- // 0	---	---	main	Coding	-1.90396	9.06764	-4.27855	0.000982046	0.0127531	-0.864388	TC01001129.hg.1	8.56191	10.0856	10.48	7.85783	7.1305	8.42721
TC01003105.hg.1	chr1	--- // --- // uc021ouu.1 // --- // ---	uc021ouu.1 // UCSC Genes // --- // chr1 // 100 // 100 // 0 // --- // 0	---	---	main	Coding	-1.90396	9.06764	-4.27855	0.000982046	0.0127531	-0.864388	TC01003105.hg.1	8.56191	10.0856	10.48	7.85783	7.1305	8.42721
TC01003140.hg.1	chr1	--- // --- // uc021ovt.1 // --- // ---	uc021ovt.1 // UCSC Genes // --- // chr1 // 100 // 100 // 0 // --- // 0	---	---	main	Coding	-1.90396	9.06764	-4.27855	0.000982046	0.0127531	-0.864388	TC01003140.hg.1	8.56191	10.0856	10.48	7.85783	7.1305	8.42721
TC06000228.hg.1	chr6	--- // --- // uc021ypb.1 // --- // ---	uc021ypb.1 // UCSC Genes // --- // chr6 // 100 // 100 // 0 // --- // 0	---	---	main	Coding	-1.90396	9.06764	-4.27855	0.000982046	0.0127531	-0.864388	TC06000228.hg.1	8.56191	10.0856	10.48	7.85783	7.1305	8.42721
TC09000917.hg.1	chr9	--- // --- // uc022bdq.1|uc022bdr.1 // --- // ---	uc022bdq.1 // UCSC Genes // --- // chr9 // 100 // 100 // 0 // --- // 0	---	---	main	Coding	-1.90396	9.06764	-4.27855	0.000982046	0.0127531	-0.864388	TC09000917.hg.1	8.56191	10.0856	10.48	7.85783	7.1305	8.42721
TC15001309.hg.1	chr15	--- // --- // uc021skk.1|uc021skl.1 // --- // ---	uc021skk.1 // UCSC Genes // --- // chr15 // 100 // 100 // 0 // --- // 0	---	---	main	Coding	-1.90396	9.06764	-4.27855	0.000982046	0.0127531	-0.864388	TC15001309.hg.1	8.56191	10.0856	10.48	7.85783	7.1305	8.42721
TC15001310.hg.1	chr15	--- // --- // uc021skm.1|uc021skn.1 // --- // ---	uc021skm.1 // UCSC Genes // --- // chr15 // 100 // 100 // 0 // --- // 0	---	---	main	Coding	-1.90396	9.06764	-4.27855	0.000982046	0.0127531	-0.864388	TC15001310.hg.1	8.56191	10.0856	10.48	7.85783	7.1305	8.42721
TC0X000310.hg.1	chrX	NM_022117 // TSPYL2 // TSPY-like 2 // Xp11.2 // 64061 /// ENST00000375442 // TSPYL2 // TSPY-like 2 // Xp11.2 // 64061 /// BC024270 // TSPYL2 // TSPY-like 2 // Xp11.2 // 64061	NM_022117 // RefSeq // Homo sapiens TSPY-like 2 (TSPYL2), mRNA. // chrX // 100 // 100 // 0 // --- // 0 /// ENST00000375442 // ENSEMBL // cdna:known chromosome:GRCh37:X:53111549:53117722:1 gene:ENSG00000184205 gene_biotype:protein_coding transcript_biotype:protein_coding // chrX // 100 // 100 // 0 // --- // 0 /// uc004drw.3 // UCSC Genes // --- // chrX // 100 // 100 // 0 // --- // 0 /// uc004drv.3…	NM_022117 // Q9H2G4 /// BC024270 // Q9H2G4	NM_022117 // Hs.136164 // adrenal gland| blood| bone marrow| brain| connective tissue| embryonic tissue| eye| intestine| kidney| lung| lymph| mammary gland| mouth| nerve| pancreas| pituitary gland| placenta| prostate| skin| spleen| stomach| testis| thymus| thyroid| tonsil| uterus| breast (mammary gland) tumor| chondrosarcoma| colorectal tumor| gastrointestinal tumor| germ cell tumor| glioma| head…	main	Coding	-1.89178	9.43786	-6.47845	2.51e-05	0.00127982	2.84012	TC0X000310.hg.1	10.0768	9.86285	10.6625	8.37152	8.78779	7.76747
TC15001546.hg.1	chr15	NM_014326 // DAPK2 // death-associated protein kinase 2 // 15q22.31 // 23604 /// ENST00000261891 // DAPK2 // death-associated protein kinase 2 // 15q22.31 // 23604 /// ENST00000457488 // DAPK2 // death-associated protein kinase 2 // 15q22.31 // 23604 /// ENST00000558069 // DAPK2 // death-associated protein kinase 2 // 15q22.31 // 23604 /// ENST00000558482 // DAPK2 // death-associated protein kina…	NM_014326 // RefSeq // Homo sapiens death-associated protein kinase 2 (DAPK2), mRNA. // chr15 // 100 // 100 // 0 // --- // 0 /// ENST00000261891 // ENSEMBL // cdna:known chromosome:GRCh37:15:64199235:64332466:-1 gene:ENSG00000035664 gene_biotype:protein_coding transcript_biotype:protein_coding // chr15 // 100 // 100 // 0 // --- // 0 /// ENST00000457488 // ENSEMBL // cdna:known chromosome:GRCh37:1…	BC114506 // Q9UIK4 /// BC114951 // Q1RMF4	NM_014326 // Hs.237886 // blood| bone marrow| brain| connective tissue| ear| intestine| lung| lymph node| mammary gland| prostate| skin| stomach| testis| thyroid| trachea| uterus| vascular| breast (mammary gland) tumor| colorectal tumor| gastrointestinal tumor| glioma| head and neck tumor| leukemia| lung tumor| lymphoma| non-neoplasia| normal| soft tissue/muscle tissue tumor| uterine tumor| fetus…	main	Coding	-1.89144	6.4284	-12.095	2.93e-08	2.02e-05	9.47192	TC15001546.hg.1	7.45735	8.25232	7.83963	5.96142	5.96934	5.9442
TC16000870.hg.1	chr16	NM_001136472 // LITAF // lipopolysaccharide-induced TNF factor // 16p13.13 // 9516 /// NM_001136473 // LITAF // lipopolysaccharide-induced TNF factor // 16p13.13 // 9516 /// NM_004862 // LITAF // lipopolysaccharide-induced TNF factor // 16p13.13 // 9516 /// NR_024320 // LITAF // lipopolysaccharide-induced TNF factor // 16p13.13 // 9516 /// ENST00000339430 // LITAF // lipopolysaccharide-induced TN…	NM_001136472 // RefSeq // Homo sapiens lipopolysaccharide-induced TNF factor (LITAF), transcript variant 2, mRNA. // chr16 // 100 // 100 // 0 // --- // 0 /// NM_001136473 // RefSeq // Homo sapiens lipopolysaccharide-induced TNF factor (LITAF), transcript variant 3, mRNA. // chr16 // 100 // 100 // 0 // --- // 0 /// NM_004862 // RefSeq // Homo sapiens lipopolysaccharide-induced TNF factor (LITAF), …	NR_024320 // Q99732 /// BC000053 // Q99732 /// BC008309 // Q99732 /// BC016491 // Q99732 /// BC039840 // Q99732 /// BC046154 // Q99732 /// BC096063 // Q99732 /// BC096065 // Q99732 /// BC101402 // Q99732	NM_001136472 // Hs.459940 // adipose tissue| adrenal gland| ascites| bladder| blood| bone| bone marrow| brain| cervix| connective tissue| ear| embryonic tissue| esophagus| eye| heart| intestine| kidney| larynx| liver| lung| lymph| lymph node| mammary gland| mouth| muscle| nerve| ovary| pancreas| parathyroid| pharynx| pituitary gland| placenta| prostate| salivary gland| skin| spleen| stomach| test…	main	Coding	-1.8887	9.41468	-14.7984	2.75e-09	4.39e-06	11.6354	TC16000870.hg.1	9.89219	9.75489	9.68444	7.54455	8.09367	8.0272
TC20000876.hg.1	chr20	NM_003064 // SLPI // secretory leukocyte peptidase inhibitor // 20q12 // 6590 /// BC020708 // SLPI // secretory leukocyte peptidase inhibitor // 20q12 // 6590 /// ENST00000338380 // SLPI // secretory leukocyte peptidase inhibitor // 20q12 // 6590	NM_003064 // RefSeq // Homo sapiens secretory leukocyte peptidase inhibitor (SLPI), mRNA. // chr20 // 100 // 100 // 0 // --- // 0 /// BC020708 // GenBank // Homo sapiens secretory leukocyte peptidase inhibitor, mRNA (cDNA clone MGC:22479 IMAGE:4733996), complete cds. // chr20 // 100 // 100 // 0 // --- // 0 /// uc002xnm.1 // UCSC Genes // --- // chr20 // 100 // 100 // 0 // --- // 0 /// ENST0000033…	NM_003064 // P03973 /// BC020708 // P03973	NM_003064 // Hs.517070 // adipose tissue| blood| bone marrow| brain| cervix| connective tissue| eye| heart| intestine| kidney| larynx| liver| lung| lymph node| mammary gland| mouth| ovary| pancreas| pharynx| pituitary gland| placenta| prostate| salivary gland| skin| stomach| testis| trachea| uterus| breast (mammary gland) tumor| cervical tumor| chondrosarcoma| colorectal tumor| gastrointestinal t…	main	Coding	-1.88431	5.85154	-5.48883	0.000120408	0.00334842	1.25618	TC20000876.hg.1	7.13283	8.48677	6.51036	5.42177	5.49762	5.55763
TC20000833.hg.1	chr20	NM_004613 // TGM2 // transglutaminase 2 (C polypeptide, protein-glutamine-gamma-glutamyltransferase) // 20q12 // 7052 /// NM_198951 // TGM2 // transglutaminase 2 (C polypeptide, protein-glutamine-gamma-glutamyltransferase) // 20q12 // 7052 /// ENST00000361475 // TGM2 // transglutaminase 2 (C polypeptide, protein-glutamine-gamma-glutamyltransferase) // 20q12 // 7052 /// ENST00000485572 // TGM2 // …	NM_004613 // RefSeq // Homo sapiens transglutaminase 2 (C polypeptide, protein-glutamine-gamma-glutamyltransferase) (TGM2), transcript variant 1, mRNA. // chr20 // 100 // 100 // 0 // --- // 0 /// NM_198951 // RefSeq // Homo sapiens transglutaminase 2 (C polypeptide, protein-glutamine-gamma-glutamyltransferase) (TGM2), transcript variant 2, mRNA. // chr20 // 100 // 100 // 0 // --- // 0 /// ENST000…	NM_004613 // Q6DKH2 /// NM_004613 // P21980 /// BC003551 // P21980	NM_004613 // Hs.517033 // adipose tissue| adrenal gland| bladder| blood| bone| bone marrow| brain| cervix| connective tissue| ear| embryonic tissue| esophagus| eye| heart| intestine| kidney| liver| lung| lymph node| mammary gland| mouth| muscle| nerve| ovary| pancreas| parathyroid| pituitary gland| placenta| prostate| skin| spleen| stomach| testis| thymus| thyroid| trachea| umbilical cord| uterus…	main	Coding	-1.87914	6.47413	-6.00315	5.24e-05	0.00199389	2.09716	TC20000833.hg.1	7.14352	9.01857	8.00527	6.14002	6.25953	6.13039
TC15001492.hg.1	chr15	NM_004998 // MYO1E // myosin IE // 15q21-q22 // 4643 /// ENST00000288235 // MYO1E // myosin IE // 15q21-q22 // 4643 /// ENST00000558814 // MYO1E // myosin IE // 15q21-q22 // 4643 /// BC098392 // MYO1E // myosin IE // 15q21-q22 // 4643	NM_004998 // RefSeq // Homo sapiens myosin IE (MYO1E), mRNA. // chr15 // 100 // 100 // 0 // --- // 0 /// ENST00000288235 // ENSEMBL // cdna:known chromosome:GRCh37:15:59427113:59665099:-1 gene:ENSG00000157483 gene_biotype:protein_coding transcript_biotype:protein_coding // chr15 // 100 // 100 // 0 // --- // 0 /// ENST00000558814 // ENSEMBL // cdna:known chromosome:GRCh37:15:59515258:59557196:-1 g…	NM_004998 // Q12965 /// BC098392 // Q4KMR3 /// BC098392 // Q12965	NM_004998 // Hs.654506 // adipose tissue| ascites| bladder| blood| bone| brain| cervix| connective tissue| embryonic tissue| esophagus| eye| heart| intestine| kidney| larynx| liver| lung| lymph| lymph node| mammary gland| mouth| muscle| nerve| ovary| pancreas| pharynx| placenta| prostate| skin| spleen| stomach| testis| thyroid| tonsil| trachea| uterus| vascular| bladder carcinoma| breast (mammary…	main	Coding	-1.86834	7.60664	-4.81258	0.000379841	0.00698353	0.0938746	TC15001492.hg.1	9.99846	10.238	9.30635	8.8107	7.51278	7.61435
TC04000478.hg.1	chr4	NM_000582 // SPP1 // secreted phosphoprotein 1 // 4q22.1 // 6696 /// NM_001040058 // SPP1 // secreted phosphoprotein 1 // 4q22.1 // 6696 /// NM_001040060 // SPP1 // secreted phosphoprotein 1 // 4q22.1 // 6696 /// NM_001251829 // SPP1 // secreted phosphoprotein 1 // 4q22.1 // 6696 /// NM_001251830 // SPP1 // secreted phosphoprotein 1 // 4q22.1 // 6696 /// ENST00000237623 // SPP1 // secreted phosph…	NM_000582 // RefSeq // Homo sapiens secreted phosphoprotein 1 (SPP1), transcript variant 2, mRNA. // chr4 // 100 // 100 // 0 // --- // 0 /// NM_001040058 // RefSeq // Homo sapiens secreted phosphoprotein 1 (SPP1), transcript variant 1, mRNA. // chr4 // 100 // 100 // 0 // --- // 0 /// NM_001040060 // RefSeq // Homo sapiens secreted phosphoprotein 1 (SPP1), transcript variant 3, mRNA. // chr4 // 10…	NM_000582 // P10451 /// NM_000582 // A6XMV6 /// NM_000582 // Q3LGB0 /// NM_000582 // C4B6Q2 /// NM_000582 // F2YBS4 /// NM_000582 // F2YBS5 /// NM_001040058 // P10451 /// NM_001040058 // A6XMV6 /// NM_001040058 // Q3LGB0 /// NM_001040058 // C4B6Q2 /// NM_001040058 // F2YBS4 /// NM_001040058 // F2YBS5 /// NM_001040060 // P10451 /// NM_001040060 // A6XMV6 /// NM_001040060 // Q3LGB0 /// NM_001040060…	NM_000582 // Hs.313 // adipose tissue| adrenal gland| bladder| blood| bone| bone marrow| brain| cervix| connective tissue| ear| embryonic tissue| esophagus| eye| heart| intestine| kidney| larynx| liver| lung| lymph node| mammary gland| mouth| muscle| nerve| ovary| pancreas| pharynx| placenta| prostate| skin| spleen| stomach| testis| thymus| thyroid| trachea| umbilical cord| uterus| vascular|adren…	main	Coding	-1.86464	3.96421	-4.11737	0.00131682	0.01535	-1.15935	TC04000478.hg.1	5.50939	6.8631	4.10445	3.59621	3.63416	3.65264
TC07001579.hg.1	chr7	NM_000927 // ABCB1 // ATP-binding cassette, sub-family B (MDR/TAP), member 1 // 7q21.12 // 5243 /// ENST00000265724 // ABCB1 // ATP-binding cassette, sub-family B (MDR/TAP), member 1 // 7q21.12 // 5243 /// ENST00000394661 // ABCB1 // ATP-binding cassette, sub-family B (MDR/TAP), member 1 // 7q21.12 // 5243 /// ENST00000488737 // ABCB1 // ATP-binding cassette, sub-family B (MDR/TAP), member 1 // 7…	NM_000927 // RefSeq // Homo sapiens ATP-binding cassette, sub-family B (MDR/TAP), member 1 (ABCB1), mRNA. // chr7 // 100 // 100 // 0 // --- // 0 /// ENST00000265724 // ENSEMBL // cdna:known chromosome:GRCh37:7:87133175:87342564:-1 gene:ENSG00000085563 gene_biotype:protein_coding transcript_biotype:protein_coding // chr7 // 100 // 100 // 0 // --- // 0 /// ENST00000394661 // ENSEMBL // cdna:known c…	NM_000927 // Q6TBL4 /// BC130424 // A1L471 /// BC130424 // Q59GY9	NM_000927 // Hs.489033 // adrenal gland| brain| connective tissue| embryonic tissue| eye| heart| intestine| kidney| liver| mammary gland| muscle| nerve| pancreas| placenta| prostate| skin| testis| trachea| uterus| vascular|adrenal tumor| colorectal tumor| glioma| kidney tumor| liver tumor| normal| primitive neuroectodermal tumor of the CNS| skin tumor| soft tissue/muscle tissue tumor| blastocyst|…	main	Coding	-1.86315	7.59124	-8.78477	1.07e-06	0.000177247	5.99942	TC07001579.hg.1	8.68196	7.87788	8.24737	6.30893	6.50317	6.40568
TC20000621.hg.1	chr20	NM_000214 // JAG1 // jagged 1 // 20p12.1-p11.23 // 182 /// ENST00000254958 // JAG1 // jagged 1 // 20p12.1-p11.23 // 182 /// ENST00000423891 // JAG1 // jagged 1 // 20p12.1-p11.23 // 182 /// ENST00000488480 // JAG1 // jagged 1 // 20p12.1-p11.23 // 182 /// BC098393 // JAG1 // jagged 1 // 20p12.1-p11.23 // 182 /// BC126205 // JAG1 // jagged 1 // 20p12.1-p11.23 // 182 /// BC126207 // JAG1 // jagged 1 …	NM_000214 // RefSeq // Homo sapiens jagged 1 (JAG1), mRNA. // chr20 // 100 // 100 // 0 // --- // 0 /// ENST00000254958 // ENSEMBL // cdna:known chromosome:GRCh37:20:10618332:10654608:-1 gene:ENSG00000101384 gene_biotype:protein_coding transcript_biotype:protein_coding // chr20 // 100 // 100 // 0 // --- // 0 /// ENST00000423891 // ENSEMBL // cdna:known chromosome:GRCh37:20:10618407:10643154:-1 gen…	NM_000214 // P78504 /// NM_000214 // Q99740 /// NM_000214 // B2R6U9 /// BC098393 // Q4KMR2 /// BC098393 // P78504 /// BC098393 // Q99740 /// BC098393 // B2R6U9 /// BC126205 // P78504 /// BC126205 // Q99740 /// BC126205 // B2R6U9 /// BC126207 // P78504 /// BC126207 // Q99740 /// BC126207 // B2R6U9	NM_000214 // Hs.626544 // adrenal gland| bladder| blood| bone marrow| brain| connective tissue| ear| embryonic tissue| esophagus| eye| heart| intestine| kidney| larynx| liver| lung| mammary gland| mouth| muscle| nerve| ovary| pancreas| parathyroid| pharynx| placenta| prostate| skin| stomach| testis| thyroid| trachea| uterus| vascular|adrenal tumor| bladder carcinoma| breast (mammary gland) tumor|…	main	Coding	-1.85973	7.54235	-7.20756	8.63e-06	0.000666294	3.91656	TC20000621.hg.1	8.64765	7.5478	8.25682	6.05633	6.65891	6.15783
TC14000918.hg.1	chr14	NR_003029 // SNORD9 // small nucleolar RNA, C/D box 9 // 14q11.2 // 692053 /// ENST00000362566 // SNORD9 // small nucleolar RNA, C/D box 9 // 14q11.2 // 692053	NR_003029 // RefSeq // Homo sapiens small nucleolar RNA, C/D box 9 (SNORD9), small nucleolar RNA. // chr14 // 100 // 100 // 0 // --- // 0 /// ENST00000362566 // ENSEMBL // ncrna:snoRNA chromosome:GRCh37:14:21860309:21860412:-1 gene:ENSG00000199436 gene_biotype:snoRNA transcript_biotype:snoRNA // chr14 // 100 // 100 // 0 // --- // 0 /// uc001wat.1 // UCSC Genes // --- // chr14 // 100 // 100 // 0 /…	---	NR_003029 // Hs.675950 // thyroid| head and neck tumor| adult /// ENST00000362566 // Hs.675950 // thyroid| head and neck tumor| adult	main	Coding	-1.85593	8.11612	-4.8114	0.000380622	0.00699475	0.0917979	TC14000918.hg.1	8.61193	7.63576	9.08776	6.69972	6.55644	6.51151
TC11000310.hg.1	chr11	NM_024081 // PRRG4 // proline rich Gla (G-carboxyglutamic acid) 4 (transmembrane) // 11p13 // 79056 /// ENST00000257836 // PRRG4 // proline rich Gla (G-carboxyglutamic acid) 4 (transmembrane) // 11p13 // 79056 /// BC010052 // PRRG4 // proline rich Gla (G-carboxyglutamic acid) 4 (transmembrane) // 11p13 // 79056 /// BC063393 // PRRG4 // proline rich Gla (G-carboxyglutamic acid) 4 (transmembrane) /…	NM_024081 // RefSeq // Homo sapiens proline rich Gla (G-carboxyglutamic acid) 4 (transmembrane) (PRRG4), mRNA. // chr11 // 100 // 100 // 0 // --- // 0 /// ENST00000257836 // ENSEMBL // cdna:known chromosome:GRCh37:11:32851489:32879669:1 gene:ENSG00000135378 gene_biotype:protein_coding transcript_biotype:protein_coding // chr11 // 100 // 100 // 0 // --- // 0 /// uc001mtx.3 // UCSC Genes // --- // …	BC010052 // Q9BZD6 /// BC063393 // Q9BZD6	NM_024081 // Hs.471695 // blood| brain| eye| heart| intestine| kidney| liver| lung| ovary| pharynx| placenta| prostate| skin| testis| thymus| uterus| colorectal tumor| germ cell tumor| leukemia| non-neoplasia| normal| ovarian tumor| prostate cancer| uterine tumor| fetus| adult /// ENST00000257836 // Hs.471695 // blood| brain| eye| heart| intestine| kidney| liver| lung| ovary| pharynx| placenta| p…	main	Coding	-1.8472	5.22176	-6.18055	3.97e-05	0.00165291	2.37832	TC11000310.hg.1	5.86093	7.16325	7.40242	5.31541	4.69395	4.87563
TC19000544.hg.1	chr19	NM_003407 // ZFP36 // zinc finger protein 36, C3H type, homolog (mouse) // 19q13.1 // 7538 /// ENST00000248673 // ZFP36 // zinc finger protein 36, C3H type, homolog (mouse) // 19q13.1 // 7538 /// BC009693 // ZFP36 // zinc finger protein 36, C3H type, homolog (mouse) // 19q13.1 // 7538	NM_003407 // RefSeq // Homo sapiens zinc finger protein 36, C3H type, homolog (mouse) (ZFP36), mRNA. // chr19 // 100 // 100 // 0 // --- // 0 /// ENST00000248673 // ENSEMBL // cdna:known chromosome:GRCh37:19:39897487:39900045:1 gene:ENSG00000128016 gene_biotype:protein_coding transcript_biotype:protein_coding // chr19 // 100 // 100 // 0 // --- // 0 /// uc002olh.1 // UCSC Genes // --- // chr19 // 1…	NM_003407 // P26651 /// BC009693 // P26651	NM_003407 // Hs.534052 // adipose tissue| adrenal gland| ascites| bladder| blood| bone| bone marrow| brain| cervix| connective tissue| embryonic tissue| eye| heart| intestine| kidney| liver| lung| lymph| lymph node| mammary gland| muscle| nerve| ovary| pancreas| pharynx| pituitary gland| placenta| prostate| skin| spleen| stomach| testis| thymus| thyroid| uterus| vascular| bladder carcinoma| breas…	main	Coding	-1.83469	11.8971	-4.30143	0.000942217	0.0124041	-0.822713	TC19000544.hg.1	12.4173	12.6286	12.8618	11.0673	11.6478	9.68857
TC02004970.hg.1	chr2	NM_001202513 // MXD1 // MAX dimerization protein 1 // 2p13-p12 // 4084 /// NM_001202514 // MXD1 // MAX dimerization protein 1 // 2p13-p12 // 4084 /// NM_002357 // MXD1 // MAX dimerization protein 1 // 2p13-p12 // 4084 /// BC143831 // MXD1 // MAX dimerization protein 1 // 2p13-p12 // 4084 /// ENST00000264444 // MXD1 // MAX dimerization protein 1 // 2p13-p12 // 4084 /// ENST00000465446 // MXD1 // M…	NM_001202513 // RefSeq // Homo sapiens MAX dimerization protein 1 (MXD1), transcript variant 2, mRNA. // chr2 // 100 // 100 // 0 // --- // 0 /// NM_001202514 // RefSeq // Homo sapiens MAX dimerization protein 1 (MXD1), transcript variant 3, mRNA. // chr2 // 100 // 100 // 0 // --- // 0 /// NM_002357 // RefSeq // Homo sapiens MAX dimerization protein 1 (MXD1), transcript variant 1, mRNA. // chr2 //…	NM_001202513 // Q05195 /// NM_001202514 // Q05195 /// NM_002357 // Q05195 /// BC143831 // Q05195 /// BC069377 // Q05195 /// BC069433 // Q05195 /// BC098396 // Q05195 /// BC113531 // Q05195 /// BC117260 // Q05195 /// BC143832 // B7ZLI7 /// BC143832 // Q05195	NM_001202513 // Hs.468908 // adrenal gland| blood| brain| cervix| esophagus| eye| heart| intestine| kidney| larynx| liver| lung| mouth| ovary| pancreas| parathyroid| pharynx| pituitary gland| placenta| prostate| skin| spleen| stomach| testis| thymus| thyroid| trachea| uterus| vascular|adrenal tumor| colorectal tumor| esophageal tumor| gastrointestinal tumor| glioma| head and neck tumor| kidney tu…	main	Coding	-1.83418	8.70569	-9.50688	4.49e-07	0.000102823	6.85159	TC02004970.hg.1	9.51297	9.12483	10.0917	7.71821	7.93625	7.57245
TC12001611.hg.1	chr12	NR_002737 // SNORD59A // small nucleolar RNA, C/D box 59A // 12p13.3 // 26789 /// ENST00000384304 // SNORD59A // small nucleolar RNA, C/D box 59A // 12p13.3 // 26789	NR_002737 // RefSeq // Homo sapiens small nucleolar RNA, C/D box 59A (SNORD59A), small nuclear RNA. // chr12 // 100 // 100 // 0 // --- // 0 /// ENST00000384304 // ENSEMBL // ncrna:snoRNA chromosome:GRCh37:12:57038811:57038885:-1 gene:ENSG00000207031 gene_biotype:snoRNA transcript_biotype:snoRNA // chr12 // 100 // 100 // 0 // --- // 0 /// uc001slt.1 // UCSC Genes // --- // chr12 // 100 // 100 // 0…	---	---	main	Coding	-1.82707	9.47854	-7.54623	5.38e-06	0.000494352	4.39125	TC12001611.hg.1	8.90338	9.2513	9.92939	8.05637	7.43646	7.11004
TC10000801.hg.1	chr10	NM_004419 // DUSP5 // dual specificity phosphatase 5 // 10q25 // 1847 /// ENST00000369583 // DUSP5 // dual specificity phosphatase 5 // 10q25 // 1847 /// ENST00000468749 // DUSP5 // dual specificity phosphatase 5 // 10q25 // 1847 /// BC062545 // DUSP5 // dual specificity phosphatase 5 // 10q25 // 1847	NM_004419 // RefSeq // Homo sapiens dual specificity phosphatase 5 (DUSP5), mRNA. // chr10 // 100 // 100 // 0 // --- // 0 /// ENST00000369583 // ENSEMBL // cdna:known chromosome:GRCh37:10:112257596:112271302:1 gene:ENSG00000138166 gene_biotype:protein_coding transcript_biotype:protein_coding // chr10 // 100 // 100 // 0 // --- // 0 /// ENST00000468749 // ENSEMBL // cdna:known chromosome:GRCh37:10:…	NM_004419 // Q59EI8 /// BC062545 // Q16690 /// BC062545 // Q59EI8	NM_004419 // Hs.2128 // adrenal gland| bladder| blood| bone| bone marrow| brain| cervix| connective tissue| ear| embryonic tissue| eye| heart| intestine| kidney| liver| lung| lymph| mammary gland| muscle| nerve| ovary| pancreas| placenta| prostate| skin| spleen| stomach| testis| thyroid| trachea| uterus|adrenal tumor| breast (mammary gland) tumor| chondrosarcoma| colorectal tumor| gastrointestina…	main	Coding	-1.8237	8.34881	-5.51161	0.000115964	0.00327474	1.29424	TC10000801.hg.1	9.7765	8.81875	10.0586	7.96608	7.84403	7.37269
TC05001657.hg.1	chr5	NM_001962 // EFNA5 // ephrin-A5 // 5q21 // 1946 /// ENST00000333274 // EFNA5 // ephrin-A5 // 5q21 // 1946 /// ENST00000509503 // EFNA5 // ephrin-A5 // 5q21 // 1946 /// ENST00000510359 // EFNA5 // ephrin-A5 // 5q21 // 1946 /// BC075054 // EFNA5 // ephrin-A5 // 5q21 // 1946	NM_001962 // RefSeq // Homo sapiens ephrin-A5 (EFNA5), mRNA. // chr5 // 100 // 100 // 0 // --- // 0 /// ENST00000333274 // ENSEMBL // cdna:known chromosome:GRCh37:5:106712590:107006596:-1 gene:ENSG00000184349 gene_biotype:protein_coding transcript_biotype:protein_coding // chr5 // 100 // 100 // 0 // --- // 0 /// ENST00000509503 // ENSEMBL // cdna:novel chromosome:GRCh37:5:106716939:107006328:-1 g…	BC075054 // P52803	NM_001962 // Hs.288741 // adrenal gland| blood| bone| brain| connective tissue| embryonic tissue| eye| heart| intestine| kidney| larynx| liver| lung| mammary gland| muscle| nerve| ovary| pancreas| pituitary gland| prostate| skin| thyroid| trachea|adrenal tumor| breast (mammary gland) tumor| chondrosarcoma| colorectal tumor| germ cell tumor| head and neck tumor| kidney tumor| leukemia| liver tumor…	main	Coding	-1.82315	6.05681	-8.14639	2.4e-06	0.000289515	5.19481	TC05001657.hg.1	7.4263	7.62818	6.64559	5.31792	5.33255	5.58015
TC10000350.hg.1	chr10	NM_012242 // DKK1 // dickkopf 1 homolog (Xenopus laevis) // 10q11.2 // 22943 /// ENST00000373970 // DKK1 // dickkopf 1 homolog (Xenopus laevis) // 10q11.2 // 22943 /// ENST00000467359 // DKK1 // dickkopf 1 homolog (Xenopus laevis) // 10q11.2 // 22943 /// BC001539 // DKK1 // dickkopf 1 homolog (Xenopus laevis) // 10q11.2 // 22943	NM_012242 // RefSeq // Homo sapiens dickkopf 1 homolog (Xenopus laevis) (DKK1), mRNA. // chr10 // 100 // 100 // 0 // --- // 0 /// ENST00000373970 // ENSEMBL // cdna:known chromosome:GRCh37:10:54074056:54077417:1 gene:ENSG00000107984 gene_biotype:protein_coding transcript_biotype:protein_coding // chr10 // 100 // 100 // 0 // --- // 0 /// ENST00000467359 // ENSEMBL // cdna:known chromosome:GRCh37:1…	NM_012242 // O94907 /// BC001539 // O94907	NM_012242 // Hs.40499 // ascites| bladder| bone| bone marrow| brain| connective tissue| embryonic tissue| intestine| liver| lung| lymph node| mammary gland| mouth| muscle| ovary| pancreas| placenta| prostate| skin| stomach| thyroid| uterus| vascular| bladder carcinoma| chondrosarcoma| colorectal tumor| gastrointestinal tumor| germ cell tumor| head and neck tumor| leukemia| liver tumor| lung tumor…	main	Coding	-1.82262	3.85986	-5.22049	0.000188524	0.00445239	0.802409	TC10000350.hg.1	4.07762	6.08809	5.61527	3.52399	3.40666	3.38248
TC11000467.hg.1	chr11	NM_000062 // SERPING1 // serpin peptidase inhibitor, clade G (C1 inhibitor), member 1 // 11q12-q13.1 // 710 /// NM_001032295 // SERPING1 // serpin peptidase inhibitor, clade G (C1 inhibitor), member 1 // 11q12-q13.1 // 710 /// ENST00000278407 // SERPING1 // serpin peptidase inhibitor, clade G (C1 inhibitor), member 1 // 11q12-q13.1 // 710 /// ENST00000340687 // SERPING1 // serpin peptidase inhibi…	NM_000062 // RefSeq // Homo sapiens serpin peptidase inhibitor, clade G (C1 inhibitor), member 1 (SERPING1), transcript variant 1, mRNA. // chr11 // 100 // 100 // 0 // --- // 0 /// NM_001032295 // RefSeq // Homo sapiens serpin peptidase inhibitor, clade G (C1 inhibitor), member 1 (SERPING1), transcript variant 2, mRNA. // chr11 // 100 // 100 // 0 // --- // 0 /// ENST00000278407 // ENSEMBL // cdna…	NM_000062 // P05155 /// NM_000062 // Q5UGI6 /// NM_001032295 // P05155 /// NM_001032295 // Q5UGI6 /// BC011171 // P05155 /// BC011171 // Q5UGI6	NM_000062 // Hs.384598 // adipose tissue| adrenal gland| bladder| blood| bone| bone marrow| brain| cervix| connective tissue| embryonic tissue| esophagus| eye| heart| intestine| kidney| larynx| liver| lung| lymph node| mammary gland| mouth| muscle| nerve| ovary| pancreas| parathyroid| pharynx| pituitary gland| placenta| prostate| skin| spleen| stomach| testis| thymus| thyroid| trachea| umbilical …	main	Coding	-1.81754	5.94367	-10.6241	1.29e-07	4.96e-05	8.05997	TC11000467.hg.1	6.82075	7.69368	7.64219	5.47065	5.6821	5.55125
TC20000565.hg.1	chr20	NM_001184699 // CPXM1 // carboxypeptidase X (M14 family), member 1 // 20p13 // 56265 /// NM_019609 // CPXM1 // carboxypeptidase X (M14 family), member 1 // 20p13 // 56265 /// ENST00000380605 // CPXM1 // carboxypeptidase X (M14 family), member 1 // 20p13 // 56265 /// ENST00000421947 // CPXM1 // carboxypeptidase X (M14 family), member 1 // 20p13 // 56265 /// BC063430 // CPXM1 // carboxypeptidase X …	NM_001184699 // RefSeq // Homo sapiens carboxypeptidase X (M14 family), member 1 (CPXM1), transcript variant 2, mRNA. // chr20 // 100 // 100 // 0 // --- // 0 /// NM_019609 // RefSeq // Homo sapiens carboxypeptidase X (M14 family), member 1 (CPXM1), transcript variant 1, mRNA. // chr20 // 100 // 100 // 0 // --- // 0 /// ENST00000380605 // ENSEMBL // cdna:known chromosome:GRCh37:20:2774715:2781283:…	NM_001184699 // Q96SM3 /// NM_001184699 // Q8N2F1 /// NM_001184699 // Q8N2E1 /// NM_019609 // Q96SM3 /// NM_019609 // Q8N2F1 /// NM_019609 // Q8N2E1 /// BC063430 // Q96SM3 /// BC063430 // Q8N2F1 /// BC063430 // Q8N2E1	NM_001184699 // Hs.659346 // adrenal gland| blood| bone marrow| brain| cervix| connective tissue| ear| embryonic tissue| eye| heart| kidney| lung| mammary gland| mouth| nerve| ovary| placenta| salivary gland| skin| stomach| testis| thymus| uterus| breast (mammary gland) tumor| cervical tumor| gastrointestinal tumor| germ cell tumor| glioma| head and neck tumor| kidney tumor| leukemia| lymphoma| n…	main	Coding	-1.81601	6.88936	-7.88558	3.39e-06	0.000362334	4.8514	TC20000565.hg.1	7.57808	8.91838	8.13945	6.37403	6.48278	6.33106
TC01001624.hg.1	chr1	NM_002923 // RGS2 // regulator of G-protein signaling 2, 24kDa // 1q31 // 5997 /// ENST00000235382 // RGS2 // regulator of G-protein signaling 2, 24kDa // 1q31 // 5997 /// ENST00000483295 // RGS2 // regulator of G-protein signaling 2, 24kDa // 1q31 // 5997 /// BC007049 // RGS2 // regulator of G-protein signaling 2, 24kDa // 1q31 // 5997	NM_002923 // RefSeq // Homo sapiens regulator of G-protein signaling 2, 24kDa (RGS2), mRNA. // chr1 // 100 // 100 // 0 // --- // 0 /// ENST00000235382 // ENSEMBL // cdna:known chromosome:GRCh37:1:192778171:192781403:1 gene:ENSG00000116741 gene_biotype:protein_coding transcript_biotype:protein_coding // chr1 // 100 // 100 // 0 // --- // 0 /// ENST00000483295 // ENSEMBL // cdna:known chromosome:GRC…	NM_002923 // P41220 /// BC007049 // P41220	NM_002923 // Hs.78944 // adipose tissue| adrenal gland| ascites| bladder| blood| bone| bone marrow| brain| connective tissue| embryonic tissue| esophagus| eye| heart| intestine| kidney| liver| lung| lymph node| mammary gland| mouth| muscle| nerve| ovary| pancreas| pharynx| pituitary gland| placenta| prostate| skin| spleen| stomach| testis| thymus| thyroid| uterus| vascular| bladder carcinoma| bre…	main	Coding	-1.81107	8.60361	-4.78696	0.00039722	0.00717276	0.0486619	TC01001624.hg.1	8.34259	8.99063	9.15672	7.16688	7.3663	6.52353
TC0X000079.hg.1	chrX	NM_032796 // SYAP1 // synapse associated protein 1 // Xp22.2 // 94056 /// NR_033181 // SYAP1 // synapse associated protein 1 // Xp22.2 // 94056 /// ENST00000380155 // SYAP1 // synapse associated protein 1 // Xp22.2 // 94056 /// ENST00000495743 // SYAP1 // synapse associated protein 1 // Xp22.2 // 94056 /// BC014657 // SYAP1 // synapse associated protein 1 // Xp22.2 // 94056	NM_032796 // RefSeq // Homo sapiens synapse associated protein 1 (SYAP1), transcript variant 1, mRNA. // chrX // 100 // 100 // 0 // --- // 0 /// NR_033181 // RefSeq // Homo sapiens synapse associated protein 1 (SYAP1), transcript variant 2, non-coding RNA. // chrX // 100 // 100 // 0 // --- // 0 /// ENST00000380155 // ENSEMBL // cdna:known chromosome:GRCh37:X:16737755:16783459:1 gene:ENSG000001698…	NM_032796 // Q96A49 /// NM_032796 // Q53GS5 /// NM_032796 // B2RBI2 /// NR_033181 // Q96A49 /// NR_033181 // Q53GS5 /// NR_033181 // B2RBI2 /// BC014657 // Q96A49 /// BC014657 // Q53GS5 /// BC014657 // B2RBI2	NM_032796 // Hs.732613 // adrenal gland| ascites| bladder| blood| bone| bone marrow| brain| cervix| connective tissue| embryonic tissue| eye| heart| intestine| kidney| liver| lung| lymph| lymph node| mammary gland| mouth| muscle| nerve| ovary| pancreas| parathyroid| placenta| prostate| skin| stomach| testis| thymus| trachea| uterus| vascular|adrenal tumor| breast (mammary gland) tumor| cervical t…	main	Coding	-1.81048	8.8321	-11.7308	4.17e-08	2.33e-05	9.13962	TC0X000079.hg.1	9.93041	9.24807	9.65066	7.83064	7.95057	7.61649
TC18000189.hg.1	chr18	NM_004163 // RAB27B // RAB27B, member RAS oncogene family // 18q21.2 // 5874 /// ENST00000262094 // RAB27B // RAB27B, member RAS oncogene family // 18q21.2 // 5874 /// BC027474 // RAB27B // RAB27B, member RAS oncogene family // 18q21.2 // 5874	NM_004163 // RefSeq // Homo sapiens RAB27B, member RAS oncogene family (RAB27B), mRNA. // chr18 // 100 // 100 // 0 // --- // 0 /// ENST00000262094 // ENSEMBL // cdna:known chromosome:GRCh37:18:52495708:52562747:1 gene:ENSG00000041353 gene_biotype:protein_coding transcript_biotype:protein_coding // chr18 // 100 // 100 // 0 // --- // 0 /// uc002lfr.3 // UCSC Genes // --- // chr18 // 100 // 100 // 0…	BC027474 // O00194	NM_004163 // Hs.25318 // ascites| blood| bone| bone marrow| brain| connective tissue| eye| intestine| kidney| liver| lung| mammary gland| mouth| muscle| nerve| pancreas| pituitary gland| placenta| prostate| testis| trachea| uterus| breast (mammary gland) tumor| chondrosarcoma| colorectal tumor| gastrointestinal tumor| glioma| leukemia| lung tumor| non-neoplasia| normal| pancreatic tumor| prostate…	main	Coding	-1.80982	7.1651	-7.80794	3.76e-06	0.000390147	4.74746	TC18000189.hg.1	7.45881	8.13036	8.30234	6.63251	5.86087	5.96866
TC20000395.hg.1	chr20	NM_005985 // SNAI1 // snail homolog 1 (Drosophila) // 20q13.2 // 6615 /// ENST00000244050 // SNAI1 // snail homolog 1 (Drosophila) // 20q13.2 // 6615 /// BC012910 // SNAI1 // snail homolog 1 (Drosophila) // 20q13.2 // 6615	NM_005985 // RefSeq // Homo sapiens snail homolog 1 (Drosophila) (SNAI1), mRNA. // chr20 // 100 // 100 // 0 // --- // 0 /// ENST00000244050 // ENSEMBL // cdna:known chromosome:GRCh37:20:48599536:48605423:1 gene:ENSG00000124216 gene_biotype:protein_coding transcript_biotype:protein_coding // chr20 // 100 // 100 // 0 // --- // 0 /// uc002xuz.3 // UCSC Genes // --- // chr20 // 100 // 100 // 0 // ---…	NM_005985 // O95863 /// NM_005985 // B2R842 /// BC012910 // O95863 /// BC012910 // B2R842	NM_005985 // Hs.48029 // ascites| blood| bone| bone marrow| brain| connective tissue| embryonic tissue| eye| intestine| kidney| lung| mammary gland| ovary| pancreas| placenta| skin| stomach| testis| uterus| vascular| breast (mammary gland) tumor| chondrosarcoma| gastrointestinal tumor| germ cell tumor| kidney tumor| leukemia| lung tumor| non-neoplasia| normal| ovarian tumor| pancreatic tumor| pri…	main	Coding	-1.80838	6.84045	-5.89216	6.25e-05	0.0022424	1.91893	TC20000395.hg.1	7.29764	8.54592	8.86164	6.52411	6.73629	6.01967
TC01003157.hg.1	chr1	--- // --- // uc021oxe.1 // --- // ---	uc021oxe.1 // UCSC Genes // --- // chr1 // 100 // 100 // 0 // --- // 0	---	---	main	Coding	-1.80145	7.56998	-4.02036	0.00157319	0.0171214	-1.33792	TC01003157.hg.1	6.96156	8.57572	8.9484	6.3811	5.73025	6.97
TC02001600.hg.1	chr2	NM_030797 // FAM49A // family with sequence similarity 49, member A // 2p24.2 // 81553 /// ENST00000355549 // FAM49A // family with sequence similarity 49, member A // 2p24.2 // 81553 /// ENST00000381323 // FAM49A // family with sequence similarity 49, member A // 2p24.2 // 81553 /// ENST00000406434 // FAM49A // family with sequence similarity 49, member A // 2p24.2 // 81553 /// BC038971 // FAM49…	NM_030797 // RefSeq // Homo sapiens family with sequence similarity 49, member A (FAM49A), mRNA. // chr2 // 100 // 100 // 0 // --- // 0 /// ENST00000355549 // ENSEMBL // cdna:known chromosome:GRCh37:2:16734204:16804344:-1 gene:ENSG00000197872 gene_biotype:protein_coding transcript_biotype:protein_coding // chr2 // 100 // 100 // 0 // --- // 0 /// ENST00000381323 // ENSEMBL // cdna:known chromosome…	NM_030797 // Q9H0Q0 /// NM_030797 // B3KNZ1 /// NM_030797 // B3KRB1 /// BC038971 // Q9H0Q0 /// BC038971 // B3KNZ1 /// BC038971 // B3KRB1	NM_030797 // Hs.467769 // adipose tissue| bone| bone marrow| brain| connective tissue| ear| eye| intestine| kidney| larynx| liver| lung| lymph node| mammary gland| mouth| muscle| pharynx| placenta| prostate| spleen| testis| thymus| thyroid| trachea| uterus| vascular| chondrosarcoma| germ cell tumor| glioma| head and neck tumor| kidney tumor| leukemia| lymphoma| non-neoplasia| normal| soft tissue/…	main	Coding	-1.79746	8.15568	-9.6762	3.69e-07	9.25e-05	7.04302	TC02001600.hg.1	8.93429	9.59183	9.45676	7.73531	7.32725	7.52795
TC05001366.hg.1	chr5	NM_001190981 // IL6ST // interleukin 6 signal transducer (gp130, oncostatin M receptor) // 5q11.2 // 3572 /// NM_002184 // IL6ST // interleukin 6 signal transducer (gp130, oncostatin M receptor) // 5q11.2 // 3572 /// NM_175767 // IL6ST // interleukin 6 signal transducer (gp130, oncostatin M receptor) // 5q11.2 // 3572 /// ENST00000336909 // IL6ST // interleukin 6 signal transducer (gp130, oncosta…	NM_001190981 // RefSeq // Homo sapiens interleukin 6 signal transducer (gp130, oncostatin M receptor) (IL6ST), transcript variant 3, mRNA. // chr5 // 100 // 100 // 0 // --- // 0 /// NM_002184 // RefSeq // Homo sapiens interleukin 6 signal transducer (gp130, oncostatin M receptor) (IL6ST), transcript variant 1, mRNA. // chr5 // 100 // 100 // 0 // --- // 0 /// NM_175767 // RefSeq // Homo sapiens in…	NM_001190981 // Q13514 /// NM_002184 // Q13514 /// NM_175767 // Q13514 /// BC117402 // Q17RA0 /// BC117402 // Q13514	NM_001190981 // Hs.532082 // adrenal gland| ascites| bladder| blood| bone| bone marrow| brain| cervix| connective tissue| ear| embryonic tissue| eye| heart| intestine| kidney| larynx| liver| lung| lymph node| mammary gland| muscle| nerve| ovary| pancreas| parathyroid| pharynx| pituitary gland| placenta| prostate| skin| spleen| stomach| testis| thymus| thyroid| trachea| uterus| vascular|adrenal tu…	main	Coding	-1.79628	8.12411	-11.5529	4.97e-08	2.67e-05	8.97335	TC05001366.hg.1	8.86463	8.88285	9.335	7.27204	7.51165	6.90995
TC20000660.hg.1	chr20	NR_003045 // SNORD17 // small nucleolar RNA, C/D box 17 // 20p11.23 // 692086 /// ENST00000390930 // SNORD17 // small nucleolar RNA, C/D box 17 // 20p11.23 // 692086	NR_003045 // RefSeq // Homo sapiens small nucleolar RNA, C/D box 17 (SNORD17), small nucleolar RNA. // chr20 // 100 // 100 // 0 // --- // 0 /// ENST00000390930 // ENSEMBL // ncrna:snoRNA chromosome:GRCh37:20:17943353:17943589:-1 gene:ENSG00000212232 gene_biotype:snoRNA transcript_biotype:snoRNA // chr20 // 100 // 100 // 0 // --- // 0 /// uc002wqf.1 // UCSC Genes // --- // chr20 // 100 // 100 // 0…	---	NR_003045 // Hs.680747 // bladder| kidney| liver| lung| lymph| mammary gland| placenta| prostate| tonsil| bladder carcinoma| breast (mammary gland) tumor| germ cell tumor| kidney tumor| liver tumor| lung tumor| lymphoma| normal| prostate cancer| adult /// ENST00000390930 // Hs.680747 // bladder| kidney| liver| lung| lymph| mammary gland| placenta| prostate| tonsil| bladder carcinoma| breast (mamm…	main	Coding	-1.791	7.77687	-4.55616	0.00059671	0.00929647	-0.362277	TC20000660.hg.1	8.04425	8.30218	9.3615	7.25498	6.39737	6.68259
TC05001804.hg.1	chr5	NM_004887 // CXCL14 // chemokine (C-X-C motif) ligand 14 // 5q31 // 9547 /// ENST00000337225 // CXCL14 // chemokine (C-X-C motif) ligand 14 // 5q31 // 9547 /// ENST00000512158 // CXCL14 // chemokine (C-X-C motif) ligand 14 // 5q31 // 9547 /// BC003513 // CXCL14 // chemokine (C-X-C motif) ligand 14 // 5q31 // 9547	NM_004887 // RefSeq // Homo sapiens chemokine (C-X-C motif) ligand 14 (CXCL14), mRNA. // chr5 // 100 // 100 // 0 // --- // 0 /// ENST00000337225 // ENSEMBL // cdna:known chromosome:GRCh37:5:134906373:134914969:-1 gene:ENSG00000145824 gene_biotype:protein_coding transcript_biotype:protein_coding // chr5 // 100 // 100 // 0 // --- // 0 /// ENST00000512158 // ENSEMBL // cdna:known chromosome:GRCh37:5…	NM_004887 // O95715 /// BC003513 // O95715	NM_004887 // Hs.483444 // adipose tissue| adrenal gland| bladder| blood| bone| brain| cervix| connective tissue| embryonic tissue| esophagus| eye| heart| intestine| kidney| larynx| liver| lung| lymph node| mammary gland| mouth| muscle| nerve| ovary| pancreas| pharynx| pituitary gland| placenta| prostate| salivary gland| skin| spleen| stomach| testis| thyroid| uterus| vascular|adrenal tumor| bladd…	main	Coding	-1.79097	5.90665	-8.75253	1.11e-06	0.000182186	5.95997	TC05001804.hg.1	7.11514	7.89838	6.8062	5.37071	5.56888	5.50721
TC05000412.hg.1	chr5	NM_001164098 // VCAN // versican // 5q14.3 // 1462 /// NM_001164097 // VCAN // versican // 5q14.3 // 1462 /// NM_001126336 // VCAN // versican // 5q14.3 // 1462 /// NM_004385 // VCAN // versican // 5q14.3 // 1462 /// ENST00000265077 // VCAN // versican // 5q14.3 // 1462 /// ENST00000342785 // VCAN // versican // 5q14.3 // 1462 /// ENST00000343200 // VCAN // versican // 5q14.3 // 1462 /// ENST0000…	NM_001164098 // RefSeq // Homo sapiens versican (VCAN), transcript variant 4, mRNA. // chr5 // 100 // 100 // 0 // --- // 0 /// NM_001164097 // RefSeq // Homo sapiens versican (VCAN), transcript variant 3, mRNA. // chr5 // 100 // 100 // 0 // --- // 0 /// NM_001126336 // RefSeq // Homo sapiens versican (VCAN), transcript variant 2, mRNA. // chr5 // 100 // 100 // 0 // --- // 0 /// NM_004385 // RefSe…	NM_001164098 // B7Z638 /// NM_001164098 // Q59FG9 /// NM_001164098 // P13611 /// NM_001164097 // B7Z638 /// NM_001164097 // Q59FG9 /// NM_001164097 // P13611 /// NM_001126336 // B7Z638 /// NM_001126336 // Q59FG9 /// NM_001126336 // P13611 /// NM_004385 // B7Z638 /// NM_004385 // Q59FG9 /// NM_004385 // P13611	NM_001164098 // Hs.643801 // adipose tissue| bladder| blood| bone| bone marrow| brain| connective tissue| ear| embryonic tissue| esophagus| eye| heart| intestine| kidney| larynx| liver| lung| mammary gland| mouth| muscle| nerve| ovary| pancreas| placenta| prostate| salivary gland| skin| spleen| stomach| testis| thymus| thyroid| trachea| umbilical cord| uterus| vascular| bladder carcinoma| chondro…	main	Coding	-1.78343	4.34153	-6.4896	2.47e-05	0.00127106	2.85716	TC05000412.hg.1	5.25736	6.78213	5.45934	4.06466	4.03103	4.05284
TC01000866.hg.1	chr1	--- // --- // uc021oqb.1 // --- // ---	uc021oqb.1 // UCSC Genes // --- // chr1 // 100 // 100 // 0 // --- // 0	---	---	main	Coding	-1.77172	6.92214	-5.07831	0.000240043	0.00526402	0.557956	TC01000866.hg.1	7.02367	7.41063	8.48508	5.76195	5.65153	6.19074
TC09001377.hg.1	chr9	NM_153698 // AAED1 // AhpC/TSA antioxidant enzyme domain containing 1 // 9q22.32 // 195827 /// ENST00000375233 // AAED1 // AhpC/TSA antioxidant enzyme domain containing 1 // 9q22.32 // 195827 /// ENST00000375234 // AAED1 // AhpC/TSA antioxidant enzyme domain containing 1 // 9q22.32 // 195827 /// ENST00000464512 // AAED1 // AhpC/TSA antioxidant enzyme domain containing 1 // 9q22.32 // 195827 /// B…	NM_153698 // RefSeq // Homo sapiens AhpC/TSA antioxidant enzyme domain containing 1 (AAED1), mRNA. // chr9 // 100 // 100 // 0 // --- // 0 /// ENST00000375233 // ENSEMBL // cdna:known chromosome:GRCh37:9:99403534:99417599:-1 gene:ENSG00000158122 gene_biotype:protein_coding transcript_biotype:protein_coding // chr9 // 100 // 100 // 0 // --- // 0 /// ENST00000375234 // ENSEMBL // cdna:known chromoso…	BC136501 // B7ZKK1 /// BC136503 // Q7RTV5	NM_153698 // Hs.44640 // bone| brain| connective tissue| heart| intestine| kidney| liver| lung| lymph node| pancreas| placenta| skin| testis| uterus| chondrosarcoma| colorectal tumor| gastrointestinal tumor| germ cell tumor| glioma| leukemia| liver tumor| normal| soft tissue/muscle tissue tumor| uterine tumor| fetus| adult /// ENST00000375233 // Hs.44640 // bone| brain| connective tissue| heart| …	main	Coding	-1.76636	8.26965	-9.09603	7.3e-07	0.000134939	6.37401	TC09001377.hg.1	9.30209	8.66207	9.10045	7.3993	7.41457	6.95167
TC19000191.hg.1	chr19	NM_000527 // LDLR // low density lipoprotein receptor // 19p13.2 // 3949 /// NM_001195798 // LDLR // low density lipoprotein receptor // 19p13.2 // 3949 /// NM_001195799 // LDLR // low density lipoprotein receptor // 19p13.2 // 3949 /// NM_001195800 // LDLR // low density lipoprotein receptor // 19p13.2 // 3949 /// NM_001195802 // LDLR // low density lipoprotein receptor // 19p13.2 // 3949 /// NM…	NM_000527 // RefSeq // Homo sapiens low density lipoprotein receptor (LDLR), transcript variant 1, mRNA. // chr19 // 100 // 100 // 0 // --- // 0 /// NM_001195798 // RefSeq // Homo sapiens low density lipoprotein receptor (LDLR), transcript variant 2, mRNA. // chr19 // 100 // 100 // 0 // --- // 0 /// NM_001195799 // RefSeq // Homo sapiens low density lipoprotein receptor (LDLR), transcript variant…	NM_000527 // Q59FQ1 /// NM_001195798 // Q59FQ1 /// NM_001195799 // Q59FQ1 /// NM_001195800 // Q59FQ1 /// NM_001195802 // Q59FQ1 /// NM_001195803 // Q59FQ1 /// BC014514 // P01130 /// BC014514 // Q59FQ1	NM_000527 // Hs.213289 // adipose tissue| adrenal gland| ascites| bladder| blood| bone| bone marrow| brain| cervix| connective tissue| embryonic tissue| esophagus| eye| heart| intestine| kidney| larynx| liver| lung| lymph| lymph node| mammary gland| mouth| muscle| nerve| ovary| pancreas| pharynx| placenta| prostate| salivary gland| skin| spleen| stomach| testis| thymus| thyroid| trachea| umbilica…	main	Coding	-1.75791	9.05833	-7.20801	8.62e-06	0.000666294	3.91719	TC19000191.hg.1	10.5625	10.5671	11.4648	9.61586	8.89949	8.80538
TC04000485.hg.1	chr4	NM_016323 // HERC5 // HECT and RLD domain containing E3 ubiquitin protein ligase 5 // 4q22.1 // 51191 /// ENST00000264350 // HERC5 // HECT and RLD domain containing E3 ubiquitin protein ligase 5 // 4q22.1 // 51191 /// ENST00000508159 // HERC5 // HECT and RLD domain containing E3 ubiquitin protein ligase 5 // 4q22.1 // 51191 /// ENST00000508695 // HERC5 // HECT and RLD domain containing E3 ubiquit…	NM_016323 // RefSeq // Homo sapiens HECT and RLD domain containing E3 ubiquitin protein ligase 5 (HERC5), mRNA. // chr4 // 100 // 100 // 0 // --- // 0 /// ENST00000264350 // ENSEMBL // cdna:known chromosome:GRCh37:4:89378268:89427314:1 gene:ENSG00000138646 gene_biotype:protein_coding transcript_biotype:protein_coding // chr4 // 100 // 100 // 0 // --- // 0 /// ENST00000508159 // ENSEMBL // cdna:pu…	BC140716 // Q9UII4	NM_016323 // Hs.26663 // blood| brain| cervix| connective tissue| embryonic tissue| eye| larynx| liver| mammary gland| muscle| ovary| pancreas| pharynx| pituitary gland| placenta| prostate| skin| stomach| testis| thymus| thyroid| uterus| breast (mammary gland) tumor| cervical tumor| chondrosarcoma| germ cell tumor| head and neck tumor| normal| ovarian tumor| skin tumor| soft tissue/muscle tissue …	main	Coding	-1.75182	6.39682	-5.92794	5.91e-05	0.00216184	1.97657	TC04000485.hg.1	7.83213	6.5191	6.88025	5.35171	5.26026	5.36404
TC02001417.hg.1	chr2	NR_003006 // SCARNA6 // small Cajal body-specific RNA 6 // 2q37.1 // 677772 /// ENST00000515982 // SCARNA6 // small Cajal body-specific RNA 6 // 2q37.1 // 677772	NR_003006 // RefSeq // Homo sapiens small Cajal body-specific RNA 6 (SCARNA6), guide RNA. // chr2 // 100 // 100 // 0 // --- // 0 /// ENST00000515982 // ENSEMBL // ncrna:snoRNA chromosome:GRCh37:2:234197322:234197586:1 gene:ENSG00000251791 gene_biotype:snoRNA transcript_biotype:snoRNA // chr2 // 100 // 100 // 0 // --- // 0 /// uc002vuf.1 // UCSC Genes // --- // chr2 // 100 // 100 // 0 // --- // 0	---	NR_003006 // Hs.689637 // intestine| colorectal tumor| adult /// ENST00000515982 // Hs.689637 // intestine| colorectal tumor| adult	main	Coding	-1.74557	8.8885	-5.02624	0.000262434	0.00556339	0.467738	TC02001417.hg.1	8.94355	8.77807	10.0532	7.95035	7.20368	7.38407
TC06000945.hg.1	chr6	NM_000165 // GJA1 // gap junction protein, alpha 1, 43kDa // 6q21-q23.2 // 2697 /// ENST00000282561 // GJA1 // gap junction protein, alpha 1, 43kDa // 6q21-q23.2 // 2697 /// ENST00000440608 // GJA1 // gap junction protein, alpha 1, 43kDa // 6q21-q23.2 // 2697 /// BC026329 // GJA1 // gap junction protein, alpha 1, 43kDa // 6q21-q23.2 // 2697	NM_000165 // RefSeq // Homo sapiens gap junction protein, alpha 1, 43kDa (GJA1), mRNA. // chr6 // 100 // 100 // 0 // --- // 0 /// ENST00000282561 // ENSEMBL // cdna:known chromosome:GRCh37:6:121756838:121770873:1 gene:ENSG00000152661 gene_biotype:protein_coding transcript_biotype:protein_coding // chr6 // 100 // 100 // 0 // --- // 0 /// ENST00000440608 // ENSEMBL // cdna:known chromosome:GRCh37:6…	NM_000165 // P17302 /// NM_000165 // Q53FJ6 /// BC026329 // P17302 /// BC026329 // Q53FJ6	NM_000165 // Hs.74471 // adipose tissue| adrenal gland| bladder| bone| bone marrow| brain| cervix| connective tissue| ear| embryonic tissue| esophagus| eye| heart| intestine| kidney| larynx| liver| lung| lymph node| mammary gland| mouth| muscle| ovary| pancreas| parathyroid| pharynx| placenta| prostate| skin| spleen| stomach| testis| thymus| thyroid| trachea| umbilical cord| uterus| vascular|adre…	main	Coding	-1.74464	3.90697	-5.76763	7.64e-05	0.00254814	1.7168	TC06000945.hg.1	4.33356	6.08485	5.60328	3.52516	3.6313	3.6313
TC02000398.hg.1	chr2	NM_002664 // PLEK // pleckstrin // 2p13.3 // 5341 /// ENST00000234313 // PLEK // pleckstrin // 2p13.3 // 5341 /// BC018549 // PLEK // pleckstrin // 2p13.3 // 5341	NM_002664 // RefSeq // Homo sapiens pleckstrin (PLEK), mRNA. // chr2 // 100 // 100 // 0 // --- // 0 /// ENST00000234313 // ENSEMBL // cdna:known chromosome:GRCh37:2:68592305:68624585:1 gene:ENSG00000115956 gene_biotype:protein_coding transcript_biotype:protein_coding // chr2 // 100 // 100 // 0 // --- // 0 /// uc002sen.4 // UCSC Genes // --- // chr2 // 100 // 100 // 0 // --- // 0 /// uc010fde.3 //…	NM_002664 // Q59GZ2 /// NM_002664 // P08567 /// BC018549 // P08567 /// BC018549 // Q59GZ2	NM_002664 // Hs.468840 // adipose tissue| bladder| blood| bone| bone marrow| brain| connective tissue| esophagus| eye| heart| intestine| kidney| liver| lung| lymph| lymph node| mammary gland| ovary| pancreas| pharynx| placenta| prostate| spleen| testis| thymus| tonsil| trachea| umbilical cord| uterus| vascular| breast (mammary gland) tumor| chondrosarcoma| colorectal tumor| esophageal tumor| germ…	main	Coding	-1.7433	8.71471	-8.19248	2.26e-06	0.000278392	5.2546	TC02000398.hg.1	8.57435	9.62511	9.18261	7.63201	7.16979	7.35034
TC17001438.hg.1	chr17	NR_002576 // SNORA21 // small nucleolar RNA, H/ACA box 21 // 17q12 // 619505 /// ENST00000362423 // SNORA21 // small nucleolar RNA, H/ACA box 21 // 17q12 // 619505	NR_002576 // RefSeq // Homo sapiens small nucleolar RNA, H/ACA box 21 (SNORA21), small nucleolar RNA. // chr17 // 100 // 100 // 0 // --- // 0 /// ENST00000362423 // ENSEMBL // ncrna:snoRNA chromosome:GRCh37:17:37009116:37009247:-1 gene:ENSG00000199293 gene_biotype:snoRNA transcript_biotype:snoRNA // chr17 // 100 // 100 // 0 // --- // 0 /// uc002hqz.1 // UCSC Genes // --- // chr17 // 100 // 100 //…	---	NR_002576 // Hs.738742 // --- /// ENST00000362423 // Hs.738742 // ---	main	Coding	-1.74161	8.83889	-5.64126	9.38e-05	0.00288299	1.50941	TC17001438.hg.1	9.67521	9.38716	10.2582	8.43126	8.10436	7.56009
TC02000266.hg.1	chr2	--- // --- // uc021vgn.1 // --- // ---	uc021vgn.1 // UCSC Genes // --- // chr2 // 100 // 100 // 0 // --- // 0	---	---	main	Coding	-1.73956	6.20886	-4.00238	0.00162609	0.0174917	-1.37109	TC02000266.hg.1	5.60675	6.59666	7.66479	5.11047	4.79073	4.74832
TC05000402.hg.1	chr5	NR_002754 // RNU5E-1 // RNA, U5E small nuclear 1 // 1p36.22 // 26829 /// NR_002755 // RNU5D-1 // RNA, U5D small nuclear 1 // 1p34.1 // 26830	NR_002754 // RefSeq // Homo sapiens RNA, U5E small nuclear 1 (RNU5E-1), small nuclear RNA. // chr5 // 100 // 100 // 0 // --- // 0 /// NR_002755 // RefSeq // Homo sapiens RNA, U5D small nuclear 1 (RNU5D-1), small nuclear RNA. // chr5 // 100 // 100 // 0 // --- // 0 /// uc011cto.1 // UCSC Genes // --- // chr5 // 100 // 100 // 0 // --- // 0	---	---	main	Coding	-1.73371	7.38106	-4.5504	0.000602844	0.00935633	-0.372597	TC05000402.hg.1	8.60479	7.31624	8.32694	6.13541	6.03895	6.87248
TC01000388.hg.1	chr1	NR_004407 // RNU11 // RNA, U11 small nuclear // 1p35 // 26824 /// ENST00000387069 // RNU11 // RNA, U11 small nuclear // 1p35 // 26824	NR_004407 // RefSeq // Homo sapiens RNA, U11 small nuclear (RNU11), small nuclear RNA. // chr1 // 100 // 100 // 0 // --- // 0 /// ENST00000387069 // ENSEMBL // ncrna:snRNA chromosome:GRCh37:1:28975112:28975245:1 gene:ENSG00000209804 gene_biotype:snRNA transcript_biotype:snRNA // chr1 // 100 // 100 // 0 // --- // 0 /// uc009vtj.1 // UCSC Genes // --- // chr1 // 100 // 100 // 0 // --- // 0	---	NR_004407 // Hs.640266 // kidney| normal| fetus /// ENST00000387069 // Hs.640266 // kidney| normal| fetus	main	Coding	-1.73172	10.3241	-4.75762	0.000418148	0.00740123	-0.0032178	TC01000388.hg.1	10.4702	11.6512	11.5175	10.3168	8.86536	9.2616
TC04000145.hg.1	chr4	NM_001775 // CD38 // CD38 molecule // 4p15 // 952 /// ENST00000226279 // CD38 // CD38 molecule // 4p15 // 952 /// ENST00000540195 // CD38 // CD38 molecule // 4p15 // 952 /// BC007964 // CD38 // CD38 molecule // 4p15 // 952	NM_001775 // RefSeq // Homo sapiens CD38 molecule (CD38), mRNA. // chr4 // 100 // 100 // 0 // --- // 0 /// ENST00000226279 // ENSEMBL // cdna:known chromosome:GRCh37:4:15779901:15851069:1 gene:ENSG00000004468 gene_biotype:protein_coding transcript_biotype:protein_coding // chr4 // 100 // 100 // 0 // --- // 0 /// ENST00000540195 // ENSEMBL // cdna:known chromosome:GRCh37:4:15779931:15850708:1 gene…	NM_001775 // B2R880 /// BC007964 // P28907 /// BC007964 // B2R880	NM_001775 // Hs.479214 // blood| bone marrow| brain| heart| liver| lymph| lymph node| muscle| pancreas| pharynx| prostate| spleen| testis| thymus| thyroid| tonsil| trachea| germ cell tumor| head and neck tumor| leukemia| liver tumor| lymphoma| normal| pancreatic tumor| primitive neuroectodermal tumor of the CNS| fetus| neonate| infant| juvenile| adult /// ENST00000226279 // Hs.479214 // blood| bo…	main	Coding	-1.7317	8.76329	-5.69466	8.6e-05	0.00272085	1.59733	TC04000145.hg.1	9.84435	9.71336	9.16694	8.2834	7.30405	7.94209
TC01004003.hg.1	chr1	NM_002508 // NID1 // nidogen 1 // 1q43 // 4811 /// ENST00000264187 // NID1 // nidogen 1 // 1q43 // 4811 /// ENST00000366595 // NID1 // nidogen 1 // 1q43 // 4811 /// BC045606 // NID1 // nidogen 1 // 1q43 // 4811	NM_002508 // RefSeq // Homo sapiens nidogen 1 (NID1), mRNA. // chr1 // 100 // 100 // 0 // --- // 0 /// ENST00000264187 // ENSEMBL // cdna:known chromosome:GRCh37:1:236139130:236228462:-1 gene:ENSG00000116962 gene_biotype:protein_coding transcript_biotype:protein_coding // chr1 // 100 // 100 // 0 // --- // 0 /// ENST00000366595 // ENSEMBL // cdna:known chromosome:GRCh37:1:236139130:236228409:-1 ge…	NM_002508 // P14543 /// BC045606 // P14543	NM_002508 // Hs.356624 // adipose tissue| adrenal gland| bladder| blood| bone| bone marrow| brain| cervix| connective tissue| ear| embryonic tissue| esophagus| eye| heart| intestine| kidney| larynx| liver| lung| lymph node| mammary gland| muscle| nerve| pancreas| parathyroid| pharynx| placenta| prostate| skin| spleen| stomach| testis| thymus| thyroid| uterus| vascular| bladder carcinoma| breast (…	main	Coding	-1.72581	6.0552	-6.08967	4.58e-05	0.00182499	2.23485	TC01004003.hg.1	6.696	8.36147	7.22103	5.65278	5.74249	5.70579
TC0X000324.hg.1	chrX	NR_002953 // SNORA11 // small nucleolar RNA, H/ACA box 11 // Xp11.21 // 677799 /// ENST00000408789 // SNORA11 // small nucleolar RNA, H/ACA box 11 // Xp11.21 // 677799	NR_002953 // RefSeq // Homo sapiens small nucleolar RNA, H/ACA box 11 (SNORA11), small nucleolar RNA. // chrX // 100 // 100 // 0 // --- // 0 /// ENST00000408789 // ENSEMBL // ncrna:snoRNA chromosome:GRCh37:X:54840803:54840930:1 gene:ENSG00000221716 gene_biotype:snoRNA transcript_biotype:snoRNA // chrX // 100 // 100 // 0 // --- // 0 /// uc004dtp.1 // UCSC Genes // --- // chrX // 100 // 100 // 0 //…	---	NR_002953 // Hs.679783 // skin| normal /// ENST00000408789 // Hs.679783 // skin| normal	main	Coding	-1.72009	8.57003	-3.56909	0.00363893	0.029262	-2.17585	TC0X000324.hg.1	8.47901	8.0781	9.75504	6.94789	7.24037	6.96364
TC17000796.hg.1	chr17	NR_003706 // SNORA38B // small nucleolar RNA, H/ACA box 38B // 17q24.2 // 100124536 /// ENST00000363524 // SNORA38B // small nucleolar RNA, H/ACA box 38B // 17q24.2 // 100124536	NR_003706 // RefSeq // Homo sapiens small nucleolar RNA, H/ACA box 38B (SNORA38B), small nucleolar RNA. // chr17 // 100 // 100 // 0 // --- // 0 /// ENST00000363524 // ENSEMBL // ncrna:snoRNA chromosome:GRCh37:17:65736785:65736915:1 gene:ENSG00000200394 gene_biotype:snoRNA transcript_biotype:snoRNA // chr17 // 100 // 100 // 0 // --- // 0 /// uc010dev.3 // UCSC Genes // --- // chr17 // 100 // 100 /…	---	NR_003706 // Hs.693446 // --- /// ENST00000363524 // Hs.693446 // ---	main	Coding	-1.71353	8.88025	-3.43842	0.00465169	0.0345205	-2.41969	TC17000796.hg.1	8.05917	9.23671	9.74798	7.7228	7.0043	7.17618
TC04000416.hg.1	chr4	NM_015393 // PARM1 // prostate androgen-regulated mucin-like protein 1 // 4q13.3-q21.3 // 25849 /// ENST00000307428 // PARM1 // prostate androgen-regulated mucin-like protein 1 // 4q13.3-q21.3 // 25849 /// ENST00000513238 // PARM1 // prostate androgen-regulated mucin-like protein 1 // 4q13.3-q21.3 // 25849 /// BC013294 // PARM1 // prostate androgen-regulated mucin-like protein 1 // 4q13.3-q21.3 /…	NM_015393 // RefSeq // Homo sapiens prostate androgen-regulated mucin-like protein 1 (PARM1), mRNA. // chr4 // 100 // 100 // 0 // --- // 0 /// ENST00000307428 // ENSEMBL // cdna:known chromosome:GRCh37:4:75858326:75975323:1 gene:ENSG00000169116 gene_biotype:protein_coding transcript_biotype:protein_coding // chr4 // 100 // 100 // 0 // --- // 0 /// ENST00000513238 // ENSEMBL // cdna:novel chromoso…	NM_015393 // Q6UWI2 /// BC013294 // Q6UWI2	NM_015393 // Hs.105460 // adipose tissue| adrenal gland| bone| brain| connective tissue| embryonic tissue| eye| heart| intestine| kidney| liver| lung| lymph| lymph node| mammary gland| mouth| muscle| nerve| ovary| pancreas| pharynx| pituitary gland| placenta| prostate| spleen| stomach| testis| thymus| thyroid| trachea| umbilical cord| uterus| breast (mammary gland) tumor| chondrosarcoma| colorect…	main	Coding	-1.70146	5.95289	-6.0585	4.81e-05	0.0018925	2.18538	TC04000416.hg.1	6.47874	8.05876	7.49585	5.458	5.73236	5.73861
TC20000839.hg.1	chr20	NR_002911 // SNORA71A // small nucleolar RNA, H/ACA box 71A // 20q11.23 // 26777 /// ENST00000364729 // SNORA71A // small nucleolar RNA, H/ACA box 71A // --- // --- /// ENST00000439912 // SNORA71A // small nucleolar RNA, H/ACA box 71A // 20q11.23 // 26777	NR_002911 // RefSeq // Homo sapiens small nucleolar RNA, H/ACA box 71A (SNORA71A), small nucleolar RNA. // chr20 // 100 // 100 // 0 // --- // 0 /// ENST00000364729 // ENSEMBL // ncrna:snoRNA chromosome:GRCh37:20:37055952:37056085:-1 gene:ENSG00000201599 gene_biotype:snoRNA transcript_biotype:snoRNA // chr20 // 100 // 100 // 0 // --- // 0 /// ENST00000439912 // ENSEMBL // cdna:known chromosome:GRC…	---	NR_002911 // Hs.681779 // blood| normal /// ENST00000439912 // Hs.681779 // blood| normal	main	Coding	-1.70134	8.62347	-3.70825	0.00280491	0.024803	-1.91652	TC20000839.hg.1	8.78719	9.42426	10.0322	8.75547	7.05961	7.32457
TC07000485.hg.1	chr7	NM_001540 // HSPB1 // heat shock 27kDa protein 1 // 7q11.23 // 3315 /// ENST00000248553 // HSPB1 // heat shock 27kDa protein 1 // 7q11.23 // 3315 /// ENST00000429938 // HSPB1 // heat shock 27kDa protein 1 // 7q11.23 // 3315 /// ENST00000432276 // HSPB1 // heat shock 27kDa protein 1 // 7q11.23 // 3315 /// BC000510 // HSPB1 // heat shock 27kDa protein 1 // 7q11.23 // 3315 /// BC012292 // HSPB1 // h…	NM_001540 // RefSeq // Homo sapiens heat shock 27kDa protein 1 (HSPB1), mRNA. // chr7 // 100 // 100 // 0 // --- // 0 /// ENST00000248553 // ENSEMBL // cdna:known chromosome:GRCh37:7:75931861:75933612:1 gene:ENSG00000106211 gene_biotype:protein_coding transcript_biotype:protein_coding // chr7 // 100 // 100 // 0 // --- // 0 /// ENST00000429938 // ENSEMBL // cdna:putative chromosome:GRCh37:7:7593289…	NM_001540 // P04792 /// BC000510 // P04792 /// BC012292 // P04792 /// BC012768 // P04792 /// BC073768 // P04792	NM_001540 // Hs.520973 // adipose tissue| adrenal gland| ascites| bladder| blood| bone| bone marrow| brain| cervix| connective tissue| embryonic tissue| esophagus| eye| heart| intestine| kidney| larynx| liver| lung| lymph| lymph node| mammary gland| mouth| muscle| nerve| ovary| pancreas| parathyroid| pharynx| pituitary gland| placenta| prostate| salivary gland| skin| spleen| stomach| testis| thym…	main	Coding	-1.69839	9.10482	-4.78304	0.000399952	0.00719773	0.0417356	TC07000485.hg.1	9.34276	10.7601	11.3226	8.90067	8.74883	8.68075
TC07001080.hg.1	chr7	NM_182491 // ZFAND2A // zinc finger, AN1-type domain 2A // 7p22.3 // 90637 /// ENST00000316495 // ZFAND2A // zinc finger, AN1-type domain 2A // 7p22.3 // 90637 /// ENST00000401903 // ZFAND2A // zinc finger, AN1-type domain 2A // 7p22.3 // 90637 /// ENST00000478137 // ZFAND2A // zinc finger, AN1-type domain 2A // 7p22.3 // 90637 /// BC029558 // ZFAND2A // zinc finger, AN1-type domain 2A // 7p22.3 …	NM_182491 // RefSeq // Homo sapiens zinc finger, AN1-type domain 2A (ZFAND2A), mRNA. // chr7 // 100 // 100 // 0 // --- // 0 /// ENST00000316495 // ENSEMBL // cdna:known chromosome:GRCh37:7:1192543:1199814:-1 gene:ENSG00000178381 gene_biotype:protein_coding transcript_biotype:protein_coding // chr7 // 100 // 100 // 0 // --- // 0 /// ENST00000401903 // ENSEMBL // cdna:putative chromosome:GRCh37:7:1…	BC029558 // Q8N6M9	NM_182491 // Hs.648111 // ascites| blood| bone| bone marrow| brain| embryonic tissue| eye| intestine| kidney| larynx| liver| lung| lymph| mammary gland| mouth| muscle| pancreas| pharynx| placenta| prostate| skin| spleen| testis| thymus| thyroid| trachea| uterus| breast (mammary gland) tumor| chondrosarcoma| colorectal tumor| gastrointestinal tumor| germ cell tumor| glioma| head and neck tumor| ki…	main	Coding	-1.69686	8.41212	-5.94328	5.77e-05	0.00212306	2.00125	TC07001080.hg.1	8.63839	9.39091	10.2088	7.77344	7.98475	7.38936
TC06001320.hg.1	chr6	NM_000948 // PRL // prolactin // 6p22.2-p21.3 // 5617 /// NM_001163558 // PRL // prolactin // 6p22.2-p21.3 // 5617 /// BC015850 // PRL // prolactin // 6p22.2-p21.3 // 5617 /// ENST00000438606 // PRL // prolactin // 6p22.2-p21.3 // 5617 /// ENST00000306482 // PRL // prolactin // 6p22.2-p21.3 // 5617 /// BC088370 // PRL // prolactin // 6p22.2-p21.3 // 5617	NM_000948 // RefSeq // Homo sapiens prolactin (PRL), transcript variant 1, mRNA. // chr6 // 100 // 100 // 0 // --- // 0 /// NM_001163558 // RefSeq // Homo sapiens prolactin (PRL), transcript variant 2, mRNA. // chr6 // 100 // 100 // 0 // --- // 0 /// BC015850 // GenBank // Homo sapiens prolactin, mRNA (cDNA clone MGC:27289 IMAGE:4657724), complete cds. // chr6 // 100 // 100 // 0 // --- // 0 /// E…	NM_000948 // A6XMH3 /// NM_000948 // P01236 /// NM_001163558 // P01236 /// BC015850 // P01236 /// BC015850 // A6XMH3 /// BC088370 // Q5I0G2 /// BC088370 // A6XMH3 /// BC088370 // P01236	NM_000948 // Hs.1905 // brain| connective tissue| eye| heart| muscle| pituitary gland| placenta| testis| uterus| germ cell tumor| head and neck tumor| normal| soft tissue/muscle tissue tumor| fetus| adult /// NM_000948 // Hs.735971 // testis| germ cell tumor /// NM_001163558 // Hs.1905 // brain| connective tissue| eye| heart| muscle| pituitary gland| placenta| testis| uterus| germ cell tumor| hea…	main	Coding	-1.69293	4.67313	-3.70455	0.00282431	0.0248948	-1.92339	TC06001320.hg.1	4.6233	6.10192	7.37516	4.18794	4.46392	4.36974
TC12003273.hg.1	chr12	NM_002259 // KLRC1 // killer cell lectin-like receptor subfamily C, member 1 // 12p13 // 3821 /// NM_007328 // KLRC1 // killer cell lectin-like receptor subfamily C, member 1 // 12p13 // 3821 /// NM_213657 // KLRC1 // killer cell lectin-like receptor subfamily C, member 1 // 12p13 // 3821 /// NM_213658 // KLRC1 // killer cell lectin-like receptor subfamily C, member 1 // 12p13 // 3821 /// ENST000…	NM_002259 // RefSeq // Homo sapiens killer cell lectin-like receptor subfamily C, member 1 (KLRC1), transcript variant 1, mRNA. // chr12 // 100 // 100 // 0 // --- // 0 /// NM_007328 // RefSeq // Homo sapiens killer cell lectin-like receptor subfamily C, member 1 (KLRC1), transcript variant 2, mRNA. // chr12 // 100 // 100 // 0 // --- // 0 /// NM_213657 // RefSeq // Homo sapiens killer cell lectin-…	NM_002259 // P26715 /// NM_007328 // P26715 /// BC012550 // P26715 /// BC053840 // P26715	NM_002259 // Hs.512576 // blood| brain| eye| kidney| placenta| uterus| germ cell tumor| glioma| kidney tumor| normal| fetus| adult /// NM_007328 // Hs.512576 // blood| brain| eye| kidney| placenta| uterus| germ cell tumor| glioma| kidney tumor| normal| fetus| adult /// NM_213657 // Hs.512576 // blood| brain| eye| kidney| placenta| uterus| germ cell tumor| glioma| kidney tumor| normal| fetus| adul…	main	Coding	-1.69104	8.9937	-7.43401	6.28e-06	0.000538581	4.23569	TC12003273.hg.1	9.96782	10.7822	10.6235	8.98851	8.67515	8.63681
TC14000919.hg.1	chr14	NR_002916 // SNORD8 // small nucleolar RNA, C/D box 8 // 14q11.2 // 319103 /// ENST00000363915 // SNORD8 // small nucleolar RNA, C/D box 8 // 14q11.2 // 319103	NR_002916 // RefSeq // Homo sapiens small nucleolar RNA, C/D box 8 (SNORD8), small nucleolar RNA. // chr14 // 100 // 100 // 0 // --- // 0 /// ENST00000363915 // ENSEMBL // ncrna:snoRNA chromosome:GRCh37:14:21865451:21865560:-1 gene:ENSG00000200785 gene_biotype:snoRNA transcript_biotype:snoRNA // chr14 // 100 // 100 // 0 // --- // 0 /// uc001wau.1 // UCSC Genes // --- // chr14 // 100 // 100 // 0 /…	---	NR_002916 // Hs.680078 // blood| liver| normal /// ENST00000363915 // Hs.680078 // blood| liver| normal	main	Coding	-1.67824	9.13524	-4.62011	0.000532721	0.00857098	-0.247792	TC14000919.hg.1	9.24656	8.47408	9.98592	7.83215	7.25739	7.5823
TC07000389.hg.1	chr7	--- // --- // ncrna:snoRNA chromosome:GRCh37:7:64526377:64526510:1 gene:ENSG00000207344 gene_biotype:snoRNA transcript_biotype:snoRNA // --- // ---	ENST00000384614 // ENSEMBL // ncrna:snoRNA chromosome:GRCh37:7:64526377:64526510:1 gene:ENSG00000207344 gene_biotype:snoRNA transcript_biotype:snoRNA // chr7 // 100 // 100 // 0 // --- // 0	---	---	main	Coding	-1.67651	7.28857	-3.92302	0.00188232	0.01922	-1.51775	TC07000389.hg.1	7.55119	7.18488	7.97716	6.15748	5.63013	5.8961
TC12001052.hg.1	chr12	NR_002979 // SNORA49 // small nucleolar RNA, H/ACA box 49 // 12q24.33 // 677829 /// ENST00000386157 // SNORA49 // small nucleolar RNA, H/ACA box 49 // 12q24.33 // 677829	NR_002979 // RefSeq // Homo sapiens small nucleolar RNA, H/ACA box 49 (SNORA49), small nucleolar RNA. // chr12 // 100 // 100 // 0 // --- // 0 /// ENST00000386157 // ENSEMBL // ncrna:snoRNA chromosome:GRCh37:12:132515769:132515904:1 gene:ENSG00000208892 gene_biotype:snoRNA transcript_biotype:snoRNA // chr12 // 100 // 100 // 0 // --- // 0 /// uc001ujo.3 // UCSC Genes // --- // chr12 // 100 // 100 /…	---	---	main	Coding	-1.6662	9.38025	-4.14742	0.00124647	0.0148047	-1.10419	TC12001052.hg.1	9.27742	9.15739	10.275	8.67451	7.1829	7.85382
TC02000284.hg.1	chr2	NM_012249 // RHOQ // ras homolog family member Q // 2p21 // 23433 /// ENST00000238738 // RHOQ // ras homolog family member Q // 2p21 // 23433 /// ENST00000465198 // RHOQ // ras homolog family member Q // 2p21 // 23433 /// BC056154 // RHOQ // ras homolog family member Q // 2p21 // 23433 /// BC065291 // RHOQ // ras homolog family member Q // 2p21 // 23433 /// BC070485 // RHOQ // ras homolog family …	NM_012249 // RefSeq // Homo sapiens ras homolog family member Q (RHOQ), mRNA. // chr2 // 100 // 100 // 0 // --- // 0 /// ENST00000238738 // ENSEMBL // cdna:known chromosome:GRCh37:2:46769867:46810260:1 gene:ENSG00000119729 gene_biotype:protein_coding transcript_biotype:protein_coding // chr2 // 100 // 100 // 0 // --- // 0 /// ENST00000465198 // ENSEMBL // cdna:known chromosome:GRCh37:2:46768945:4…	BC056154 // P17081 /// BC065291 // P17081 /// BC070485 // P17081 /// BC093805 // P17081 /// BC101806 // P17081	NM_012249 // Hs.709193 // adipose tissue| adrenal gland| blood| bone| bone marrow| brain| connective tissue| ear| embryonic tissue| esophagus| eye| heart| intestine| kidney| larynx| liver| lung| lymph node| mammary gland| mouth| muscle| nerve| ovary| pancreas| parathyroid| pharynx| pituitary gland| placenta| prostate| skin| stomach| testis| thymus| thyroid| trachea| umbilical cord| uterus| vascul…	main	Coding	-1.66467	7.96235	-20.0579	7.15e-11	4.83e-07	14.6992	TC02000284.hg.1	8.58959	8.66072	8.75855	7.10553	6.96442	6.9449
TC0X000976.hg.1	chrX	NR_002191 // PPP1R2P9 // protein phosphatase 1, regulatory (inhibitor) subunit 2 pseudogene 9 // Xp11.3 // 80316	NR_002191 // RefSeq // Homo sapiens protein phosphatase 1, regulatory (inhibitor) subunit 2 pseudogene 9 (PPP1R2P9), non-coding RNA. // chrX // 100 // 100 // 0 // --- // 0 /// uc004dfv.3 // UCSC Genes // --- // chrX // 100 // 100 // 0 // --- // 0	NR_002191 // O14990	NR_002191 // Hs.127689 // brain| testis| germ cell tumor| normal| adult	main	Coding	-1.66179	5.54747	-7.41315	6.46e-06	0.00055167	4.20658	TC0X000976.hg.1	6.81963	6.34544	7.59094	5.23509	5.29581	5.23974
TC14000880.hg.1	chr14	--- // --- // ncrna:snoRNA chromosome:GRCh37:14:20791338:20791485:-1 gene:ENSG00000222489 gene_biotype:snoRNA transcript_biotype:snoRNA // --- // ---	ENST00000410557 // ENSEMBL // ncrna:snoRNA chromosome:GRCh37:14:20791338:20791485:-1 gene:ENSG00000222489 gene_biotype:snoRNA transcript_biotype:snoRNA // chr14 // 100 // 100 // 0 // --- // 0 /// uc021rnq.1 // UCSC Genes // --- // chr14 // 100 // 100 // 0 // --- // 0	---	---	main	Coding	-1.65723	7.79853	-3.19531	0.00735916	0.0470936	-2.87286	TC14000880.hg.1	7.95233	8.1948	8.69324	7.66793	5.57744	6.62332
TC10000211.hg.1	chr10	NM_001244134 // MAP3K8 // mitogen-activated protein kinase kinase kinase 8 // 10p11.23 // 1326 /// NM_005204 // MAP3K8 // mitogen-activated protein kinase kinase kinase 8 // 10p11.23 // 1326 /// ENST00000263056 // MAP3K8 // mitogen-activated protein kinase kinase kinase 8 // 10p11.23 // 1326 /// ENST00000375321 // MAP3K8 // mitogen-activated protein kinase kinase kinase 8 // 10p11.23 // 1326 /// …	NM_001244134 // RefSeq // Homo sapiens mitogen-activated protein kinase kinase kinase 8 (MAP3K8), transcript variant 2, mRNA. // chr10 // 100 // 100 // 0 // --- // 0 /// NM_005204 // RefSeq // Homo sapiens mitogen-activated protein kinase kinase kinase 8 (MAP3K8), transcript variant 1, mRNA. // chr10 // 100 // 100 // 0 // --- // 0 /// ENST00000263056 // ENSEMBL // cdna:known chromosome:GRCh37:10:…	NM_001244134 // B2R8A5 /// NM_005204 // B2R8A5 /// BC104833 // P41279 /// BC104833 // B2R8A5	NM_001244134 // Hs.432453 // blood| bone| brain| cervix| connective tissue| intestine| kidney| liver| lung| lymph node| mammary gland| nerve| ovary| parathyroid| placenta| skin| spleen| testis| thymus| umbilical cord| uterus| breast (mammary gland) tumor| colorectal tumor| glioma| leukemia| lung tumor| normal| skin tumor| uterine tumor| fetus| neonate| adult /// NM_005204 // Hs.432453 // blood| b…	main	Coding	-1.65711	9.13937	-8.349	1.85e-06	0.000247197	5.45562	TC10000211.hg.1	10.0479	9.60033	10.1794	8.24484	8.43295	8.17854
TC18000374.hg.1	chr18	NM_001128627 // SPIRE1 // spire homolog 1 (Drosophila) // 18p11.21 // 56907 /// NM_001128626 // SPIRE1 // spire homolog 1 (Drosophila) // 18p11.21 // 56907 /// NM_020148 // SPIRE1 // spire homolog 1 (Drosophila) // 18p11.21 // 56907 /// ENST00000309836 // SPIRE1 // spire homolog 1 (Drosophila) // 18p11.21 // 56907 /// ENST00000383356 // SPIRE1 // spire homolog 1 (Drosophila) // 18p11.21 // 56907 …	NM_001128627 // RefSeq // Homo sapiens spire homolog 1 (Drosophila) (SPIRE1), transcript variant 3, mRNA. // chr18 // 100 // 100 // 0 // --- // 0 /// NM_001128626 // RefSeq // Homo sapiens spire homolog 1 (Drosophila) (SPIRE1), transcript variant 1, mRNA. // chr18 // 100 // 100 // 0 // --- // 0 /// NM_020148 // RefSeq // Homo sapiens spire homolog 1 (Drosophila) (SPIRE1), transcript variant 2, mR…	NM_001128627 // Q08AE8 /// NM_001128626 // Q08AE8 /// NM_020148 // Q08AE8 /// BC115005 // Q08AE8 /// BC125206 // Q08AE8 /// BC125207 // Q08AE8	NM_001128627 // Hs.515283 // adrenal gland| blood| bone| bone marrow| brain| cervix| connective tissue| ear| embryonic tissue| esophagus| eye| heart| intestine| kidney| liver| lung| mammary gland| mouth| muscle| nerve| ovary| pancreas| parathyroid| placenta| prostate| salivary gland| skin| stomach| testis| thyroid| trachea| uterus| vascular|adrenal tumor| breast (mammary gland) tumor| cervical tu…	main	Coding	-1.6509	6.06641	-12.1552	2.77e-08	1.99e-05	9.52586	TC18000374.hg.1	7.59163	7.15994	7.59914	5.60297	6.1312	5.66386
TC17000121.hg.1	chr17	NR_003000 // SCARNA21 // small Cajal body-specific RNA 21 // 17p13.1 // 677763 /// ENST00000517026 // SCARNA21 // small Cajal body-specific RNA 21 // 17p13.1 // 677763	NR_003000 // RefSeq // Homo sapiens small Cajal body-specific RNA 21 (SCARNA21), guide RNA. // chr17 // 100 // 100 // 0 // --- // 0 /// ENST00000517026 // ENSEMBL // ncrna:snoRNA chromosome:GRCh37:17:7809440:7809578:1 gene:ENSG00000252835 gene_biotype:snoRNA transcript_biotype:snoRNA // chr17 // 100 // 100 // 0 // --- // 0 /// uc002gji.1 // UCSC Genes // --- // chr17 // 100 // 100 // 0 // --- // 0	---	---	main	Coding	-1.64749	9.9466	-5.78686	7.4e-05	0.00250101	1.74817	TC17000121.hg.1	10.0752	10.1997	11.1572	9.43112	8.46733	8.59118
TC06000216.hg.1	chr6	--- // --- // uc021yor.1 // --- // ---	uc021yor.1 // UCSC Genes // --- // chr6 // 100 // 100 // 0 // --- // 0	---	---	main	Coding	-1.64632	7.21988	-4.84157	0.000361127	0.00674886	0.144939	TC06000216.hg.1	7.2948	8.32882	9.09863	6.46399	6.33501	6.98428
TC06001371.hg.1	chr6	--- // --- // uc021yog.1 // --- // ---	uc021yog.1 // UCSC Genes // --- // chr6 // 100 // 100 // 0 // --- // 0	---	---	main	Coding	-1.64632	7.21988	-4.84157	0.000361127	0.00674886	0.144939	TC06001371.hg.1	7.2948	8.32882	9.09863	6.46399	6.33501	6.98428
TC19001103.hg.1	chr19	NM_000064 // C3 // complement component 3 // 19p13.3-p13.2 // 718 /// ENST00000245907 // C3 // complement component 3 // 19p13.3-p13.2 // 718 /// ENST00000461598 // C3 // complement component 3 // 19p13.3-p13.2 // 718 /// BC150179 // C3 // complement component 3 // 19p13.3-p13.2 // 718	NM_000064 // RefSeq // Homo sapiens complement component 3 (C3), mRNA. // chr19 // 100 // 100 // 0 // --- // 0 /// ENST00000245907 // ENSEMBL // cdna:known chromosome:GRCh37:19:6677846:6720693:-1 gene:ENSG00000125730 gene_biotype:protein_coding transcript_biotype:protein_coding // chr19 // 100 // 100 // 0 // --- // 0 /// ENST00000461598 // ENSEMBL // cdna:known chromosome:GRCh37:19:6718258:673057…	BC150179 // P01024	NM_000064 // Hs.529053 // adipose tissue| adrenal gland| bladder| blood| bone| bone marrow| brain| cervix| connective tissue| embryonic tissue| esophagus| eye| heart| intestine| kidney| larynx| liver| lung| lymph node| mammary gland| mouth| muscle| nerve| ovary| pancreas| parathyroid| pharynx| placenta| prostate| skin| spleen| stomach| testis| thymus| thyroid| trachea| uterus|adrenal tumor| breas…	main	Coding	-1.64542	6.46308	-6.9279	1.29e-05	0.000863741	3.5126	TC19001103.hg.1	7.13772	8.52558	7.91449	6.13006	6.29658	6.21488
TC05001610.hg.1	chr5	NM_012081 // ELL2 // elongation factor, RNA polymerase II, 2 // 5q15 // 22936 /// ENST00000237853 // ELL2 // elongation factor, RNA polymerase II, 2 // 5q15 // 22936 /// ENST00000431061 // ELL2 // elongation factor, RNA polymerase II, 2 // 5q15 // 22936 /// ENST00000506628 // ELL2 // elongation factor, RNA polymerase II, 2 // 5q15 // 22936 /// BC028412 // ELL2 // elongation factor, RNA polymerase…	NM_012081 // RefSeq // Homo sapiens elongation factor, RNA polymerase II, 2 (ELL2), mRNA. // chr5 // 100 // 100 // 0 // --- // 0 /// ENST00000237853 // ENSEMBL // cdna:known chromosome:GRCh37:5:95220802:95297775:-1 gene:ENSG00000118985 gene_biotype:protein_coding transcript_biotype:protein_coding // chr5 // 100 // 100 // 0 // --- // 0 /// ENST00000431061 // ENSEMBL // cdna:known chromosome:GRCh37…	NM_012081 // Q59FW6 /// NM_012081 // Q7Z656 /// BC028412 // O00472 /// BC028412 // Q59FW6 /// BC028412 // Q7Z656	NM_012081 // Hs.192221 // adipose tissue| adrenal gland| ascites| bladder| blood| bone| brain| cervix| connective tissue| ear| embryonic tissue| eye| heart| intestine| kidney| larynx| liver| lung| lymph node| mammary gland| mouth| muscle| nerve| ovary| pancreas| pharynx| placenta| prostate| skin| spleen| stomach| testis| thymus| thyroid| trachea| uterus| vascular|adrenal tumor| bladder carcinoma|…	main	Coding	-1.6451	7.69529	-8.86773	9.64e-07	0.000166804	6.10037	TC05001610.hg.1	8.48749	8.00551	8.6019	6.9277	6.62627	6.60562
TC02005004.hg.1	chr2	NM_002157 // HSPE1 // heat shock 10kDa protein 1 (chaperonin 10) // 2q33.1 // 3336 /// ENST00000233893 // HSPE1 // heat shock 10kDa protein 1 (chaperonin 10) // 2q33.1 // 3336 /// ENST00000409468 // HSPE1 // heat shock 10kDa protein 1 (chaperonin 10) // 2q33.1 // 3336 /// ENST00000409729 // HSPE1 // heat shock 10kDa protein 1 (chaperonin 10) // 2q33.1 // 3336 /// ENST00000465573 // HSPE1 // heat …	NM_002157 // RefSeq // Homo sapiens heat shock 10kDa protein 1 (chaperonin 10) (HSPE1), nuclear gene encoding mitochondrial protein, mRNA. // chr2 // 100 // 100 // 0 // --- // 0 /// ENST00000233893 // ENSEMBL // cdna:known chromosome:GRCh37:2:198364718:198368181:1 gene:ENSG00000115541 gene_biotype:protein_coding transcript_biotype:protein_coding // chr2 // 100 // 100 // 0 // --- // 0 /// ENST0000…	BC023518 // P61604	NM_002157 // Hs.1197 // adrenal gland| ascites| bladder| blood| bone| bone marrow| brain| connective tissue| ear| embryonic tissue| eye| heart| intestine| kidney| larynx| liver| lung| lymph node| mammary gland| mouth| muscle| nerve| ovary| pancreas| parathyroid| pharynx| pituitary gland| placenta| prostate| salivary gland| skin| stomach| testis| thymus| trachea| uterus| vascular|adrenal tumor| bl…	main	Coding	-1.64505	8.11572	-5.49237	0.000119704	0.00334753	1.2621	TC02005004.hg.1	8.38329	9.27276	9.99106	7.86075	7.55055	7.30066
TC06000301.hg.1	chr6	--- // --- // uc021yth.1 // --- // ---	uc021yth.1 // UCSC Genes // --- // chr6 // 100 // 100 // 0 // --- // 0	---	---	main	Coding	-1.64409	6.75214	-3.51868	0.00400008	0.0312407	-2.26991	TC06000301.hg.1	5.60967	7.21365	8.09989	5.48435	5.05131	5.45528
TC01006286.hg.1	chr1	NM_001142368 // GSTM2 // glutathione S-transferase mu 2 (muscle) // 1p13.3 // 2946 /// NM_000848 // GSTM2 // glutathione S-transferase mu 2 (muscle) // 1p13.3 // 2946 /// ENST00000241337 // GSTM2 // glutathione S-transferase mu 2 (muscle) // 1p13.3 // 2946 /// ENST00000369827 // GSTM2 // glutathione S-transferase mu 2 (muscle) // 1p13.3 // 2946 /// ENST00000369829 // GSTM2 // glutathione S-transf…	NM_001142368 // RefSeq // Homo sapiens glutathione S-transferase mu 2 (muscle) (GSTM2), transcript variant 2, mRNA. // chr1 // 100 // 100 // 0 // --- // 0 /// NM_000848 // RefSeq // Homo sapiens glutathione S-transferase mu 2 (muscle) (GSTM2), transcript variant 1, mRNA. // chr1 // 100 // 100 // 0 // --- // 0 /// ENST00000241337 // ENSEMBL // cdna:known chromosome:GRCh37:1:110210688:110217908:1 g…	BC105038 // P28161 /// BC110380 // Q0D2I8	NM_001142368 // Hs.279837 // adrenal gland| blood| bone| brain| connective tissue| embryonic tissue| eye| heart| intestine| kidney| liver| lung| mammary gland| mouth| muscle| nerve| ovary| pancreas| parathyroid| pituitary gland| placenta| prostate| skin| stomach| testis| thyroid| uterus|adrenal tumor| breast (mammary gland) tumor| chondrosarcoma| gastrointestinal tumor| germ cell tumor| glioma| h…	main	Coding	-1.64384	8.03697	-5.1013	0.000230804	0.00514165	0.597665	TC01006286.hg.1	8.68544	9.18333	9.24361	7.94307	7.37511	6.8627
TC03000056.hg.1	chr3	NM_001570 // IRAK2 // interleukin-1 receptor-associated kinase 2 // 3p25.3 // 3656 /// ENST00000256458 // IRAK2 // interleukin-1 receptor-associated kinase 2 // 3p25.3 // 3656 /// BC125184 // IRAK2 // interleukin-1 receptor-associated kinase 2 // 3p25.3 // 3656	NM_001570 // RefSeq // Homo sapiens interleukin-1 receptor-associated kinase 2 (IRAK2), mRNA. // chr3 // 100 // 100 // 0 // --- // 0 /// ENST00000256458 // ENSEMBL // cdna:known chromosome:GRCh37:3:10206549:10285427:1 gene:ENSG00000134070 gene_biotype:protein_coding transcript_biotype:protein_coding // chr3 // 100 // 100 // 0 // --- // 0 /// uc003bve.1 // UCSC Genes // --- // chr3 // 100 // 100 /…	NM_001570 // O43187 /// NM_001570 // B2R748 /// BC125184 // O43187 /// BC125184 // B2R748	NM_001570 // Hs.449207 // bladder| bone marrow| brain| cervix| embryonic tissue| intestine| kidney| liver| lung| mouth| pharynx| skin| stomach| testis| thymus| trachea| colorectal tumor| gastrointestinal tumor| germ cell tumor| glioma| head and neck tumor| liver tumor| lung tumor| normal| skin tumor|embryoid body| blastocyst| fetus| adult /// ENST00000256458 // Hs.449207 // bladder| bone marrow| …	main	Coding	-1.64249	7.66176	-7.13247	9.6e-06	0.000719531	3.80916	TC03000056.hg.1	8.82971	7.93769	9.18543	6.96756	7.14002	6.91777
TC16000480.hg.1	chr16	NM_001010990 // HERPUD1 // homocysteine-inducible, endoplasmic reticulum stress-inducible, ubiquitin-like domain member 1 // 16q13 // 9709 /// NM_001010989 // HERPUD1 // homocysteine-inducible, endoplasmic reticulum stress-inducible, ubiquitin-like domain member 1 // 16q13 // 9709 /// NM_014685 // HERPUD1 // homocysteine-inducible, endoplasmic reticulum stress-inducible, ubiquitin-like domain mem…	NM_001010990 // RefSeq // Homo sapiens homocysteine-inducible, endoplasmic reticulum stress-inducible, ubiquitin-like domain member 1 (HERPUD1), transcript variant 3, mRNA. // chr16 // 100 // 100 // 0 // --- // 0 /// NM_001010989 // RefSeq // Homo sapiens homocysteine-inducible, endoplasmic reticulum stress-inducible, ubiquitin-like domain member 1 (HERPUD1), transcript variant 2, mRNA. // chr16 …	BC009739 // Q15011 /// BC000086 // Q15011 /// BC000086 // Q53FP9 /// BC008320 // Q15011 /// BC008320 // Q53FP9 /// BC032673 // Q15011 /// BC032673 // Q53FP9	NM_001010990 // Hs.146393 // adipose tissue| adrenal gland| ascites| bladder| blood| bone| bone marrow| brain| cervix| connective tissue| embryonic tissue| esophagus| eye| heart| intestine| kidney| liver| lung| lymph| lymph node| mammary gland| mouth| muscle| nerve| ovary| pancreas| parathyroid| pharynx| pituitary gland| placenta| prostate| salivary gland| skin| spleen| stomach| testis| thymus| t…	main	Coding	-1.63767	8.99391	-8.66675	1.24e-06	0.000193174	5.85441	TC16000480.hg.1	9.72758	9.81384	10.0312	8.38483	8.32656	7.94821
TC04001328.hg.1	chr4	NM_001145794 // ANTXR2 // anthrax toxin receptor 2 // 4q21.21 // 118429 /// NM_058172 // ANTXR2 // anthrax toxin receptor 2 // 4q21.21 // 118429 /// ENST00000295465 // ANTXR2 // anthrax toxin receptor 2 // 4q21.21 // 118429 /// ENST00000307333 // ANTXR2 // anthrax toxin receptor 2 // 4q21.21 // 118429 /// ENST00000346652 // ANTXR2 // anthrax toxin receptor 2 // 4q21.21 // 118429 /// ENST000004037…	NM_001145794 // RefSeq // Homo sapiens anthrax toxin receptor 2 (ANTXR2), transcript variant 2, mRNA. // chr4 // 100 // 100 // 0 // --- // 0 /// NM_058172 // RefSeq // Homo sapiens anthrax toxin receptor 2 (ANTXR2), transcript variant 1, mRNA. // chr4 // 100 // 100 // 0 // --- // 0 /// ENST00000295465 // ENSEMBL // cdna:known chromosome:GRCh37:4:80945807:80994477:-1 gene:ENSG00000163297 gene_biot…	NM_058172 // P58335 /// NM_058172 // A4FUA5 /// BC107876 // Q32Q26	NM_001145794 // Hs.162963 // adipose tissue| adrenal gland| ascites| blood| bone| bone marrow| brain| connective tissue| embryonic tissue| eye| heart| intestine| kidney| larynx| liver| lung| lymph node| mouth| muscle| nerve| ovary| pancreas| parathyroid| placenta| prostate| skin| spleen| stomach| testis| thymus| thyroid| trachea| umbilical cord| uterus| vascular|adrenal tumor| chondrosarcoma| col…	main	Coding	-1.63753	6.64776	-5.86367	6.55e-05	0.00230266	1.87288	TC04001328.hg.1	8.48543	8.22799	7.28736	6.83005	6.07433	6.18382
TC17000297.hg.1	chr17	NM_002756 // MAP2K3 // mitogen-activated protein kinase kinase 3 // 17q11.2 // 5606 /// NM_145109 // MAP2K3 // mitogen-activated protein kinase kinase 3 // 17q11.2 // 5606 /// ENST00000316920 // MAP2K3 // mitogen-activated protein kinase kinase 3 // 17q11.2 // 5606 /// ENST00000342679 // MAP2K3 // mitogen-activated protein kinase kinase 3 // 17q11.2 // 5606 /// ENST00000361818 // MAP2K3 // mitoge…	NM_002756 // RefSeq // Homo sapiens mitogen-activated protein kinase kinase 3 (MAP2K3), transcript variant A, mRNA. // chr17 // 100 // 100 // 0 // --- // 0 /// NM_145109 // RefSeq // Homo sapiens mitogen-activated protein kinase kinase 3 (MAP2K3), transcript variant B, mRNA. // chr17 // 100 // 100 // 0 // --- // 0 /// ENST00000316920 // ENSEMBL // cdna:known chromosome:GRCh37:17:21201660:21218525…	BC032478 // P46734 /// BC032478 // Q6FI23 /// BC032478 // Q53EZ9	NM_002756 // Hs.514012 // adrenal gland| ascites| bladder| blood| bone| bone marrow| brain| cervix| connective tissue| embryonic tissue| esophagus| eye| heart| intestine| kidney| liver| lung| lymph| lymph node| mammary gland| mouth| muscle| nerve| ovary| pancreas| placenta| prostate| salivary gland| skin| spleen| stomach| testis| thymus| thyroid| tonsil| trachea| uterus| vascular| breast (mammary…	main	Coding	-1.6369	8.87722	-10.5128	1.46e-07	5.41e-05	7.94515	TC17000297.hg.1	9.83722	9.24304	9.81915	7.97693	8.22898	7.78281
TC12003271.hg.1	chr12	NM_002261 // KLRC3 // killer cell lectin-like receptor subfamily C, member 3 // 12p13 // 3823 /// NM_007333 // KLRC3 // killer cell lectin-like receptor subfamily C, member 3 // 12p13 // 3823 /// ENST00000381903 // KLRC3 // killer cell lectin-like receptor subfamily C, member 3 // 12p13 // 3823 /// ENST00000381903 // KLRC2 // killer cell lectin-like receptor subfamily C, member 2 // 12p13 // 3822…	NM_002261 // RefSeq // Homo sapiens killer cell lectin-like receptor subfamily C, member 3 (KLRC3), transcript variant 1, mRNA. // chr12 // 100 // 100 // 0 // --- // 0 /// NM_007333 // RefSeq // Homo sapiens killer cell lectin-like receptor subfamily C, member 3 (KLRC3), transcript variant 2, mRNA. // chr12 // 100 // 100 // 0 // --- // 0 /// ENST00000381903 // ENSEMBL // cdna:known chromosome:GRC…	---	NM_002261 // Hs.654362 // brain| connective tissue| kidney| normal| soft tissue/muscle tissue tumor| fetus| adult /// NM_007333 // Hs.654362 // brain| connective tissue| kidney| normal| soft tissue/muscle tissue tumor| fetus| adult /// ENST00000381903 // Hs.591157 // blood| brain| cervix| connective tissue| liver| pancreas| bladder carcinoma| cervical tumor| glioma| liver tumor| normal| soft tiss…	main	Coding	-1.63684	9.6061	-6.66934	1.89e-05	0.00106977	3.12928	TC12003271.hg.1	10.1735	10.1779	10.8995	8.86843	8.7703	8.70167
TC12002080.hg.1	chr12	NM_024667 // VPS37B // vacuolar protein sorting 37 homolog B (S. cerevisiae) // 12q24.31 // 79720 /// ENST00000267202 // VPS37B // vacuolar protein sorting 37 homolog B (S. cerevisiae) // 12q24.31 // 79720 /// BC005882 // VPS37B // vacuolar protein sorting 37 homolog B (S. cerevisiae) // 12q24.31 // 79720	NM_024667 // RefSeq // Homo sapiens vacuolar protein sorting 37 homolog B (S. cerevisiae) (VPS37B), mRNA. // chr12 // 100 // 100 // 0 // --- // 0 /// ENST00000267202 // ENSEMBL // cdna:known chromosome:GRCh37:12:123349882:123380991:-1 gene:ENSG00000139722 gene_biotype:protein_coding transcript_biotype:protein_coding // chr12 // 100 // 100 // 0 // --- // 0 /// uc001udl.3 // UCSC Genes // --- // ch…	NM_024667 // Q9H9H4 /// BC005882 // Q9H9H4	NM_024667 // Hs.507162 // adipose tissue| ascites| bladder| blood| bone| bone marrow| brain| cervix| connective tissue| embryonic tissue| eye| heart| intestine| kidney| liver| lung| lymph node| mammary gland| mouth| muscle| nerve| ovary| pancreas| placenta| prostate| salivary gland| skin| spleen| stomach| testis| thyroid| trachea| uterus| vascular| breast (mammary gland) tumor| cervical tumor| ch…	main	Coding	-1.63564	9.07387	-12.0344	3.1e-08	2.04e-05	9.41737	TC12002080.hg.1	10.0455	9.55109	9.83978	8.27469	8.14408	8.11067
TC06001137.hg.1	chr6	NM_001009991 // SYTL3 // synaptotagmin-like 3 // 6q25.3 // 94120 /// NM_001242384 // SYTL3 // synaptotagmin-like 3 // 6q25.3 // 94120 /// NM_001242394 // SYTL3 // synaptotagmin-like 3 // 6q25.3 // 94120 /// NM_001242395 // SYTL3 // synaptotagmin-like 3 // 6q25.3 // 94120 /// ENST00000297239 // SYTL3 // synaptotagmin-like 3 // 6q25.3 // 94120 /// ENST00000360448 // SYTL3 // synaptotagmin-like 3 //…	NM_001009991 // RefSeq // Homo sapiens synaptotagmin-like 3 (SYTL3), transcript variant 3, mRNA. // chr6 // 100 // 100 // 0 // --- // 0 /// NM_001242384 // RefSeq // Homo sapiens synaptotagmin-like 3 (SYTL3), transcript variant 1, mRNA. // chr6 // 100 // 100 // 0 // --- // 0 /// NM_001242394 // RefSeq // Homo sapiens synaptotagmin-like 3 (SYTL3), transcript variant 2, mRNA. // chr6 // 100 // 100 …	BC085612 // Q4VX76 /// BC100830 // Q4VX76	NM_001009991 // Hs.436977 // blood| bone| brain| connective tissue| embryonic tissue| eye| intestine| kidney| lung| muscle| pharynx| prostate| stomach| thymus| thyroid| trachea| chondrosarcoma| colorectal tumor| germ cell tumor| glioma| head and neck tumor| kidney tumor| lung tumor| non-neoplasia| normal| soft tissue/muscle tissue tumor|embryoid body| fetus| adult /// NM_001242384 // Hs.436977 //…	main	Coding	-1.6306	9.49883	-7.98357	2.98e-06	0.000336708	4.98145	TC06001137.hg.1	10.605	9.57448	9.87806	8.67762	8.19154	8.29662
TC11001544.hg.1	chr11	NM_145804 // ABTB2 // ankyrin repeat and BTB (POZ) domain containing 2 // 11p13 // 25841 /// ENST00000298992 // ABTB2 // ankyrin repeat and BTB (POZ) domain containing 2 // 11p13 // 25841 /// ENST00000435224 // ABTB2 // ankyrin repeat and BTB (POZ) domain containing 2 // 11p13 // 25841 /// ENST00000530814 // ABTB2 // ankyrin repeat and BTB (POZ) domain containing 2 // 11p13 // 25841 /// BC093968 …	NM_145804 // RefSeq // Homo sapiens ankyrin repeat and BTB (POZ) domain containing 2 (ABTB2), mRNA. // chr11 // 100 // 100 // 0 // --- // 0 /// ENST00000298992 // ENSEMBL // cdna:known chromosome:GRCh37:11:34172535:34378802:-1 gene:ENSG00000166016 gene_biotype:protein_coding transcript_biotype:protein_coding // chr11 // 100 // 100 // 0 // --- // 0 /// ENST00000435224 // ENSEMBL // cdna:known chro…	NM_145804 // B3KPV6 /// NM_145804 // Q8N961 /// BC093968 // Q8N961 /// BC093968 // B3KPV6	NM_145804 // Hs.23361 // ascites| bone| brain| embryonic tissue| eye| heart| intestine| kidney| liver| lung| mouth| muscle| nerve| ovary| pancreas| pituitary gland| placenta| prostate| skin| stomach| testis| trachea| uterus| colorectal tumor| gastrointestinal tumor| glioma| head and neck tumor| kidney tumor| leukemia| liver tumor| lung tumor| normal| ovarian tumor| pancreatic tumor| prostate canc…	main	Coding	-1.62829	7.13983	-6.14046	4.23e-05	0.00172603	2.31518	TC11001544.hg.1	9.11026	7.65419	8.3665	6.64746	6.90878	6.68983
TC19001828.hg.1	chr19	--- // --- // cdna:putative chromosome:GRCh37:19:54377880:54379303:-1 gene:ENSG00000232220 gene_biotype:antisense transcript_biotype:antisense | cdna:all chromosome:VEGA50:19:54377880:54379303:-1 Gene:OTTHUMG00000060830 // --- // ---	ENST00000413496 // ENSEMBL // cdna:putative chromosome:GRCh37:19:54377880:54379303:-1 gene:ENSG00000232220 gene_biotype:antisense transcript_biotype:antisense // chr19 // 100 // 100 // 0 // --- // 0 /// OTTHUMT00000134433 // Havana transcript // cdna:all chromosome:VEGA50:19:54377880:54379303:-1 Gene:OTTHUMG00000060830 // chr19 // 100 // 100 // 0 // --- // 0	---	---	main	Coding	-1.62216	6.94007	-7.71611	4.26e-06	0.000423405	4.62351	TC19001828.hg.1	8.37433	7.78417	7.91139	6.4018	6.83947	5.96214
TC01006348.hg.1	chr1	NM_001136265 // IFFO2 // intermediate filament family orphan 2 // 1p36.13 // 126917 /// ENST00000304963 // IFFO2 // intermediate filament family orphan 2 // 1p36.13 // 126917 /// ENST00000455833 // IFFO2 // intermediate filament family orphan 2 // 1p36.13 // 126917	NM_001136265 // RefSeq // Homo sapiens intermediate filament family orphan 2 (IFFO2), mRNA. // chr1 // 100 // 100 // 0 // --- // 0 /// ENST00000304963 // ENSEMBL // cdna:known chromosome:GRCh37:1:19230774:19282826:-1 gene:ENSG00000169991 gene_biotype:protein_coding transcript_biotype:protein_coding // chr1 // 100 // 100 // 0 // --- // 0 /// ENST00000455833 // ENSEMBL // cdna:known chromosome:GRCh…	NM_001136265 // Q5TF58	NM_001136265 // Hs.466625 // adrenal gland| blood| bone| bone marrow| brain| connective tissue| embryonic tissue| esophagus| eye| heart| intestine| kidney| larynx| liver| lung| mammary gland| mouth| pharynx| placenta| prostate| skin| spleen| stomach| testis| thymus| thyroid| uterus|adrenal tumor| breast (mammary gland) tumor| chondrosarcoma| colorectal tumor| esophageal tumor| germ cell tumor| gl…	main	Coding	-1.6176	8.63255	-5.31503	0.000160794	0.00402091	0.963427	TC01006348.hg.1	9.54554	8.55367	10.0761	7.72262	8.10517	7.49475
TC15000050.hg.1	chr15	NR_003318 // SNORD116-3 // small nucleolar RNA, C/D box 116-3 // 15q11.2 // 100033415 /// ENST00000384287 // SNORD116-9 // small nucleolar RNA, C/D box 116-9 // 15q11.2 // 100033421 /// ENST00000384287 // SNORD116-3 // small nucleolar RNA, C/D box 116-3 // 15q11.2 // 100033415 /// NR_003324 // SNORD116-9 // small nucleolar RNA, C/D box 116-9 // 15q11.2 // 100033421	NR_003318 // RefSeq // Homo sapiens small nucleolar RNA, C/D box 116-3 (SNORD116-3), small nucleolar RNA. // chr15 // 100 // 100 // 0 // --- // 0 /// ENST00000384287 // ENSEMBL // ncrna:snoRNA chromosome:GRCh37:15:25302007:25302101:1 gene:ENSG00000207014 gene_biotype:snoRNA transcript_biotype:snoRNA // chr15 // 100 // 100 // 0 // --- // 0 /// NR_003324 // RefSeq // Homo sapiens small nucleolar RN…	---	---	main	Coding	-1.61721	7.49378	-3.34517	0.00554534	0.038787	-2.59368	TC15000050.hg.1	7.22479	6.29193	8.83453	5.9387	5.58081	5.98009
TC15000055.hg.1	chr15	ENST00000384000 // SNORD116-9 // small nucleolar RNA, C/D box 116-9 // 15q11.2 // 100033421 /// ENST00000384000 // SNORD116-3 // small nucleolar RNA, C/D box 116-3 // 15q11.2 // 100033415	ENST00000384000 // ENSEMBL // ncrna:snoRNA chromosome:GRCh37:15:25318254:25318348:1 gene:ENSG00000206727 gene_biotype:snoRNA transcript_biotype:snoRNA // chr15 // 100 // 100 // 0 // --- // 0	---	---	main	Coding	-1.61721	7.49378	-3.34517	0.00554534	0.038787	-2.59368	TC15000055.hg.1	7.22479	6.29193	8.83453	5.9387	5.58081	5.98009
TC07000643.hg.1	chr7	NM_000602 // SERPINE1 // serpin peptidase inhibitor, clade E (nexin, plasminogen activator inhibitor type 1), member 1 // 7q21.3-q22 // 5054 /// NM_001165413 // SERPINE1 // serpin peptidase inhibitor, clade E (nexin, plasminogen activator inhibitor type 1), member 1 // 7q21.3-q22 // 5054 /// ENST00000223095 // SERPINE1 // serpin peptidase inhibitor, clade E (nexin, plasminogen activator inhibitor…	NM_000602 // RefSeq // Homo sapiens serpin peptidase inhibitor, clade E (nexin, plasminogen activator inhibitor type 1), member 1 (SERPINE1), transcript variant 1, mRNA. // chr7 // 100 // 100 // 0 // --- // 0 /// NM_001165413 // RefSeq // Homo sapiens serpin peptidase inhibitor, clade E (nexin, plasminogen activator inhibitor type 1), member 1 (SERPINE1), transcript variant 2, mRNA. // chr7 // 10…	NM_000602 // P05121 /// NM_001165413 // P05121 /// BC010860 // P05121	NM_000602 // Hs.414795 // adipose tissue| bladder| blood| bone| bone marrow| brain| cervix| connective tissue| embryonic tissue| esophagus| eye| heart| intestine| kidney| larynx| liver| lung| lymph node| mammary gland| muscle| nerve| ovary| pancreas| pharynx| placenta| prostate| skin| stomach| testis| thymus| thyroid| umbilical cord| uterus| vascular| bladder carcinoma| breast (mammary gland) tum…	main	Coding	-1.61253	6.897	-6.8482	1.45e-05	0.000925754	3.39545	TC07000643.hg.1	7.21231	7.93639	8.23831	6.13808	6.39974	6.01159
TC11002002.hg.1	chr11	NM_001277 // CHKA // choline kinase alpha // 11q13.2 // 1119 /// NM_212469 // CHKA // choline kinase alpha // 11q13.2 // 1119 /// BC036471 // CHKA // choline kinase alpha // 11q13.2 // 1119 /// ENST00000265689 // CHKA // choline kinase alpha // 11q13.2 // 1119 /// ENST00000533728 // CHKA // choline kinase alpha // 11q13.2 // 1119 /// ENST00000356135 // CHKA // choline kinase alpha // 11q13.2 // 1…	NM_001277 // RefSeq // Homo sapiens choline kinase alpha (CHKA), transcript variant 1, mRNA. // chr11 // 100 // 100 // 0 // --- // 0 /// NM_212469 // RefSeq // Homo sapiens choline kinase alpha (CHKA), transcript variant 2, mRNA. // chr11 // 100 // 100 // 0 // --- // 0 /// BC036471 // GenBank // Homo sapiens choline kinase alpha, mRNA (cDNA clone MGC:41867 IMAGE:5265994), complete cds. // chr11 /…	NM_001277 // P35790 /// NM_212469 // P35790 /// BC036471 // P35790	NM_001277 // Hs.77221 // adrenal gland| bladder| blood| bone| brain| cervix| connective tissue| embryonic tissue| eye| heart| intestine| kidney| lung| lymph| lymph node| mammary gland| muscle| ovary| pancreas| placenta| prostate| salivary gland| skin| spleen| stomach| testis| thymus| thyroid| uterus| breast (mammary gland) tumor| chondrosarcoma| colorectal tumor| gastrointestinal tumor| germ cell…	main	Coding	-1.61233	7.72972	-8.75747	1.1e-06	0.000181863	5.96602	TC11002002.hg.1	8.55301	7.95578	8.42815	6.65226	6.85122	6.59647
TC08000733.hg.1	chr8	NM_025195 // TRIB1 // tribbles homolog 1 (Drosophila) // 8q24.13 // 10221 /// ENST00000311922 // TRIB1 // tribbles homolog 1 (Drosophila) // 8q24.13 // 10221 /// ENST00000519576 // TRIB1 // tribbles homolog 1 (Drosophila) // 8q24.13 // 10221 /// ENST00000520847 // TRIB1 // tribbles homolog 1 (Drosophila) // 8q24.13 // 10221 /// ENST00000521778 // TRIB1 // tribbles homolog 1 (Drosophila) // 8q24.1…	NM_025195 // RefSeq // Homo sapiens tribbles homolog 1 (Drosophila) (TRIB1), mRNA. // chr8 // 100 // 100 // 0 // --- // 0 /// ENST00000311922 // ENSEMBL // cdna:known chromosome:GRCh37:8:126442563:126450647:1 gene:ENSG00000173334 gene_biotype:protein_coding transcript_biotype:protein_coding // chr8 // 100 // 100 // 0 // --- // 0 /// ENST00000519576 // ENSEMBL // cdna:putative chromosome:GRCh37:8:…	NM_025195 // Q96RU8 /// BC063292 // Q96RU8	NM_025195 // Hs.444947 // adrenal gland| ascites| bladder| blood| bone| bone marrow| brain| cervix| connective tissue| embryonic tissue| eye| heart| intestine| kidney| liver| lung| lymph node| mammary gland| mouth| muscle| nerve| ovary| pancreas| parathyroid| placenta| prostate| salivary gland| skin| spleen| stomach| testis| thymus| thyroid| trachea| uterus| bladder carcinoma| breast (mammary gla…	main	Coding	-1.6081	5.96915	-11.3749	5.94e-08	2.89e-05	8.80424	TC08000733.hg.1	6.87835	7.63814	7.36906	5.74543	5.7504	5.56541
TC10001389.hg.1	chr10	--- // --- // FU270193,uc021pte.1 // --- // ---	uc021pte.1 // UCSC Genes // --- // chr10 // 100 // 100 // 0 // --- // 0	---	---	main	Coding	-1.60414	6.03469	-4.21084	0.00111044	0.0137279	-0.988011	TC10001389.hg.1	6.88241	6.82564	5.97875	4.19064	5.26201	5.42173
TC11001994.hg.1	chr11	NM_080658 // ACY3 // aspartoacylase (aminocyclase) 3 // 11q13.2 // 91703 /// BC008689 // ACY3 // aspartoacylase (aminocyclase) 3 // 11q13.2 // 91703 /// ENST00000529256 // ACY3 // aspartoacylase (aminocyclase) 3 // 11q13.2 // 91703 /// ENST00000255082 // ACY3 // aspartoacylase (aminocyclase) 3 // 11q13.2 // 91703	NM_080658 // RefSeq // Homo sapiens aspartoacylase (aminocyclase) 3 (ACY3), mRNA. // chr11 // 100 // 100 // 0 // --- // 0 /// BC008689 // GenBank // Homo sapiens aspartoacylase (aminocyclase) 3, mRNA (cDNA clone MGC:9740 IMAGE:3853707), complete cds. // chr11 // 100 // 100 // 0 // --- // 0 /// ENST00000529256 // ENSEMBL // cdna:putative chromosome:GRCh37:11:67410172:67415054:-1 gene:ENSG000001327…	BC008689 // Q96HD9	NM_080658 // Hs.126265 // ascites| blood| brain| intestine| kidney| liver| lymph| mammary gland| prostate| colorectal tumor| gastrointestinal tumor| leukemia| liver tumor| lymphoma| normal| fetus| adult /// BC008689 // Hs.126265 // ascites| blood| brain| intestine| kidney| liver| lymph| mammary gland| prostate| colorectal tumor| gastrointestinal tumor| leukemia| liver tumor| lymphoma| normal| fet…	main	Coding	-1.60098	7.25992	-5.40204	0.000139043	0.00366775	1.11053	TC11001994.hg.1	8.16658	9.63767	8.10156	7.13671	6.94241	7.02377
TC19000647.hg.1	chr19	NM_001114171 // FOSB // FBJ murine osteosarcoma viral oncogene homolog B // 19q13.32 // 2354 /// NM_006732 // FOSB // FBJ murine osteosarcoma viral oncogene homolog B // 19q13.32 // 2354 /// ENST00000353609 // FOSB // FBJ murine osteosarcoma viral oncogene homolog B // 19q13.32 // 2354 /// ENST00000417353 // FOSB // FBJ murine osteosarcoma viral oncogene homolog B // 19q13.32 // 2354 /// ENST0000…	NM_001114171 // RefSeq // Homo sapiens FBJ murine osteosarcoma viral oncogene homolog B (FOSB), transcript variant 2, mRNA. // chr19 // 100 // 100 // 0 // --- // 0 /// NM_006732 // RefSeq // Homo sapiens FBJ murine osteosarcoma viral oncogene homolog B (FOSB), transcript variant 1, mRNA. // chr19 // 100 // 100 // 0 // --- // 0 /// ENST00000353609 // ENSEMBL // cdna:known chromosome:GRCh37:19:4597…	NM_001114171 // A1L186 /// NM_006732 // A1L186 /// BC036724 // P53539 /// BC036724 // A1L186 /// BC040197 // Q49AD7	NM_001114171 // Hs.590958 // adipose tissue| adrenal gland| ascites| blood| bone| bone marrow| brain| cervix| connective tissue| embryonic tissue| eye| heart| intestine| kidney| larynx| liver| lung| lymph node| mammary gland| mouth| muscle| ovary| pancreas| pharynx| placenta| prostate| spleen| stomach| testis| thymus| thyroid| tonsil| trachea| uterus|adrenal tumor| breast (mammary gland) tumor| c…	main	Coding	-1.60038	10.3648	-3.38578	0.00513648	0.0367661	-2.51791	TC19000647.hg.1	11.3021	11.3007	11.7081	10.1217	10.669	8.71899
TC11001288.hg.1	chr11	NR_002982 // SNORA54 // small nucleolar RNA, H/ACA box 54 // 11p15.4 // 677833 /// ENST00000384281 // SNORA54 // small nucleolar RNA, H/ACA box 54 // 11p15.4 // 677833	NR_002982 // RefSeq // Homo sapiens small nucleolar RNA, H/ACA box 54 (SNORA54), small nucleolar RNA. // chr11 // 100 // 100 // 0 // --- // 0 /// ENST00000384281 // ENSEMBL // ncrna:snoRNA chromosome:GRCh37:11:2985001:2985123:-1 gene:ENSG00000207008 gene_biotype:snoRNA transcript_biotype:snoRNA // chr11 // 100 // 100 // 0 // --- // 0 /// uc001lxd.1 // UCSC Genes // --- // chr11 // 100 // 100 // 0…	---	NR_002982 // Hs.689696 // --- /// ENST00000384281 // Hs.689696 // ---	main	Coding	-1.60033	9.60952	-4.63194	0.000521684	0.00846569	-0.226656	TC11001288.hg.1	9.57579	9.1042	10.6905	8.37943	8.16399	8.02613
TC20000927.hg.1	chr20	NM_000961 // PTGIS // prostaglandin I2 (prostacyclin) synthase // 20q13.13 // 5740 /// ENST00000244043 // PTGIS // prostaglandin I2 (prostacyclin) synthase // 20q13.13 // 5740 /// ENST00000478764 // PTGIS // prostaglandin I2 (prostacyclin) synthase // 20q13.13 // 5740 /// BC101809 // PTGIS // prostaglandin I2 (prostacyclin) synthase // 20q13.13 // 5740 /// BC101811 // PTGIS // prostaglandin I2 (p…	NM_000961 // RefSeq // Homo sapiens prostaglandin I2 (prostacyclin) synthase (PTGIS), mRNA. // chr20 // 100 // 100 // 0 // --- // 0 /// ENST00000244043 // ENSEMBL // cdna:known chromosome:GRCh37:20:48123992:48184683:-1 gene:ENSG00000124212 gene_biotype:protein_coding transcript_biotype:protein_coding // chr20 // 100 // 100 // 0 // --- // 0 /// ENST00000478764 // ENSEMBL // cdna:known chromosome:G…	BC101809 // Q16647 /// BC101811 // Q16647	NM_000961 // Hs.302085 // adipose tissue| bone| brain| connective tissue| ear| embryonic tissue| esophagus| eye| heart| intestine| lung| mammary gland| muscle| ovary| pancreas| pharynx| prostate| skin| testis| umbilical cord| uterus| breast (mammary gland) tumor| chondrosarcoma| esophageal tumor| germ cell tumor| non-neoplasia| normal| ovarian tumor| pancreatic tumor| uterine tumor|embryoid body|…	main	Coding	-1.59936	6.49172	-3.43327	0.00469701	0.0347964	-2.4293	TC20000927.hg.1	6.69282	9.39705	7.30441	6.1857	6.20261	6.2079
TC15000051.hg.1	chr15	NR_003320 // SNORD116-5 // small nucleolar RNA, C/D box 116-5 // 15q11.2 // 100033417 /// ENST00000384462 // SNORD116-7 // small nucleolar RNA, C/D box 116-7 // 15q11.2 // 100033419 /// ENST00000384462 // SNORD116-5 // small nucleolar RNA, C/D box 116-5 // 15q11.2 // 100033417 /// NR_003322 // SNORD116-7 // small nucleolar RNA, C/D box 116-7 // 15q11.2 // 100033419	NR_003320 // RefSeq // Homo sapiens small nucleolar RNA, C/D box 116-5 (SNORD116-5), small nucleolar RNA. // chr15 // 100 // 100 // 0 // --- // 0 /// ENST00000384462 // ENSEMBL // ncrna:snoRNA chromosome:GRCh37:15:25307480:25307574:1 gene:ENSG00000207191 gene_biotype:snoRNA transcript_biotype:snoRNA // chr15 // 100 // 100 // 0 // --- // 0 /// NR_003322 // RefSeq // Homo sapiens small nucleolar RN…	---	---	main	Coding	-1.59206	6.28062	-3.49529	0.00417978	0.0321547	-2.31356	TC15000051.hg.1	5.90385	5.14504	7.57349	4.7941	4.38072	4.67137
TC15000053.hg.1	chr15	ENST00000384404 // SNORD116-7 // small nucleolar RNA, C/D box 116-7 // 15q11.2 // 100033419 /// ENST00000384404 // SNORD116-5 // small nucleolar RNA, C/D box 116-5 // 15q11.2 // 100033417	ENST00000384404 // ENSEMBL // ncrna:snoRNA chromosome:GRCh37:15:25312935:25313029:1 gene:ENSG00000207133 gene_biotype:snoRNA transcript_biotype:snoRNA // chr15 // 100 // 100 // 0 // --- // 0	---	---	main	Coding	-1.59206	6.28062	-3.49529	0.00417978	0.0321547	-2.31356	TC15000053.hg.1	5.90385	5.14504	7.57349	4.7941	4.38072	4.67137
TC12001187.hg.1	chr12	NM_000014 // A2M // alpha-2-macroglobulin // 12p13.31 // 2 /// ENST00000318602 // A2M // alpha-2-macroglobulin // 12p13.31 // 2 /// ENST00000540099 // A2M // alpha-2-macroglobulin // 12p13.31 // 2 /// ENST00000542567 // A2M // alpha-2-macroglobulin // 12p13.31 // 2 /// BC040071 // A2M // alpha-2-macroglobulin // 12p13.31 // 2	NM_000014 // RefSeq // Homo sapiens alpha-2-macroglobulin (A2M), mRNA. // chr12 // 100 // 100 // 0 // --- // 0 /// ENST00000318602 // ENSEMBL // cdna:known chromosome:GRCh37:12:9220308:9268753:-1 gene:ENSG00000175899 gene_biotype:protein_coding transcript_biotype:protein_coding // chr12 // 100 // 100 // 0 // --- // 0 /// ENST00000540099 // ENSEMBL // cdna:known chromosome:GRCh37:12:9220326:926849…	NM_000014 // P01023 /// BC040071 // P01023	NM_000014 // Hs.212838 // adipose tissue| adrenal gland| bladder| blood| bone| bone marrow| brain| cervix| connective tissue| ear| embryonic tissue| esophagus| eye| heart| intestine| kidney| larynx| liver| lung| lymph node| mammary gland| mouth| muscle| nerve| ovary| pancreas| parathyroid| pharynx| pituitary gland| placenta| prostate| skin| spleen| stomach| testis| thymus| thyroid| trachea| uteru…	main	Coding	-1.58926	4.85234	-3.51083	0.00405945	0.031508	-2.28455	TC12001187.hg.1	5.23684	7.71647	5.47748	4.41881	4.6221	4.6221
TC01006271.hg.1	chr1	NM_007034 // DNAJB4 // DnaJ (Hsp40) homolog, subfamily B, member 4 // 1p31.1 // 11080 /// ENST00000370763 // DNAJB4 // DnaJ (Hsp40) homolog, subfamily B, member 4 // 1p31.1 // 11080 /// ENST00000487931 // DNAJB4 // DnaJ (Hsp40) homolog, subfamily B, member 4 // 1p31.1 // 11080 /// BC034721 // DNAJB4 // DnaJ (Hsp40) homolog, subfamily B, member 4 // 1p31.1 // 11080	NM_007034 // RefSeq // Homo sapiens DnaJ (Hsp40) homolog, subfamily B, member 4 (DNAJB4), mRNA. // chr1 // 100 // 100 // 0 // --- // 0 /// ENST00000370763 // ENSEMBL // cdna:known chromosome:GRCh37:1:78470538:78483648:1 gene:ENSG00000162616 gene_biotype:protein_coding transcript_biotype:protein_coding // chr1 // 100 // 100 // 0 // --- // 0 /// ENST00000487931 // ENSEMBL // cdna:known chromosome:G…	NM_007034 // Q9UDY4 /// BC034721 // Q9UDY4	NM_007034 // Hs.13852 // adipose tissue| adrenal gland| bladder| blood| bone| bone marrow| brain| cervix| connective tissue| embryonic tissue| esophagus| eye| heart| intestine| kidney| liver| lung| lymph| mammary gland| mouth| muscle| nerve| ovary| pancreas| pituitary gland| placenta| prostate| salivary gland| skin| stomach| testis| thymus| thyroid| trachea| uterus| vascular|adrenal tumor| bladde…	main	Coding	-1.58602	6.91105	-8.31108	1.94e-06	0.00025489	5.40719	TC01006271.hg.1	7.39995	8.15558	8.32057	6.31293	6.36781	6.4373
TC12001610.hg.1	chr12	NR_003046 // SNORD59B // small nucleolar RNA, C/D box 59B // 12q13.3 // 692090 /// ENST00000362779 // SNORD59B // small nucleolar RNA, C/D box 59B // 12q13.3 // 692090	NR_003046 // RefSeq // Homo sapiens small nucleolar RNA, C/D box 59B (SNORD59B), small nucleolar RNA. // chr12 // 100 // 100 // 0 // --- // 0 /// ENST00000362779 // ENSEMBL // ncrna:snoRNA chromosome:GRCh37:12:57037464:57037534:-1 gene:ENSG00000199649 gene_biotype:snoRNA transcript_biotype:snoRNA // chr12 // 100 // 100 // 0 // --- // 0 /// uc001sls.1 // UCSC Genes // --- // chr12 // 100 // 100 //…	---	---	main	Coding	-1.58203	9.06388	-6.45847	2.59e-05	0.00130293	2.80955	TC12001610.hg.1	8.69109	8.89716	9.33614	7.72355	7.71569	6.73907
TC21000506.hg.1	chr21	NM_173354 // SIK1 // salt-inducible kinase 1 // 21q22.3 // 150094 /// ENST00000270162 // SIK1 // salt-inducible kinase 1 // 21q22.3 // 150094 /// BC038504 // SIK1 // salt-inducible kinase 1 // 21q22.3 // 150094	NM_173354 // RefSeq // Homo sapiens salt-inducible kinase 1 (SIK1), mRNA. // chr21 // 100 // 100 // 0 // --- // 0 /// ENST00000270162 // ENSEMBL // cdna:known chromosome:GRCh37:21:44834395:44847008:-1 gene:ENSG00000142178 gene_biotype:protein_coding transcript_biotype:protein_coding // chr21 // 100 // 100 // 0 // --- // 0 /// uc002zdf.2 // UCSC Genes // --- // chr21 // 100 // 100 // 0 // --- // 0…	BC038504 // P57059	NM_173354 // Hs.282113 // adipose tissue| adrenal gland| ascites| bladder| blood| bone| brain| cervix| connective tissue| ear| embryonic tissue| esophagus| eye| intestine| kidney| larynx| liver| lung| lymph node| mammary gland| mouth| muscle| ovary| pancreas| parathyroid| pharynx| placenta| prostate| skin| stomach| testis| thymus| uterus| vascular|adrenal tumor| bladder carcinoma| breast (mammary…	main	Coding	-1.58037	8.89702	-4.75579	0.000419494	0.00741542	-0.00646598	TC21000506.hg.1	9.24514	9.20631	9.61527	8.05925	8.39773	6.86862
TC01000864.hg.1	chr1	NR_034091 // LOC100129046 // uncharacterized LOC100129046 // 1p22.1 // 100129046 /// ENST00000412628 // LOC100129046 // uncharacterized LOC100129046 // 1p22.1 // 100129046 /// ENST00000417401 // LOC100129046 // uncharacterized LOC100129046 // 1p22.1 // 100129046 /// ENST00000427243 // LOC100129046 // uncharacterized LOC100129046 // 1p22.1 // 100129046 /// ENST00000431770 // LOC100129046 // unchar…	NR_034091 // RefSeq // Homo sapiens uncharacterized LOC100129046 (LOC100129046), non-coding RNA. // chr1 // 100 // 100 // 0 // --- // 0 /// ENST00000412628 // ENSEMBL // cdna:putative chromosome:GRCh37:1:94059942:94066319:1 gene:ENSG00000224093 gene_biotype:antisense transcript_biotype:antisense // chr1 // 100 // 100 // 0 // --- // 0 /// ENST00000417401 // ENSEMBL // cdna:putative chromosome:GRCh…	---	NR_034091 // Hs.729244 // ascites| intestine| kidney| liver| lung| mammary gland| pancreas| stomach| colorectal tumor| gastrointestinal tumor| liver tumor| normal| fetus| adult /// ENST00000412628 // Hs.729244 // ascites| intestine| kidney| liver| lung| mammary gland| pancreas| stomach| colorectal tumor| gastrointestinal tumor| liver tumor| normal| fetus| adult /// ENST00000417401 // Hs.729244 //…	main	Coding	-1.57786	5.7877	-4.76035	0.000416156	0.00738197	0.00160677	TC01000864.hg.1	6.22061	8.15941	6.97837	5.45036	5.53717	5.63727
TC07000780.hg.1	chr7	ENST00000517057 // RN5S243 // RNA, 5S ribosomal 243 // --- // ---	ENST00000517057 // ENSEMBL // ncrna:rRNA chromosome:GRCh37:7:128337764:128337798:1 gene:ENSG00000252866 gene_biotype:rRNA transcript_biotype:rRNA // chr7 // 100 // 100 // 0 // --- // 0	---	---	main	Coding	-1.5773	10.6152	-3.84348	0.00218098	0.021044	-1.66516	TC07000780.hg.1	11.6025	10.8245	12.1057	9.71113	9.77589	10.3138
TC06000278.hg.1	chr6	--- // --- // uc021yrr.1 // --- // ---	uc021yrr.1 // UCSC Genes // --- // chr6 // 100 // 100 // 0 // --- // 0	---	---	main	Coding	-1.57682	5.63142	-4.41564	0.00076698	0.0109621	-0.615434	TC06000278.hg.1	5.6465	6.52283	7.46588	4.99202	4.72945	5.18327
TC02000767.hg.1	chr2	NR_023343 // RNU4ATAC // RNA, U4atac small nuclear (U12-dependent splicing) // 2q14.2 // 100151683 /// ENST00000385771 // RNU4ATAC // RNA, U4atac small nuclear (U12-dependent splicing) // 2q14.2 // 100151683	NR_023343 // RefSeq // Homo sapiens RNA, U4atac small nuclear (U12-dependent splicing) (RNU4ATAC), small nuclear RNA. // chr2 // 100 // 100 // 0 // --- // 0 /// ENST00000385771 // ENSEMBL // ncrna:snRNA chromosome:GRCh37:2:122288457:122288583:1 gene:ENSG00000208506 gene_biotype:snRNA transcript_biotype:snRNA // chr2 // 100 // 100 // 0 // --- // 0 /// uc010yzd.1 // UCSC Genes // --- // chr2 // 100…	---	NR_023343 // Hs.689638 // liver| normal /// ENST00000385771 // Hs.689638 // liver| normal	main	Coding	-1.57245	10.9213	-4.92611	0.000311849	0.00618457	0.293262	TC02000767.hg.1	11.1728	10.9918	11.9967	10.4363	9.54044	9.46727
TC15000061.hg.1	chr15	NR_003330 // SNORD116-15 // small nucleolar RNA, C/D box 116-15 // 15q11.2 // 100033427 /// ENST00000384445 // SNORD116-15 // small nucleolar RNA, C/D box 116-15 // 15q11.2 // 100033427	NR_003330 // RefSeq // Homo sapiens small nucleolar RNA, C/D box 116-15 (SNORD116-15), small nucleolar RNA. // chr15 // 100 // 100 // 0 // --- // 0 /// ENST00000384445 // ENSEMBL // ncrna:snoRNA chromosome:GRCh37:15:25326434:25326525:1 gene:ENSG00000207174 gene_biotype:snoRNA transcript_biotype:snoRNA // chr15 // 100 // 100 // 0 // --- // 0 /// uc001yxz.3 // UCSC Genes // --- // chr15 // 100 // 1…	---	---	main	Coding	-1.5607	9.52703	-3.76771	0.00251071	0.0229614	-1.8059	TC15000061.hg.1	9.25994	8.50111	10.6299	8.01646	7.60728	8.08508
TC06001356.hg.1	chr6	--- // --- // uc021ymw.1 // --- // ---	uc021ymw.1 // UCSC Genes // --- // chr6 // 100 // 100 // 0 // --- // 0	---	---	main	Coding	-1.55977	6.03153	-4.79145	0.000394116	0.00713673	0.0565908	TC06001356.hg.1	5.97902	6.87965	7.66184	5.32349	5.06054	5.45715
TC06001447.hg.1	chr6	--- // --- // uc021ysa.1 // --- // ---	uc021ysa.1 // UCSC Genes // --- // chr6 // 100 // 100 // 0 // --- // 0	---	---	main	Coding	-1.54843	5.82342	-4.6937	0.000467825	0.00789062	-0.116622	TC06001447.hg.1	5.77268	6.6486	7.47847	5.09679	4.84985	5.30782
TC15001239.hg.1	chr15	--- // --- // uc021sji.1 // --- // ---	uc021sji.1 // UCSC Genes // --- // chr15 // 100 // 100 // 0 // --- // 0	---	---	main	Coding	-1.54843	5.82342	-4.6937	0.000467825	0.00789062	-0.116622	TC15001239.hg.1	5.77268	6.6486	7.47847	5.09679	4.84985	5.30782
TC17002849.hg.1	chr17	NM_002616 // PER1 // period homolog 1 (Drosophila) // 17p13.1 // 5187 /// ENST00000317276 // PER1 // period homolog 1 (Drosophila) // 17p13.1 // 5187 /// ENST00000354903 // PER1 // period homolog 1 (Drosophila) // 17p13.1 // 5187 /// BC137346 // PER1 // period homolog 1 (Drosophila) // 17p13.1 // 5187	NM_002616 // RefSeq // Homo sapiens period homolog 1 (Drosophila) (PER1), mRNA. // chr17 // 100 // 100 // 0 // --- // 0 /// ENST00000317276 // ENSEMBL // cdna:known chromosome:GRCh37:17:8043809:8055753:-1 gene:ENSG00000179094 gene_biotype:protein_coding transcript_biotype:protein_coding // chr17 // 100 // 100 // 0 // --- // 0 /// ENST00000354903 // ENSEMBL // cdna:known chromosome:GRCh37:17:80475…	NM_002616 // O15534 /// BC137346 // O15534	NM_002616 // Hs.445534 // adipose tissue| adrenal gland| ascites| bladder| blood| bone| brain| cervix| connective tissue| embryonic tissue| esophagus| eye| heart| intestine| kidney| larynx| liver| lung| lymph node| mammary gland| mouth| muscle| nerve| ovary| pancreas| parathyroid| pharynx| placenta| prostate| salivary gland| skin| spleen| stomach| testis| thymus| thyroid| trachea| uterus| vascula…	main	Coding	-1.54595	8.75775	-4.75353	0.000421159	0.00742312	-0.0104674	TC17002849.hg.1	9.02339	8.70718	9.50453	7.50298	8.28136	6.8129
TC16000643.hg.1	chr16	NM_002661 // PLCG2 // phospholipase C, gamma 2 (phosphatidylinositol-specific) // 16q24.1 // 5336 /// ENST00000359376 // PLCG2 // phospholipase C, gamma 2 (phosphatidylinositol-specific) // 16q24.1 // 5336 /// BC007565 // PLCG2 // phospholipase C, gamma 2 (phosphatidylinositol-specific) // 16q24.1 // 5336	NM_002661 // RefSeq // Homo sapiens phospholipase C, gamma 2 (phosphatidylinositol-specific) (PLCG2), mRNA. // chr16 // 100 // 100 // 0 // --- // 0 /// ENST00000359376 // ENSEMBL // cdna:known chromosome:GRCh37:16:81812863:81991899:1 gene:ENSG00000197943 gene_biotype:protein_coding transcript_biotype:protein_coding // chr16 // 100 // 100 // 0 // --- // 0 /// uc002fgt.3 // UCSC Genes // --- // chr…	NM_002661 // P16885 /// BC007565 // P16885	NM_002661 // Hs.413111 // adipose tissue| blood| bone| bone marrow| brain| connective tissue| embryonic tissue| esophagus| eye| heart| intestine| kidney| liver| lung| lymph| lymph node| mammary gland| mouth| muscle| pancreas| pharynx| placenta| skin| spleen| stomach| testis| thymus| thyroid| tonsil| umbilical cord| uterus| vascular| breast (mammary gland) tumor| chondrosarcoma| esophageal tumor| …	main	Coding	-1.54335	9.55246	-10.7898	1.08e-07	4.46e-05	8.22864	TC16000643.hg.1	10.8366	10.4133	10.2676	9.16906	8.94269	8.77567
TC03002096.hg.1	chr3	NM_001130845 // BCL6 // B-cell CLL/lymphoma 6 // 3q27 // 604 /// NM_001134738 // BCL6 // B-cell CLL/lymphoma 6 // 3q27 // 604 /// NM_001706 // BCL6 // B-cell CLL/lymphoma 6 // 3q27 // 604 /// ENST00000232014 // BCL6 // B-cell CLL/lymphoma 6 // 3q27 // 604 /// ENST00000406870 // BCL6 // B-cell CLL/lymphoma 6 // 3q27 // 604 /// ENST00000450123 // BCL6 // B-cell CLL/lymphoma 6 // 3q27 // 604 /// ENS…	NM_001130845 // RefSeq // Homo sapiens B-cell CLL/lymphoma 6 (BCL6), transcript variant 2, mRNA. // chr3 // 100 // 100 // 0 // --- // 0 /// NM_001134738 // RefSeq // Homo sapiens B-cell CLL/lymphoma 6 (BCL6), transcript variant 3, mRNA. // chr3 // 100 // 100 // 0 // --- // 0 /// NM_001706 // RefSeq // Homo sapiens B-cell CLL/lymphoma 6 (BCL6), transcript variant 1, mRNA. // chr3 // 100 // 100 // …	NM_001130845 // P41182 /// NM_001134738 // P41182 /// NM_001706 // P41182 /// BC142705 // A5PL18 /// BC142705 // P41182 /// BC150184 // P41182	NM_001130845 // Hs.478588 // adipose tissue| adrenal gland| bladder| blood| bone| brain| cervix| connective tissue| embryonic tissue| eye| heart| intestine| kidney| larynx| liver| lung| lymph| lymph node| mammary gland| mouth| muscle| nerve| ovary| pancreas| parathyroid| pituitary gland| placenta| prostate| skin| spleen| stomach| testis| thymus| trachea| uterus| vascular|adrenal tumor| bladder ca…	main	Coding	-1.53936	8.14522	-5.5766	0.00010421	0.00305697	1.40241	TC03002096.hg.1	8.87148	7.69881	8.47314	6.39597	7.37173	6.65764
TC07001801.hg.1	chr7	--- // --- // ncrna:snRNA chromosome:GRCh37:7:119646030:119646155:-1 gene:ENSG00000194647 gene_biotype:snRNA transcript_biotype:snRNA // --- // ---	ENST00000350695 // ENSEMBL // ncrna:snRNA chromosome:GRCh37:7:119646030:119646155:-1 gene:ENSG00000194647 gene_biotype:snRNA transcript_biotype:snRNA // chr7 // 100 // 100 // 0 // --- // 0	---	---	main	Coding	-1.53719	7.55768	-5.45744	0.000126824	0.00345338	1.20363	TC07001801.hg.1	8.10364	8.20159	8.71478	7.29713	6.76743	6.34389
TC16000454.hg.1	chr16	NM_001127891 // MMP2 // matrix metallopeptidase 2 (gelatinase A, 72kDa gelatinase, 72kDa type IV collagenase) // 16q13-q21 // 4313 /// NM_004530 // MMP2 // matrix metallopeptidase 2 (gelatinase A, 72kDa gelatinase, 72kDa type IV collagenase) // 16q13-q21 // 4313 /// ENST00000219070 // MMP2 // matrix metallopeptidase 2 (gelatinase A, 72kDa gelatinase, 72kDa type IV collagenase) // 16q13-q21 // 431…	NM_001127891 // RefSeq // Homo sapiens matrix metallopeptidase 2 (gelatinase A, 72kDa gelatinase, 72kDa type IV collagenase) (MMP2), transcript variant 2, mRNA. // chr16 // 100 // 100 // 0 // --- // 0 /// NM_004530 // RefSeq // Homo sapiens matrix metallopeptidase 2 (gelatinase A, 72kDa gelatinase, 72kDa type IV collagenase) (MMP2), transcript variant 1, mRNA. // chr16 // 100 // 100 // 0 // --- /…	NM_004530 // Q2EF79 /// NM_004530 // P08253 /// BC002576 // P08253 /// BC002576 // Q2EF79	NM_001127891 // Hs.513617 // adipose tissue| adrenal gland| bladder| blood| bone| bone marrow| brain| cervix| connective tissue| ear| embryonic tissue| esophagus| eye| heart| intestine| kidney| larynx| liver| lung| mammary gland| mouth| muscle| nerve| ovary| pancreas| pharynx| placenta| prostate| salivary gland| skin| spleen| stomach| testis| thymus| thyroid| trachea| umbilical cord| uterus| vasc…	main	Coding	-1.53491	6.05054	-7.01314	1.14e-05	0.000799748	3.63688	TC16000454.hg.1	6.61594	7.87809	7.43321	5.67889	5.80147	5.84216
TC02000880.hg.1	chr2	--- // --- // ncrna:snoRNA chromosome:GRCh37:2:135894198:135894325:1 gene:ENSG00000208308 gene_biotype:snoRNA transcript_biotype:snoRNA // --- // ---	ENST00000385573 // ENSEMBL // ncrna:snoRNA chromosome:GRCh37:2:135894198:135894325:1 gene:ENSG00000208308 gene_biotype:snoRNA transcript_biotype:snoRNA // chr2 // 100 // 100 // 0 // --- // 0	---	---	main	Coding	-1.53458	5.76222	-4.95828	0.00029499	0.00599881	0.349465	TC02000880.hg.1	7.26701	6.08386	6.98198	4.98459	5.32283	5.42168
TC0X000897.hg.1	chrX	--- // --- // uc022btp.1 // --- // ---	uc022btp.1 // UCSC Genes // --- // chrX // 100 // 100 // 0 // --- // 0	---	---	main	Coding	-1.53432	5.69181	-3.59263	0.0034819	0.028533	-2.13196	TC0X000897.hg.1	5.37172	6.49599	7.83956	5.04982	4.90665	5.14784
TC11001821.hg.1	chr11	--- // --- // uc021qjo.1 // --- // ---	uc021qjo.1 // UCSC Genes // --- // chr11 // 100 // 100 // 0 // --- // 0	---	---	main	Coding	-1.53432	5.69181	-3.59263	0.0034819	0.028533	-2.13196	TC11001821.hg.1	5.37172	6.49599	7.83956	5.04982	4.90665	5.14784
TC0X001223.hg.1	chrX	--- // --- // ncrna:snRNA chromosome:GRCh37:X:100888994:100889100:-1 gene:ENSG00000207291 gene_biotype:snRNA transcript_biotype:snRNA // --- // ---	ENST00000384561 // ENSEMBL // ncrna:snRNA chromosome:GRCh37:X:100888994:100889100:-1 gene:ENSG00000207291 gene_biotype:snRNA transcript_biotype:snRNA // chrX // 100 // 100 // 0 // --- // 0	---	---	main	Coding	-1.53109	8.22499	-4.09142	0.00138087	0.0158147	-1.20705	TC0X001223.hg.1	8.68819	9.16675	9.69787	8.2236	7.48647	7.24945
TC01006365.hg.1	chr1	NM_005872 // BCAS2 // breast carcinoma amplified sequence 2 // 1p13.2 // 10286 /// ENST00000369541 // BCAS2 // breast carcinoma amplified sequence 2 // 1p13.2 // 10286 /// ENST00000485021 // BCAS2 // breast carcinoma amplified sequence 2 // 1p13.2 // 10286 /// BC005285 // BCAS2 // breast carcinoma amplified sequence 2 // 1p13.2 // 10286 /// BC012623 // BCAS2 // breast carcinoma amplified sequence…	NM_005872 // RefSeq // Homo sapiens breast carcinoma amplified sequence 2 (BCAS2), mRNA. // chr1 // 100 // 100 // 0 // --- // 0 /// ENST00000369541 // ENSEMBL // cdna:known chromosome:GRCh37:1:115110178:115124260:-1 gene:ENSG00000116752 gene_biotype:protein_coding transcript_biotype:protein_coding // chr1 // 100 // 100 // 0 // --- // 0 /// ENST00000485021 // ENSEMBL // cdna:known chromosome:GRCh3…	NM_005872 // Q53HE3 /// NM_005872 // B2R7W3 /// BC005285 // O75934 /// BC005285 // Q53HE3 /// BC005285 // B2R7W3 /// BC012623 // O75934 /// BC012623 // Q53HE3 /// BC012623 // B2R7W3 /// BC022880 // O75934 /// BC022880 // Q53HE3 /// BC022880 // B2R7W3	NM_005872 // Hs.22960 // adipose tissue| adrenal gland| ascites| bladder| blood| bone| bone marrow| brain| connective tissue| embryonic tissue| esophagus| eye| heart| intestine| kidney| larynx| liver| lung| lymph node| mammary gland| muscle| ovary| pancreas| parathyroid| pharynx| pituitary gland| placenta| prostate| salivary gland| skin| stomach| testis| thymus| uterus| vascular|adrenal tumor| bl…	main	Coding	-1.52775	9.33244	-5.70307	8.48e-05	0.00269856	1.61113	TC01006365.hg.1	9.53044	9.64254	10.8058	8.68488	8.5164	8.19422
TC12000251.hg.1	chr12	NM_001204126 // LRMP // lymphoid-restricted membrane protein // 12p12.1 // 4033 /// NM_001204127 // LRMP // lymphoid-restricted membrane protein // 12p12.1 // 4033 /// NM_006152 // LRMP // lymphoid-restricted membrane protein // 12p12.1 // 4033 /// ENST00000354454 // LRMP // lymphoid-restricted membrane protein // 12p12.1 // 4033 /// ENST00000536173 // LRMP // lymphoid-restricted membrane protein…	NM_001204126 // RefSeq // Homo sapiens lymphoid-restricted membrane protein (LRMP), transcript variant 2, mRNA. // chr12 // 100 // 100 // 0 // --- // 0 /// NM_001204127 // RefSeq // Homo sapiens lymphoid-restricted membrane protein (LRMP), transcript variant 3, mRNA. // chr12 // 100 // 100 // 0 // --- // 0 /// NM_006152 // RefSeq // Homo sapiens lymphoid-restricted membrane protein (LRMP), transc…	BC126417 // Q12912	NM_001204126 // Hs.124922 // blood| brain| heart| intestine| kidney| liver| lung| lymph| lymph node| muscle| ovary| pancreas| pharynx| placenta| prostate| stomach| testis| thymus| tonsil| umbilical cord| uterus| germ cell tumor| leukemia| lymphoma| non-neoplasia| normal| ovarian tumor| pancreatic tumor| uterine tumor| fetus| neonate| juvenile| adult /// NM_001204127 // Hs.124922 // blood| brain| …	main	Coding	-1.52725	8.46939	-6.04227	4.93e-05	0.00191679	2.15956	TC12000251.hg.1	9.88452	8.47047	8.81264	7.56336	7.4032	7.61933
TC01000745.hg.1	chr1	NM_001199741 // GADD45A // growth arrest and DNA-damage-inducible, alpha // 1p31.2 // 1647 /// NM_001199742 // GADD45A // growth arrest and DNA-damage-inducible, alpha // 1p31.2 // 1647 /// NM_001924 // GADD45A // growth arrest and DNA-damage-inducible, alpha // 1p31.2 // 1647 /// ENST00000370985 // GADD45A // growth arrest and DNA-damage-inducible, alpha // 1p31.2 // 1647 /// ENST00000370986 // …	NM_001199741 // RefSeq // Homo sapiens growth arrest and DNA-damage-inducible, alpha (GADD45A), transcript variant 2, mRNA. // chr1 // 100 // 100 // 0 // --- // 0 /// NM_001199742 // RefSeq // Homo sapiens growth arrest and DNA-damage-inducible, alpha (GADD45A), transcript variant 3, mRNA. // chr1 // 100 // 100 // 0 // --- // 0 /// NM_001924 // RefSeq // Homo sapiens growth arrest and DNA-damage-…	NM_001199741 // Q5TCA8 /// NM_001199742 // Q5TCA8 /// NM_001924 // Q5TCA8 /// BC011757 // P24522 /// BC011757 // Q5TCA8	NM_001199741 // Hs.80409 // bladder| blood| bone| brain| cervix| connective tissue| embryonic tissue| eye| intestine| kidney| liver| lung| lymph| lymph node| mammary gland| muscle| ovary| pancreas| parathyroid| pharynx| placenta| prostate| skin| stomach| testis| thymus| thyroid| umbilical cord| uterus| vascular| breast (mammary gland) tumor| chondrosarcoma| colorectal tumor| gastrointestinal tumo…	main	Coding	-1.5261	8.27131	-11.5197	5.14e-08	2.67e-05	8.94197	TC01000745.hg.1	9.34209	9.58563	9.3251	7.9182	8.01308	7.74326
TC0X001020.hg.1	chrX	NM_006875 // PIM2 // pim-2 oncogene // Xp11.23 // 11040 /// ENST00000376509 // PIM2 // pim-2 oncogene // Xp11.23 // 11040 /// ENST00000485431 // PIM2 // pim-2 oncogene // Xp11.23 // 11040 /// BC018111 // PIM2 // pim-2 oncogene // Xp11.23 // 11040	NM_006875 // RefSeq // Homo sapiens pim-2 oncogene (PIM2), mRNA. // chrX // 100 // 100 // 0 // --- // 0 /// ENST00000376509 // ENSEMBL // cdna:known chromosome:GRCh37:X:48770459:48776301:-1 gene:ENSG00000102096 gene_biotype:protein_coding transcript_biotype:protein_coding // chrX // 100 // 100 // 0 // --- // 0 /// ENST00000485431 // ENSEMBL // cdna:known chromosome:GRCh37:X:48771381:48772191:-1 g…	BC018111 // Q9P1W9	NM_006875 // Hs.727148 // ascites| blood| bone| bone marrow| brain| cervix| connective tissue| embryonic tissue| esophagus| eye| heart| intestine| kidney| liver| lung| lymph| lymph node| mammary gland| mouth| ovary| pancreas| pharynx| placenta| prostate| skin| spleen| stomach| testis| thymus| tonsil| trachea| uterus| vascular| breast (mammary gland) tumor| cervical tumor| chondrosarcoma| colorect…	main	Coding	-1.52154	8.86403	-5.36396	0.000148155	0.00382851	1.04628	TC0X001020.hg.1	9.21405	9.82998	9.70607	8.2996	7.96434	7.92155
TC16001253.hg.1	chr16	NR_003059 // SNORD71 // small nucleolar RNA, C/D box 71 // 16q22.2 // 692111 /// ENST00000411292 // SNORD71 // small nucleolar RNA, C/D box 71 // 16q22.2 // 692111	NR_003059 // RefSeq // Homo sapiens small nucleolar RNA, C/D box 71 (SNORD71), small nucleolar RNA. // chr16 // 100 // 100 // 0 // --- // 0 /// ENST00000411292 // ENSEMBL // ncrna:snoRNA chromosome:GRCh37:16:71792305:71792390:-1 gene:ENSG00000223224 gene_biotype:snoRNA transcript_biotype:snoRNA // chr16 // 100 // 100 // 0 // --- // 0 /// uc002fbc.1 // UCSC Genes // --- // chr16 // 100 // 100 // 0…	---	---	main	Coding	-1.51986	11.2617	-5.08322	0.000238039	0.0052456	0.566436	TC16001253.hg.1	10.871	10.5002	11.841	9.88406	9.5402	9.22841
TC12001751.hg.1	chr12	NM_007350 // PHLDA1 // pleckstrin homology-like domain, family A, member 1 // 12q15 // 22822 /// ENST00000266671 // PHLDA1 // pleckstrin homology-like domain, family A, member 1 // 12q15 // 22822 /// ENST00000421361 // PHLDA1 // pleckstrin homology-like domain, family A, member 1 // 12q15 // 22822 /// BC018929 // PHLDA1 // pleckstrin homology-like domain, family A, member 1 // 12q15 // 22822 /// …	NM_007350 // RefSeq // Homo sapiens pleckstrin homology-like domain, family A, member 1 (PHLDA1), mRNA. // chr12 // 100 // 100 // 0 // --- // 0 /// ENST00000266671 // ENSEMBL // cdna:known chromosome:GRCh37:12:76419227:76427712:-1 gene:ENSG00000139289 gene_biotype:protein_coding transcript_biotype:protein_coding // chr12 // 100 // 100 // 0 // --- // 0 /// ENST00000421361 // ENSEMBL // cdna:known …	NM_007350 // Q8WV24 /// NM_007350 // A2BDE7 /// BC018929 // Q8WV24 /// BC110820 // Q8WV24 /// BC110820 // A2BDE7 /// BC126425 // Q8WV24 /// BC126425 // A2BDE7	NM_007350 // Hs.602085 // adrenal gland| ascites| bladder| blood| bone| bone marrow| brain| cervix| connective tissue| embryonic tissue| eye| heart| intestine| kidney| larynx| liver| lung| lymph node| mammary gland| mouth| muscle| ovary| pancreas| pharynx| placenta| prostate| skin| stomach| testis| thymus| thyroid| trachea| uterus| vascular| bladder carcinoma| breast (mammary gland) tumor| cervic…	main	Coding	-1.5179	8.17507	-5.57395	0.000104664	0.00306549	1.398	TC12001751.hg.1	9.8115	9.47657	9.80989	8.79737	7.87996	7.86693
TC05001363.hg.1	chr5	NM_003711 // PPAP2A // phosphatidic acid phosphatase type 2A // 5q11 // 8611 /// NM_176895 // PPAP2A // phosphatidic acid phosphatase type 2A // 5q11 // 8611 /// ENST00000264775 // PPAP2A // phosphatidic acid phosphatase type 2A // 5q11 // 8611 /// ENST00000307259 // PPAP2A // phosphatidic acid phosphatase type 2A // 5q11 // 8611 /// ENST00000515132 // PPAP2A // phosphatidic acid phosphatase type…	NM_003711 // RefSeq // Homo sapiens phosphatidic acid phosphatase type 2A (PPAP2A), transcript variant 1, mRNA. // chr5 // 100 // 100 // 0 // --- // 0 /// NM_176895 // RefSeq // Homo sapiens phosphatidic acid phosphatase type 2A (PPAP2A), transcript variant 2, mRNA. // chr5 // 100 // 100 // 0 // --- // 0 /// ENST00000264775 // ENSEMBL // cdna:known chromosome:GRCh37:5:54720682:54830797:-1 gene:EN…	BC039847 // O14494 /// BC117133 // O14494 /// BC143281 // O14494	NM_003711 // Hs.696231 // adipose tissue| bladder| blood| bone| brain| cervix| connective tissue| embryonic tissue| esophagus| eye| heart| intestine| kidney| liver| lung| lymph node| mammary gland| muscle| nerve| ovary| pancreas| pharynx| placenta| prostate| skin| spleen| stomach| testis| thymus| thyroid| uterus| vascular| breast (mammary gland) tumor| cervical tumor| chondrosarcoma| colorectal t…	main	Coding	-1.51429	7.11944	-7.1011	1e-05	0.000737865	3.76406	TC05001363.hg.1	8.15216	8.80535	9.25109	7.14838	7.36846	7.14889
TC12002038.hg.1	chr12	--- // --- // BC052611,uc001tya.3 // --- // ---	uc001tya.3 // UCSC Genes // --- // chr12 // 100 // 100 // 0 // --- // 0	---	---	main	Coding	-1.51267	8.48569	-5.47285	0.00012363	0.00340181	1.22945	TC12002038.hg.1	8.95235	8.17985	9.0325	7.58203	7.40388	6.64078
TC22000627.hg.1	chr22	NM_001079539 // XBP1 // X-box binding protein 1 // 22q12.1|22q12 // 7494 /// NM_005080 // XBP1 // X-box binding protein 1 // 22q12.1|22q12 // 7494 /// ENST00000216037 // XBP1 // X-box binding protein 1 // 22q12.1|22q12 // 7494 /// ENST00000344347 // XBP1 // X-box binding protein 1 // 22q12.1|22q12 // 7494 /// ENST00000403532 // XBP1 // X-box binding protein 1 // 22q12.1|22q12 // 7494 /// ENST0000…	NM_001079539 // RefSeq // Homo sapiens X-box binding protein 1 (XBP1), transcript variant 2, mRNA. // chr22 // 100 // 100 // 0 // --- // 0 /// NM_005080 // RefSeq // Homo sapiens X-box binding protein 1 (XBP1), transcript variant 1, mRNA. // chr22 // 100 // 100 // 0 // --- // 0 /// ENST00000216037 // ENSEMBL // cdna:known chromosome:GRCh37:22:29190543:29196585:-1 gene:ENSG00000100219 gene_biotype…	NM_001079539 // P17861 /// NM_005080 // P17861 /// BC000938 // P17861 /// BC012841 // P17861	NM_001079539 // Hs.437638 // adipose tissue| adrenal gland| ascites| bladder| blood| bone| bone marrow| brain| cervix| connective tissue| ear| embryonic tissue| esophagus| eye| heart| intestine| kidney| larynx| liver| lung| lymph| lymph node| mammary gland| mouth| muscle| nerve| ovary| pancreas| parathyroid| pharynx| pituitary gland| placenta| prostate| salivary gland| skin| spleen| stomach| test…	main	Coding	-1.50625	8.73211	-8.0211	2.83e-06	0.000324087	5.03093	TC22000627.hg.1	9.49747	8.99584	9.70447	8.12749	7.96569	7.58587
TC01002426.hg.1	chr1	NR_003077 // SNORD99 // small nucleolar RNA, C/D box 99 // 1p35.3 // 692212 /// ENST00000408612 // SNORD99 // small nucleolar RNA, C/D box 99 // 1p35.3 // 692212	NR_003077 // RefSeq // Homo sapiens small nucleolar RNA, C/D box 99 (SNORD99), small nucleolar RNA. // chr1 // 100 // 100 // 0 // --- // 0 /// ENST00000408612 // ENSEMBL // ncrna:snoRNA chromosome:GRCh37:1:28905261:28905334:-1 gene:ENSG00000221539 gene_biotype:snoRNA transcript_biotype:snoRNA // chr1 // 100 // 100 // 0 // --- // 0 /// uc001bqq.1 // UCSC Genes // --- // chr1 // 100 // 100 // 0 // …	---	---	main	Coding	-1.50326	9.67122	-3.89174	0.00199442	0.0199608	-1.57568	TC01002426.hg.1	9.54356	9.7754	10.6111	9.17329	7.94695	8.30004
TC05000291.hg.1	chr5	NM_001242466 // PIK3R1 // phosphoinositide-3-kinase, regulatory subunit 1 (alpha) // 5q13.1 // 5295 /// NM_181504 // PIK3R1 // phosphoinositide-3-kinase, regulatory subunit 1 (alpha) // 5q13.1 // 5295 /// NM_181523 // PIK3R1 // phosphoinositide-3-kinase, regulatory subunit 1 (alpha) // 5q13.1 // 5295 /// NM_181524 // PIK3R1 // phosphoinositide-3-kinase, regulatory subunit 1 (alpha) // 5q13.1 // 5…	NM_001242466 // RefSeq // Homo sapiens phosphoinositide-3-kinase, regulatory subunit 1 (alpha) (PIK3R1), transcript variant 4, mRNA. // chr5 // 100 // 100 // 0 // --- // 0 /// NM_181504 // RefSeq // Homo sapiens phosphoinositide-3-kinase, regulatory subunit 1 (alpha) (PIK3R1), transcript variant 2, mRNA. // chr5 // 100 // 100 // 0 // --- // 0 /// NM_181523 // RefSeq // Homo sapiens phosphoinositi…	NM_001242466 // P27986 /// NM_181504 // P27986 /// NM_181523 // P27986 /// BC030815 // P27986 /// BC094795 // P27986	NM_001242466 // Hs.132225 // adipose tissue| adrenal gland| ascites| bladder| blood| bone| brain| connective tissue| ear| embryonic tissue| esophagus| eye| heart| intestine| kidney| larynx| liver| lung| lymph node| mammary gland| mouth| muscle| nerve| ovary| pancreas| pituitary gland| placenta| prostate| skin| spleen| stomach| testis| thymus| thyroid| trachea| uterus| vascular| bladder carcinoma|…	main	Coding	-1.50106	9.53045	-10.7666	1.11e-07	4.49e-05	8.2052	TC05000291.hg.1	9.94865	9.77242	9.8193	8.39592	8.39393	8.24735
TC06000041.hg.1	chr6	ENST00000364315 // RN5S202 // RNA, 5S ribosomal 202 // --- // ---	ENST00000364315 // ENSEMBL // ncrna:rRNA chromosome:GRCh37:6:4428197:4428315:1 gene:ENSG00000201185 gene_biotype:rRNA transcript_biotype:rRNA // chr6 // 100 // 100 // 0 // --- // 0	---	---	main	Coding	-1.49938	9.35644	-5.59063	0.000101842	0.00303547	1.42567	TC06000041.hg.1	10.315	9.64133	10.5943	8.71993	8.35076	8.98172
TC17000702.hg.1	chr17	NM_021626 // SCPEP1 // serine carboxypeptidase 1 // 17q22 // 59342 /// ENST00000262288 // SCPEP1 // serine carboxypeptidase 1 // 17q22 // 59342 /// BC072405 // SCPEP1 // serine carboxypeptidase 1 // 17q22 // 59342	NM_021626 // RefSeq // Homo sapiens serine carboxypeptidase 1 (SCPEP1), mRNA. // chr17 // 100 // 100 // 0 // --- // 0 /// ENST00000262288 // ENSEMBL // cdna:known chromosome:GRCh37:17:55055466:55084124:1 gene:ENSG00000121064 gene_biotype:protein_coding transcript_biotype:protein_coding // chr17 // 100 // 100 // 0 // --- // 0 /// uc002iuv.4 // UCSC Genes // --- // chr17 // 100 // 100 // 0 // --- /…	NM_021626 // Q9HB40 /// BC072405 // Q9HB40	NM_021626 // Hs.514950 // adrenal gland| ascites| bladder| blood| bone| bone marrow| brain| cervix| connective tissue| embryonic tissue| esophagus| eye| heart| intestine| kidney| larynx| liver| lung| lymph node| mammary gland| mouth| muscle| nerve| ovary| pancreas| pharynx| pituitary gland| placenta| prostate| salivary gland| skin| spleen| stomach| testis| thymus| thyroid| tonsil| trachea| umbili…	main	Coding	-1.4943	7.47656	-7.27786	7.81e-06	0.000624318	4.01638	TC17000702.hg.1	7.72233	8.0995	8.73457	6.98611	6.67619	6.41119
TC09000338.hg.1	chr9	NM_006914 // RORB // RAR-related orphan receptor B // 9q22 // 6096 /// ENST00000376896 // RORB // RAR-related orphan receptor B // 9q22 // 6096 /// ENST00000396204 // RORB // RAR-related orphan receptor B // 9q22 // 6096 /// BC051830 // RORB // RAR-related orphan receptor B // 9q22 // 6096 /// BC093772 // RORB // RAR-related orphan receptor B // 9q22 // 6096	NM_006914 // RefSeq // Homo sapiens RAR-related orphan receptor B (RORB), mRNA. // chr9 // 100 // 100 // 0 // --- // 0 /// ENST00000376896 // ENSEMBL // cdna:known chromosome:GRCh37:9:77112281:77302109:1 gene:ENSG00000198963 gene_biotype:protein_coding transcript_biotype:protein_coding // chr9 // 100 // 100 // 0 // --- // 0 /// ENST00000396204 // ENSEMBL // cdna:known chromosome:GRCh37:9:77230516…	NM_006914 // Q92753 /// NM_006914 // Q58EY0 /// BC051830 // Q58EY0 /// BC051830 // Q92753 /// BC093772 // Q58EY0 /// BC093772 // Q92753	NM_006914 // Hs.494178 // adrenal gland| brain| connective tissue| embryonic tissue| eye| kidney| lung| muscle| placenta|adrenal tumor| normal| retinoblastoma| soft tissue/muscle tissue tumor|embryoid body| fetus| adult /// ENST00000376896 // Hs.494178 // adrenal gland| brain| connective tissue| embryonic tissue| eye| kidney| lung| muscle| placenta|adrenal tumor| normal| retinoblastoma| soft tiss…	main	Coding	-1.49411	5.1609	-4.88638	0.00033407	0.00646509	0.223667	TC09000338.hg.1	5.4042	6.9905	6.31378	4.92683	4.58021	4.71911
TC09000335.hg.1	chr9	NM_000700 // ANXA1 // annexin A1 // 9q21.13 // 301 /// ENST00000257497 // ANXA1 // annexin A1 // 9q21.13 // 301 /// ENST00000376911 // ANXA1 // annexin A1 // 9q21.13 // 301 /// ENST00000491192 // ANXA1 // annexin A1 // 9q21.13 // 301 /// BC001275 // ANXA1 // annexin A1 // 9q21.13 // 301 /// BC035993 // ANXA1 // annexin A1 // 9q21.13 // 301	NM_000700 // RefSeq // Homo sapiens annexin A1 (ANXA1), mRNA. // chr9 // 100 // 100 // 0 // --- // 0 /// ENST00000257497 // ENSEMBL // cdna:known chromosome:GRCh37:9:75766673:75785309:1 gene:ENSG00000135046 gene_biotype:protein_coding transcript_biotype:protein_coding // chr9 // 100 // 100 // 0 // --- // 0 /// ENST00000376911 // ENSEMBL // cdna:known chromosome:GRCh37:9:75772570:75785309:1 gene:E…	NM_000700 // P04083 /// BC001275 // P04083 /// BC001275 // B5BU38 /// BC035993 // P04083	NM_000700 // Hs.494173 // adipose tissue| adrenal gland| ascites| bladder| blood| bone| bone marrow| brain| cervix| connective tissue| ear| embryonic tissue| esophagus| eye| heart| intestine| kidney| larynx| liver| lung| lymph node| mammary gland| mouth| muscle| nerve| ovary| pancreas| parathyroid| pharynx| pituitary gland| placenta| prostate| salivary gland| skin| spleen| stomach| testis| thymus…	main	Coding	-1.49268	9.66583	-6.21804	3.75e-05	0.00159489	2.43715	TC09000335.hg.1	10.5856	10.0634	10.7821	9.53141	8.48679	8.93477
TC12003267.hg.1	chr12	NM_015394 // ZNF10 // zinc finger protein 10 // 12q24.33 // 7556 /// ENST00000248211 // ZNF10 // zinc finger protein 10 // 12q24.33 // 7556 /// ENST00000402932 // ZNF10 // zinc finger protein 10 // 12q24.33 // 7556 /// ENST00000426665 // ZNF10 // zinc finger protein 10 // 12q24.33 // 7556 /// ENST00000540927 // ZNF10 // zinc finger protein 10 // 12q24.33 // 7556 /// BC024182 // ZNF10 // zinc fing…	NM_015394 // RefSeq // Homo sapiens zinc finger protein 10 (ZNF10), mRNA. // chr12 // 100 // 100 // 0 // --- // 0 /// ENST00000248211 // ENSEMBL // cdna:known chromosome:GRCh37:12:133707178:133736051:1 gene:ENSG00000256223 gene_biotype:protein_coding transcript_biotype:protein_coding // chr12 // 100 // 100 // 0 // --- // 0 /// ENST00000402932 // ENSEMBL // cdna:putative chromosome:GRCh37:12:13372…	NM_015394 // P21506 /// NM_015394 // Q9UG14 /// BC024182 // P21506 /// BC024182 // Q9UG14	NM_015394 // Hs.507355 // adipose tissue| adrenal gland| bone marrow| brain| embryonic tissue| eye| heart| intestine| kidney| liver| lung| lymph node| mammary gland| mouth| muscle| nerve| ovary| parathyroid| pharynx| pituitary gland| placenta| prostate| skin| spleen| testis| thymus| trachea| uterus| vascular|adrenal tumor| breast (mammary gland) tumor| germ cell tumor| head and neck tumor| leukem…	main	Coding	-1.4906	6.35747	-8.15906	2.36e-06	0.000288166	5.21127	TC12003267.hg.1	7.21382	7.09866	8.01829	6.04082	5.89463	5.92352
TC08000613.hg.1	chr8	NM_003114 // SPAG1 // sperm associated antigen 1 // 8q22.2 // 6674 /// NM_172218 // SPAG1 // sperm associated antigen 1 // 8q22.2 // 6674 /// ENST00000251809 // SPAG1 // sperm associated antigen 1 // 8q22.2 // 6674 /// ENST00000388798 // SPAG1 // sperm associated antigen 1 // 8q22.2 // 6674 /// ENST00000520508 // SPAG1 // sperm associated antigen 1 // 8q22.2 // 6674 /// ENST00000520643 // SPAG1 /…	NM_003114 // RefSeq // Homo sapiens sperm associated antigen 1 (SPAG1), transcript variant 1, mRNA. // chr8 // 100 // 100 // 0 // --- // 0 /// NM_172218 // RefSeq // Homo sapiens sperm associated antigen 1 (SPAG1), transcript variant 2, mRNA. // chr8 // 100 // 100 // 0 // --- // 0 /// ENST00000251809 // ENSEMBL // cdna:known chromosome:GRCh37:8:101170263:101254130:1 gene:ENSG00000104450 gene_biot…	---	NM_003114 // Hs.591866 // bone| brain| embryonic tissue| intestine| kidney| liver| lung| lymph node| mammary gland| mouth| muscle| pancreas| parathyroid| prostate| skin| testis| uterus| colorectal tumor| germ cell tumor| glioma| head and neck tumor| kidney tumor| leukemia| liver tumor| normal| pancreatic tumor| prostate cancer| skin tumor|embryoid body| fetus| adult /// NM_172218 // Hs.591866 // …	main	Coding	-1.48649	6.68545	-7.56952	5.21e-06	0.000485329	4.42331	TC08000613.hg.1	7.81037	7.1631	8.0707	6.40353	6.19695	5.98422
TC05002066.hg.1	chr5	NM_004417 // DUSP1 // dual specificity phosphatase 1 // 5q34 // 1843 /// ENST00000239223 // DUSP1 // dual specificity phosphatase 1 // 5q34 // 1843 /// ENST00000434080 // DUSP1 // dual specificity phosphatase 1 // 5q34 // 1843 /// ENST00000457103 // DUSP1 // dual specificity phosphatase 1 // 5q34 // 1843 /// BC022463 // DUSP1 // dual specificity phosphatase 1 // 5q34 // 1843	NM_004417 // RefSeq // Homo sapiens dual specificity phosphatase 1 (DUSP1), mRNA. // chr5 // 100 // 100 // 0 // --- // 0 /// ENST00000239223 // ENSEMBL // cdna:known chromosome:GRCh37:5:172195093:172198198:-1 gene:ENSG00000120129 gene_biotype:protein_coding transcript_biotype:protein_coding // chr5 // 100 // 100 // 0 // --- // 0 /// ENST00000434080 // ENSEMBL // cdna:known chromosome:GRCh37:5:172…	NM_004417 // P28562 /// BC022463 // P28562	NM_004417 // Hs.171695 // adipose tissue| adrenal gland| ascites| blood| bone| bone marrow| brain| cervix| connective tissue| ear| embryonic tissue| esophagus| eye| heart| intestine| kidney| larynx| liver| lung| lymph node| mammary gland| mouth| muscle| nerve| ovary| pancreas| parathyroid| pharynx| pituitary gland| placenta| prostate| skin| spleen| stomach| testis| thymus| thyroid| trachea| uteru…	main	Coding	-1.48632	10.2152	-3.46002	0.00446637	0.033607	-2.37937	TC05002066.hg.1	10.3603	10.2679	10.7568	9.46459	9.29187	8.16953
TC21000345.hg.1	chr21	NM_006988 // ADAMTS1 // ADAM metallopeptidase with thrombospondin type 1 motif, 1 // 21q21.2 // 9510 /// BC036515 // ADAMTS1 // ADAM metallopeptidase with thrombospondin type 1 motif, 1 // 21q21.2 // 9510 /// ENST00000284984 // ADAMTS1 // ADAM metallopeptidase with thrombospondin type 1 motif, 1 // 21q21.2 // 9510	NM_006988 // RefSeq // Homo sapiens ADAM metallopeptidase with thrombospondin type 1 motif, 1 (ADAMTS1), mRNA. // chr21 // 100 // 100 // 0 // --- // 0 /// BC036515 // GenBank // Homo sapiens ADAM metallopeptidase with thrombospondin type 1 motif, 1, mRNA (cDNA clone MGC:32979 IMAGE:5266513), complete cds. // chr21 // 100 // 100 // 0 // --- // 0 /// uc002ymf.3 // UCSC Genes // --- // chr21 // 100 …	NM_006988 // Q6ZP79 /// NM_006988 // Q9UHI8 /// NM_006988 // Q5HYL0 /// NM_006988 // B2RB33 /// BC036515 // Q8NE26 /// BC036515 // Q6ZP79 /// BC036515 // Q9UHI8 /// BC036515 // Q5HYL0 /// BC036515 // B2RB33	NM_006988 // Hs.643357 // adipose tissue| adrenal gland| bladder| bone| bone marrow| brain| cervix| connective tissue| ear| embryonic tissue| esophagus| eye| heart| intestine| kidney| larynx| liver| lung| mammary gland| muscle| nerve| ovary| pancreas| parathyroid| placenta| prostate| skin| stomach| testis| thymus| thyroid| trachea| uterus| vascular| bladder carcinoma| cervical tumor| chondrosarco…	main	Coding	-1.48617	7.45315	-6.30425	3.28e-05	0.00146467	2.57164	TC21000345.hg.1	7.90778	8.88685	8.45128	7.28703	6.57843	6.92192
TC19000171.hg.1	chr19	NR_003688 // SNORD105B // small nucleolar RNA, C/D box 105B // 19p13.2 // 100113382 /// ENST00000458770 // SNORD105B // small nucleolar RNA, C/D box 105B // 19p13.2 // 100113382	NR_003688 // RefSeq // Homo sapiens small nucleolar RNA, C/D box 105B (SNORD105B), small nucleolar RNA. // chr19 // 100 // 100 // 0 // --- // 0 /// ENST00000458770 // ENSEMBL // ncrna:snoRNA chromosome:GRCh37:19:10220433:10220511:1 gene:ENSG00000238531 gene_biotype:snoRNA transcript_biotype:snoRNA // chr19 // 100 // 100 // 0 // --- // 0 /// uc010dwz.1 // UCSC Genes // --- // chr19 // 100 // 100 /…	---	---	main	Coding	-1.48345	11.4549	-4.15211	0.00123585	0.0147256	-1.09558	TC19000171.hg.1	10.9531	11.2904	11.9506	10.4647	9.10885	10.1702
TC01003796.hg.1	chr1	NM_021194 // SLC30A1 // solute carrier family 30 (zinc transporter), member 1 // 1q32.3 // 7779 /// ENST00000367001 // SLC30A1 // solute carrier family 30 (zinc transporter), member 1 // 1q32.3 // 7779 /// BC121015 // SLC30A1 // solute carrier family 30 (zinc transporter), member 1 // 1q32.3 // 7779	NM_021194 // RefSeq // Homo sapiens solute carrier family 30 (zinc transporter), member 1 (SLC30A1), mRNA. // chr1 // 100 // 100 // 0 // --- // 0 /// ENST00000367001 // ENSEMBL // cdna:known chromosome:GRCh37:1:211744910:211752084:-1 gene:ENSG00000170385 gene_biotype:protein_coding transcript_biotype:protein_coding // chr1 // 100 // 100 // 0 // --- // 0 /// uc001hio.1 // UCSC Genes // --- // chr1…	NM_021194 // Q96KD7 /// NM_021194 // Q9Y6M5 /// BC121015 // Q9Y6M5 /// BC121015 // Q96KD7	NM_021194 // Hs.519469 // adrenal gland| bladder| blood| bone| brain| cervix| connective tissue| embryonic tissue| esophagus| eye| heart| intestine| kidney| larynx| liver| lung| lymph| mammary gland| muscle| nerve| ovary| pancreas| parathyroid| placenta| prostate| skin| stomach| testis| thymus| thyroid| uterus| vascular| breast (mammary gland) tumor| cervical tumor| chondrosarcoma| colorectal tum…	main	Coding	-1.48266	7.65156	-10.9694	8.99e-08	3.95e-05	8.40863	TC01003796.hg.1	8.52516	8.39547	8.34212	6.88024	7.13575	6.79876
TC11001515.hg.1	chr11	--- // --- // cdna:known chromosome:GRCh37:11:27911549:27912580:-1 gene:ENSG00000224411 gene_biotype:pseudogene transcript_biotype:retrotransposed // --- // ---	ENST00000440936 // ENSEMBL // cdna:known chromosome:GRCh37:11:27911549:27912580:-1 gene:ENSG00000224411 gene_biotype:pseudogene transcript_biotype:retrotransposed // chr11 // 100 // 100 // 0 // --- // 0	---	---	main	Coding	-1.4823	8.82754	-5.26104	0.000176061	0.00426663	0.871625	TC11001515.hg.1	9.03128	10.0173	10.4491	8.58397	8.13697	8.32984
TC14000691.hg.1	chr14	NR_003207 // SNORD114-14 // small nucleolar RNA, C/D box 114-14 // 14q32 // 767592 /// ENST00000362723 // SNORD114-14 // small nucleolar RNA, C/D box 114-14 // 14q32 // 767592	NR_003207 // RefSeq // Homo sapiens small nucleolar RNA, C/D box 114-14 (SNORD114-14), small nucleolar RNA. // chr14 // 100 // 100 // 0 // --- // 0 /// ENST00000362723 // ENSEMBL // ncrna:snoRNA chromosome:GRCh37:14:101438440:101438514:1 gene:ENSG00000199593 gene_biotype:snoRNA transcript_biotype:snoRNA // chr14 // 100 // 100 // 0 // --- // 0 /// uc001yje.3 // UCSC Genes // --- // chr14 // 100 //…	---	---	main	Coding	-1.47907	5.00373	-6.69148	1.83e-05	0.00105163	3.16248	TC14000691.hg.1	6.17661	6.68759	6.03428	4.61643	5.06679	4.77805
TC17001385.hg.1	chr17	NM_002983 // CCL3 // chemokine (C-C motif) ligand 3 // 17q12 // 6348 /// ENST00000225245 // CCL3 // chemokine (C-C motif) ligand 3 // 17q12 // 6348 /// BC071834 // CCL3 // chemokine (C-C motif) ligand 3 // 17q12 // 6348 /// BC171831 // CCL3 // chemokine (C-C motif) ligand 3 // 17q12 // 6348	NM_002983 // RefSeq // Homo sapiens chemokine (C-C motif) ligand 3 (CCL3), mRNA. // chr17 // 100 // 100 // 0 // --- // 0 /// ENST00000225245 // ENSEMBL // cdna:known chromosome:GRCh37:17:34415602:34417487:-1 gene:ENSG00000006075 gene_biotype:protein_coding transcript_biotype:protein_coding // chr17 // 100 // 100 // 0 // --- // 0 /// uc002hkv.3 // UCSC Genes // --- // chr17 // 100 // 100 // 0 // -…	NM_002983 // P10147 /// NM_002983 // Q14745 /// BC071834 // P10147 /// BC071834 // Q14745 /// BC171831 // A0N0R1	NM_002983 // Hs.514107 // adrenal gland| blood| brain| eye| heart| intestine| kidney| liver| lung| mammary gland| ovary| pancreas| pharynx| placenta| prostate| thyroid| uterus|adrenal tumor| breast (mammary gland) tumor| germ cell tumor| head and neck tumor| leukemia| liver tumor| normal| ovarian tumor| pancreatic tumor| soft tissue/muscle tissue tumor| uterine tumor| fetus| infant| juvenile| adu…	main	Coding	-1.47749	8.69219	-4.91137	0.000319908	0.00629491	0.267464	TC17001385.hg.1	9.1978	9.5632	9.80594	8.38654	8.47424	7.27371
TC02001616.hg.1	chr2	NM_014713 // LAPTM4A // lysosomal protein transmembrane 4 alpha // 2p24.1 // 9741 /// ENST00000175091 // LAPTM4A // lysosomal protein transmembrane 4 alpha // 2p24.1 // 9741 /// BC000421 // LAPTM4A // lysosomal protein transmembrane 4 alpha // 2p24.1 // 9741 /// BC003158 // LAPTM4A // lysosomal protein transmembrane 4 alpha // 2p24.1 // 9741 /// BC093075 // LAPTM4A // lysosomal protein transmembr…	NM_014713 // RefSeq // Homo sapiens lysosomal protein transmembrane 4 alpha (LAPTM4A), mRNA. // chr2 // 100 // 100 // 0 // --- // 0 /// ENST00000175091 // ENSEMBL // cdna:known chromosome:GRCh37:2:20232411:20251789:-1 gene:ENSG00000068697 gene_biotype:protein_coding transcript_biotype:protein_coding // chr2 // 100 // 100 // 0 // --- // 0 /// uc002rdm.3 // UCSC Genes // --- // chr2 // 100 // 100 /…	NM_014713 // Q15012 /// BC000421 // Q15012 /// BC003158 // Q9BTU8 /// BC003158 // Q15012 /// BC093075 // Q6IBP4 /// BC093075 // Q15012	NM_014713 // Hs.467807 // adipose tissue| adrenal gland| ascites| bladder| blood| bone| bone marrow| brain| cervix| connective tissue| ear| embryonic tissue| esophagus| eye| heart| intestine| kidney| liver| lung| lymph| lymph node| mammary gland| mouth| muscle| nerve| ovary| pancreas| parathyroid| pharynx| pituitary gland| placenta| prostate| salivary gland| skin| spleen| stomach| testis| thymus|…	main	Coding	-1.47605	9.90397	-8.81771	1.03e-06	0.000174437	6.0396	TC02001616.hg.1	10.7732	10.178	10.4159	8.96227	9.05824	8.91846
TC06000946.hg.1	chr6	ENST00000363062 // RNU1-18P // RNA, U1 small nuclear 18, pseudogene // --- // ---	ENST00000363062 // ENSEMBL // ncrna:snRNA chromosome:GRCh37:6:122532794:122532957:1 gene:ENSG00000199932 gene_biotype:snRNA transcript_biotype:snRNA // chr6 // 100 // 100 // 0 // --- // 0	---	---	main	Coding	-1.47514	9.46178	-5.71909	8.26e-05	0.00265852	1.63742	TC06000946.hg.1	10.0201	10.2566	10.4936	9.23531	8.57375	8.53587
TC11001115.hg.1	chr11	NM_032873 // UBASH3B // ubiquitin associated and SH3 domain containing B // 11q24.1 // 84959 /// ENST00000284273 // UBASH3B // ubiquitin associated and SH3 domain containing B // 11q24.1 // 84959 /// ENST00000525711 // UBASH3B // ubiquitin associated and SH3 domain containing B // 11q24.1 // 84959 /// BC007541 // UBASH3B // ubiquitin associated and SH3 domain containing B // 11q24.1 // 84959	NM_032873 // RefSeq // Homo sapiens ubiquitin associated and SH3 domain containing B (UBASH3B), mRNA. // chr11 // 100 // 100 // 0 // --- // 0 /// ENST00000284273 // ENSEMBL // cdna:known chromosome:GRCh37:11:122526383:122685181:1 gene:ENSG00000154127 gene_biotype:protein_coding transcript_biotype:protein_coding // chr11 // 100 // 100 // 0 // --- // 0 /// ENST00000525711 // ENSEMBL // cdna:known c…	NM_032873 // Q8TF42 /// BC007541 // Q8TF42	NM_032873 // Hs.444075 // blood| bone| bone marrow| brain| connective tissue| embryonic tissue| esophagus| intestine| kidney| liver| lung| lymph| lymph node| mammary gland| muscle| pancreas| pharynx| placenta| skin| spleen| stomach| testis| thymus| uterus| vascular| breast (mammary gland) tumor| chondrosarcoma| colorectal tumor| esophageal tumor| gastrointestinal tumor| germ cell tumor| glioma| h…	main	Coding	-1.47504	8.06941	-3.59226	0.00348429	0.028544	-2.13265	TC11001115.hg.1	8.54394	10.6859	9.0056	8.36255	7.54777	7.90003
TC06001057.hg.1	chr6	NM_003764 // STX11 // syntaxin 11 // 6q24.2 // 8676 /// ENST00000367568 // STX11 // syntaxin 11 // 6q24.2 // 8676 /// BC033519 // STX11 // syntaxin 11 // 6q24.2 // 8676	NM_003764 // RefSeq // Homo sapiens syntaxin 11 (STX11), mRNA. // chr6 // 100 // 100 // 0 // --- // 0 /// ENST00000367568 // ENSEMBL // cdna:known chromosome:GRCh37:6:144471663:144509507:1 gene:ENSG00000135604 gene_biotype:protein_coding transcript_biotype:protein_coding // chr6 // 100 // 100 // 0 // --- // 0 /// uc003qks.4 // UCSC Genes // --- // chr6 // 100 // 100 // 0 // --- // 0 /// uc021zgk.…	BC033519 // O75558	NM_003764 // Hs.118958 // adipose tissue| blood| bone marrow| brain| connective tissue| intestine| kidney| lung| lymph node| mammary gland| placenta| uterus| vascular| breast (mammary gland) tumor| chondrosarcoma| colorectal tumor| germ cell tumor| glioma| leukemia| normal| uterine tumor| fetus| adult /// ENST00000367568 // Hs.118958 // adipose tissue| blood| bone marrow| brain| connective tissue…	main	Coding	-1.4749	9.51691	-6.59371	2.11e-05	0.00115042	3.01535	TC06001057.hg.1	10.4622	10.0024	10.6103	9.38929	8.57768	8.68318
TC15000067.hg.1	chr15	NR_003338 // SNORD116-24 // small nucleolar RNA, C/D box 116-24 // 15q11.2 // 100033435 /// ENST00000384549 // SNORD116-24 // small nucleolar RNA, C/D box 116-24 // 15q11.2 // 100033435	NR_003338 // RefSeq // Homo sapiens small nucleolar RNA, C/D box 116-24 (SNORD116-24), small nucleolar RNA. // chr15 // 100 // 100 // 0 // --- // 0 /// ENST00000384549 // ENSEMBL // ncrna:snoRNA chromosome:GRCh37:15:25339184:25339275:1 gene:ENSG00000207279 gene_biotype:snoRNA transcript_biotype:snoRNA // chr15 // 100 // 100 // 0 // --- // 0 /// uc001yyj.3 // UCSC Genes // --- // chr15 // 100 // 1…	---	---	main	Coding	-1.47303	8.58214	-3.68443	0.00293246	0.0254504	-1.96087	TC15000067.hg.1	8.35163	7.59774	9.68543	7.13402	6.76417	7.3175
TC18000213.hg.1	chr18	NM_021127 // PMAIP1 // phorbol-12-myristate-13-acetate-induced protein 1 // 18q21.32 // 5366 /// ENST00000269518 // PMAIP1 // phorbol-12-myristate-13-acetate-induced protein 1 // 18q21.32 // 5366 /// ENST00000316660 // PMAIP1 // phorbol-12-myristate-13-acetate-induced protein 1 // 18q21.32 // 5366 /// BC013120 // PMAIP1 // phorbol-12-myristate-13-acetate-induced protein 1 // 18q21.32 // 5366 /// …	NM_021127 // RefSeq // Homo sapiens phorbol-12-myristate-13-acetate-induced protein 1 (PMAIP1), mRNA. // chr18 // 100 // 100 // 0 // --- // 0 /// ENST00000269518 // ENSEMBL // cdna:known chromosome:GRCh37:18:57567248:57570769:1 gene:ENSG00000141682 gene_biotype:protein_coding transcript_biotype:protein_coding // chr18 // 100 // 100 // 0 // --- // 0 /// ENST00000316660 // ENSEMBL // cdna:known chr…	NM_021127 // Q13794 /// BC013120 // Q13794 /// BC032663 // Q8N589	NM_021127 // Hs.96 // bladder| blood| bone| bone marrow| brain| cervix| connective tissue| embryonic tissue| esophagus| eye| intestine| kidney| liver| lung| lymph| lymph node| mammary gland| muscle| ovary| pancreas| placenta| prostate| salivary gland| skin| spleen| stomach| testis| thymus| trachea| uterus| bladder carcinoma| breast (mammary gland) tumor| cervical tumor| chondrosarcoma| colorectal…	main	Coding	-1.4682	9.23973	-3.96458	0.00174334	0.0183331	-1.4409	TC18000213.hg.1	9.42097	9.20223	9.46083	8.44442	8.38901	6.84601
TC12000159.hg.1	chr12	NM_031412 // GABARAPL1 // GABA(A) receptor-associated protein like 1 // 12p13.2 // 23710 /// ENST00000266458 // GABARAPL1 // GABA(A) receptor-associated protein like 1 // 12p13.2 // 23710 /// ENST00000421801 // GABARAPL1 // GABA(A) receptor-associated protein like 1 // 12p13.2 // 23710 /// ENST00000535576 // GABARAPL1 // GABA(A) receptor-associated protein like 1 // 12p13.2 // 23710 /// ENST00000…	NM_031412 // RefSeq // Homo sapiens GABA(A) receptor-associated protein like 1 (GABARAPL1), mRNA. // chr12 // 100 // 100 // 0 // --- // 0 /// ENST00000266458 // ENSEMBL // cdna:known chromosome:GRCh37:12:10365404:10375727:1 gene:ENSG00000139112 gene_biotype:protein_coding transcript_biotype:protein_coding // chr12 // 100 // 100 // 0 // --- // 0 /// ENST00000421801 // ENSEMBL // cdna:putative chro…	NM_031412 // B2RD60 /// NM_031412 // Q9H0R8 /// BC009309 // Q9H0R8 /// BC009309 // B2RD60 /// BC028315 // Q9H0R8 /// BC028315 // B2RD60	NM_031412 // Hs.524250 // adipose tissue| adrenal gland| bladder| blood| bone| bone marrow| brain| cervix| connective tissue| ear| embryonic tissue| esophagus| eye| heart| intestine| kidney| larynx| liver| lung| lymph node| mammary gland| mouth| muscle| nerve| ovary| pancreas| parathyroid| pituitary gland| placenta| prostate| salivary gland| skin| spleen| stomach| testis| thymus| thyroid| trachea…	main	Coding	-1.46449	9.18802	-10.0307	2.47e-07	7.64e-05	7.43397	TC12000159.hg.1	10.0051	9.44361	9.46105	8.01478	8.30592	8.19555
TC14000391.hg.1	chr14	NM_021979 // HSPA2 // heat shock 70kDa protein 2 // 14q24.1 // 3306 /// ENST00000247207 // HSPA2 // heat shock 70kDa protein 2 // 14q24.1 // 3306 /// ENST00000394709 // HSPA2 // heat shock 70kDa protein 2 // 14q24.1 // 3306 /// ENST00000545222 // HSPA2 // heat shock 70kDa protein 2 // 14q24.1 // 3306 /// ENST00000554883 // HSPA2 // heat shock 70kDa protein 2 // 14q24.1 // 3306 /// BC001752 // HSP…	NM_021979 // RefSeq // Homo sapiens heat shock 70kDa protein 2 (HSPA2), mRNA. // chr14 // 100 // 100 // 0 // --- // 0 /// ENST00000247207 // ENSEMBL // cdna:known chromosome:GRCh37:14:65007186:65009952:1 gene:ENSG00000126803 gene_biotype:protein_coding transcript_biotype:protein_coding // chr14 // 100 // 100 // 0 // --- // 0 /// ENST00000394709 // ENSEMBL // cdna:known chromosome:GRCh37:14:650026…	BC001752 // P54652 /// BC036107 // P54652 /// BC036107 // B3KUS2	NM_021979 // Hs.703900 // adrenal gland| blood| bone marrow| brain| cervix| connective tissue| ear| embryonic tissue| esophagus| eye| heart| intestine| kidney| liver| lung| mammary gland| mouth| muscle| pancreas| pharynx| pituitary gland| placenta| prostate| salivary gland| skin| spleen| stomach| testis| thymus| tonsil| trachea| umbilical cord| uterus| vascular|adrenal tumor| breast (mammary glan…	main	Coding	-1.46443	7.34966	-6.5986	2.1e-05	0.00114654	3.02273	TC14000391.hg.1	7.76028	8.9332	8.73484	7.20309	6.94063	6.89133
TC03001957.hg.1	chr3	NR_003001 // SCARNA7 // small Cajal body-specific RNA 7 // 3q25.22 // 677767 /// ENST00000458797 // SCARNA7 // small Cajal body-specific RNA 7 // 3q25.22 // 677767	NR_003001 // RefSeq // Homo sapiens small Cajal body-specific RNA 7 (SCARNA7), guide RNA. // chr3 // 100 // 100 // 0 // --- // 0 /// ENST00000458797 // ENSEMBL // ncrna:snoRNA chromosome:GRCh37:3:160232695:160233024:-1 gene:ENSG00000238741 gene_biotype:snoRNA transcript_biotype:snoRNA // chr3 // 100 // 100 // 0 // --- // 0 /// uc003fdo.3 // UCSC Genes // --- // chr3 // 100 // 100 // 0 // --- // 0	---	NR_003001 // Hs.675953 // blood| thyroid| head and neck tumor| adult /// ENST00000458797 // Hs.675953 // blood| thyroid| head and neck tumor| adult	main	Coding	-1.45999	10.2051	-6.91258	1.32e-05	0.000872836	3.49015	TC03001957.hg.1	10.1453	10.5065	10.8898	9.34744	8.90881	8.90538
TC02002667.hg.1	chr2	--- // --- // ncrna:misc_RNA chromosome:GRCh37:2:201727875:201727970:-1 gene:ENSG00000252759 gene_biotype:misc_RNA transcript_biotype:misc_RNA // --- // ---	ENST00000516950 // ENSEMBL // ncrna:misc_RNA chromosome:GRCh37:2:201727875:201727970:-1 gene:ENSG00000252759 gene_biotype:misc_RNA transcript_biotype:misc_RNA // chr2 // 100 // 100 // 0 // --- // 0	---	---	main	Coding	-1.4587	7.10649	-6.19282	3.9e-05	0.0016367	2.39759	TC02002667.hg.1	7.33017	7.02863	7.7879	6.3619	5.7967	5.61201
TC04000932.hg.1	chr4	NR_036692 // HSP90AA4P // heat shock protein 90kDa alpha (cytosolic), class A member 4, pseudogene // 4q35.2 // 3323 /// ENST00000378770 // HSP90AA4P // heat shock protein 90kDa alpha (cytosolic), class A member 4, pseudogene // 4q35.2 // 3323	NR_036692 // RefSeq // Homo sapiens heat shock protein 90kDa alpha (cytosolic), class A member 4, pseudogene (HSP90AA4P), non-coding RNA. // chr4 // 100 // 100 // 0 // --- // 0 /// ENST00000378770 // ENSEMBL // cdna:known chromosome:GRCh37:4:190394301:190396344:1 gene:ENSG00000205100 gene_biotype:pseudogene transcript_biotype:processed_transcript // chr4 // 100 // 100 // 0 // --- // 0 /// uc021xv…	---	NR_036692 // Hs.553481 // ascites| skin| gastrointestinal tumor| normal| adult /// ENST00000378770 // Hs.553481 // ascites| skin| gastrointestinal tumor| normal| adult	main	Coding	-1.45487	6.08366	-5.21568	0.000190061	0.00448092	0.794192	TC04000932.hg.1	6.30641	7.19823	7.8199	5.80272	5.48032	5.67688
TC03001978.hg.1	chr3	NM_014498 // GOLIM4 // golgi integral membrane protein 4 // 3q26.2 // 27333 /// ENST00000309027 // GOLIM4 // golgi integral membrane protein 4 // 3q26.2 // 27333 /// ENST00000470487 // GOLIM4 // golgi integral membrane protein 4 // 3q26.2 // 27333	NM_014498 // RefSeq // Homo sapiens golgi integral membrane protein 4 (GOLIM4), mRNA. // chr3 // 100 // 100 // 0 // --- // 0 /// ENST00000309027 // ENSEMBL // cdna:novel chromosome:GRCh37:3:167728023:167813132:-1 gene:ENSG00000173905 gene_biotype:protein_coding transcript_biotype:protein_coding // chr3 // 100 // 100 // 0 // --- // 0 /// ENST00000470487 // ENSEMBL // cdna:known chromosome:GRCh37:3…	---	NM_014498 // Hs.143600 // bladder| blood| bone| brain| connective tissue| embryonic tissue| esophagus| eye| heart| intestine| kidney| larynx| liver| lung| mammary gland| mouth| muscle| ovary| pancreas| pharynx| placenta| prostate| skin| spleen| stomach| testis| thyroid| uterus| vascular| breast (mammary gland) tumor| colorectal tumor| esophageal tumor| gastrointestinal tumor| germ cell tumor| gli…	main	Coding	-1.45123	8.70414	-8.69949	1.19e-06	0.000188602	5.89481	TC03001978.hg.1	10.3339	9.77573	9.74609	8.55246	8.5144	8.43514
TC18000505.hg.1	chr18	NR_002571 // SNORD58A // small nucleolar RNA, C/D box 58A // 18q21 // 26791 /// ENST00000383875 // SNORD58A // small nucleolar RNA, C/D box 58A // 18q21 // 26791	NR_002571 // RefSeq // Homo sapiens small nucleolar RNA, C/D box 58A (SNORD58A), small nuclear RNA. // chr18 // 100 // 100 // 0 // --- // 0 /// ENST00000383875 // ENSEMBL // ncrna:snoRNA chromosome:GRCh37:18:47017653:47017717:-1 gene:ENSG00000206602 gene_biotype:snoRNA transcript_biotype:snoRNA // chr18 // 100 // 100 // 0 // --- // 0 /// uc002lds.1 // UCSC Genes // --- // chr18 // 100 // 100 // 0…	---	---	main	Coding	-1.45072	8.4869	-4.93572	0.000306711	0.00614564	0.310061	TC18000505.hg.1	8.00569	8.36888	8.67341	7.71549	6.35806	6.62227
TC06002168.hg.1	chr6	NM_001168388 // CITED2 // Cbp/p300-interacting transactivator, with Glu/Asp-rich carboxy-terminal domain, 2 // 6q23.3 // 10370 /// NM_001168389 // CITED2 // Cbp/p300-interacting transactivator, with Glu/Asp-rich carboxy-terminal domain, 2 // 6q23.3 // 10370 /// NM_006079 // CITED2 // Cbp/p300-interacting transactivator, with Glu/Asp-rich carboxy-terminal domain, 2 // 6q23.3 // 10370 /// ENST00000…	NM_001168388 // RefSeq // Homo sapiens Cbp/p300-interacting transactivator, with Glu/Asp-rich carboxy-terminal domain, 2 (CITED2), transcript variant 2, mRNA. // chr6 // 100 // 100 // 0 // --- // 0 /// NM_001168389 // RefSeq // Homo sapiens Cbp/p300-interacting transactivator, with Glu/Asp-rich carboxy-terminal domain, 2 (CITED2), transcript variant 3, mRNA. // chr6 // 100 // 100 // 0 // --- // 0…	BC004377 // Q99967	NM_001168388 // Hs.82071 // adipose tissue| ascites| bladder| blood| bone| bone marrow| brain| cervix| connective tissue| ear| embryonic tissue| eye| heart| intestine| kidney| liver| lung| lymph node| mammary gland| muscle| ovary| pancreas| parathyroid| pharynx| pituitary gland| placenta| prostate| skin| stomach| testis| thymus| thyroid| tonsil| uterus| vascular| breast (mammary gland) tumor| cho…	main	Coding	-1.45019	9.07827	-9.90482	2.85e-07	7.94e-05	7.29665	TC06002168.hg.1	9.65148	9.74726	9.89564	8.4616	8.46494	8.01725
TC12000028.hg.1	chr12	NM_002014 // FKBP4 // FK506 binding protein 4, 59kDa // 12p13.33 // 2288 /// ENST00000001008 // FKBP4 // FK506 binding protein 4, 59kDa // 12p13.33 // 2288 /// ENST00000540260 // FKBP4 // FK506 binding protein 4, 59kDa // 12p13.33 // 2288 /// BC001786 // FKBP4 // FK506 binding protein 4, 59kDa // 12p13.33 // 2288 /// BC007924 // FKBP4 // FK506 binding protein 4, 59kDa // 12p13.33 // 2288	NM_002014 // RefSeq // Homo sapiens FK506 binding protein 4, 59kDa (FKBP4), mRNA. // chr12 // 100 // 100 // 0 // --- // 0 /// ENST00000001008 // ENSEMBL // cdna:known chromosome:GRCh37:12:2904119:2913124:1 gene:ENSG00000004478 gene_biotype:protein_coding transcript_biotype:protein_coding // chr12 // 100 // 100 // 0 // --- // 0 /// ENST00000540260 // ENSEMBL // cdna:known chromosome:GRCh37:12:2904…	NM_002014 // B2R9U2 /// BC001786 // Q02790 /// BC001786 // B2R9U2 /// BC007924 // Q02790 /// BC007924 // B2R9U2	NM_002014 // Hs.524183 // adipose tissue| ascites| bladder| blood| bone| bone marrow| brain| cervix| connective tissue| embryonic tissue| esophagus| eye| heart| intestine| kidney| larynx| liver| lung| lymph| lymph node| mammary gland| mouth| muscle| nerve| ovary| pancreas| pharynx| pituitary gland| placenta| prostate| skin| stomach| testis| thymus| thyroid| tonsil| uterus| bladder carcinoma| brea…	main	Coding	-1.44587	7.80719	-3.72401	0.00272363	0.0242884	-1.88717	TC12000028.hg.1	8.0059	9.38971	10.3076	7.77587	7.83072	7.75902
TC14000065.hg.1	chr14	--- // --- // uc021roi.1 // --- // ---	uc021roi.1 // UCSC Genes // --- // chr14 // 100 // 100 // 0 // --- // 0	---	---	main	Coding	-1.44493	5.31196	-5.01298	0.000268479	0.00565397	0.444706	TC14000065.hg.1	5.2599	6.04039	6.83321	4.43258	4.52137	4.84476
TC02000160.hg.1	chr2	--- // --- // uc021vew.1|uc021vex.1 // --- // ---	uc021vew.1 // UCSC Genes // --- // chr2 // 100 // 100 // 0 // --- // 0	---	---	main	Coding	-1.44459	7.95454	-4.50396	0.000654838	0.00987931	-0.456057	TC02000160.hg.1	7.69059	8.45906	9.12722	7.11461	6.6194	7.20909
TC14001319.hg.1	chr14	--- // --- // ncrna:snRNA chromosome:GRCh37:14:75668784:75668872:-1 gene:ENSG00000252013 gene_biotype:snRNA transcript_biotype:snRNA // --- // ---	ENST00000516204 // ENSEMBL // ncrna:snRNA chromosome:GRCh37:14:75668784:75668872:-1 gene:ENSG00000252013 gene_biotype:snRNA transcript_biotype:snRNA // chr14 // 100 // 100 // 0 // --- // 0	---	---	main	Coding	-1.4433	5.1351	-5.24173	0.000181883	0.00436113	0.838701	TC14001319.hg.1	5.27962	5.42665	6.17463	4.47166	4.28162	3.79773
TC12003253.hg.1	chr12	NM_031435 // THAP2 // THAP domain containing, apoptosis associated protein 2 // 12q21.1 // 83591 /// ENST00000308086 // THAP2 // THAP domain containing, apoptosis associated protein 2 // 12q21.1 // 83591 /// ENST00000547843 // THAP2 // THAP domain containing, apoptosis associated protein 2 // 12q21.1 // 83591 /// BC008358 // THAP2 // THAP domain containing, apoptosis associated protein 2 // 12q21…	NM_031435 // RefSeq // Homo sapiens THAP domain containing, apoptosis associated protein 2 (THAP2), mRNA. // chr12 // 100 // 100 // 0 // --- // 0 /// ENST00000308086 // ENSEMBL // cdna:known chromosome:GRCh37:12:72056789:72074419:1 gene:ENSG00000173451 gene_biotype:protein_coding transcript_biotype:protein_coding // chr12 // 100 // 100 // 0 // --- // 0 /// ENST00000547843 // ENSEMBL // cdna:putat…	NM_031435 // Q6FIE1 /// NM_031435 // Q9H0W7 /// BC008358 // Q9H0W7 /// BC008358 // Q6FIE1	NM_031435 // Hs.245798 // bladder| blood| brain| connective tissue| embryonic tissue| eye| kidney| liver| lung| lymph node| mammary gland| mouth| muscle| pancreas| placenta| prostate| skin| testis| thymus| thyroid| uterus| vascular| bladder carcinoma| breast (mammary gland) tumor| chondrosarcoma| germ cell tumor| glioma| head and neck tumor| leukemia| lymphoma| normal| pancreatic tumor| primitive…	main	Coding	-1.43888	7.06644	-9.5039	4.5e-07	0.000102823	6.8482	TC12003253.hg.1	8.04742	7.51771	8.1774	6.45771	6.44797	6.52021
TC07001039.hg.1	chr7	NM_005542 // INSIG1 // insulin induced gene 1 // 7q36 // 3638 /// NM_198336 // INSIG1 // insulin induced gene 1 // 7q36 // 3638 /// NM_198337 // INSIG1 // insulin induced gene 1 // 7q36 // 3638 /// ENST00000340368 // INSIG1 // insulin induced gene 1 // 7q36 // 3638 /// ENST00000342407 // INSIG1 // insulin induced gene 1 // 7q36 // 3638 /// ENST00000344756 // INSIG1 // insulin induced gene 1 // 7q…	NM_005542 // RefSeq // Homo sapiens insulin induced gene 1 (INSIG1), transcript variant 1, mRNA. // chr7 // 100 // 100 // 0 // --- // 0 /// NM_198336 // RefSeq // Homo sapiens insulin induced gene 1 (INSIG1), transcript variant 2, mRNA. // chr7 // 100 // 100 // 0 // --- // 0 /// NM_198337 // RefSeq // Homo sapiens insulin induced gene 1 (INSIG1), transcript variant 3, mRNA. // chr7 // 100 // 100 …	BC001880 // O15503	NM_005542 // Hs.520819 // adipose tissue| adrenal gland| ascites| bladder| blood| bone| bone marrow| brain| cervix| connective tissue| ear| embryonic tissue| eye| heart| intestine| kidney| liver| lung| lymph| lymph node| mammary gland| mouth| muscle| nerve| ovary| pancreas| parathyroid| pituitary gland| placenta| prostate| salivary gland| skin| spleen| stomach| testis| thymus| tonsil| trachea| ut…	main	Coding	-1.43389	8.44756	-9.68091	3.67e-07	9.25e-05	7.0483	TC07001039.hg.1	9.47134	8.76963	9.36609	7.85004	7.88562	7.56972
TC14001010.hg.1	chr14	--- // --- // ncrna:misc_RNA chromosome:GRCh37:14:31727814:31727915:-1 gene:ENSG00000199291 gene_biotype:misc_RNA transcript_biotype:misc_RNA // --- // ---	ENST00000362421 // ENSEMBL // ncrna:misc_RNA chromosome:GRCh37:14:31727814:31727915:-1 gene:ENSG00000199291 gene_biotype:misc_RNA transcript_biotype:misc_RNA // chr14 // 100 // 100 // 0 // --- // 0	---	---	main	Coding	-1.43388	10.1234	-4.47145	0.000693991	0.010262	-0.514621	TC14001010.hg.1	10.4221	10.3236	10.6701	9.29674	8.52549	9.2919
TC19000174.hg.1	chr19	NM_000201 // ICAM1 // intercellular adhesion molecule 1 // 19p13.3-p13.2 // 3383 /// ENST00000264832 // ICAM1 // intercellular adhesion molecule 1 // 19p13.3-p13.2 // 3383 /// ENST00000423829 // ICAM1 // intercellular adhesion molecule 1 // 19p13.3-p13.2 // 3383 /// BC015969 // ICAM1 // intercellular adhesion molecule 1 // 19p13.3-p13.2 // 3383	NM_000201 // RefSeq // Homo sapiens intercellular adhesion molecule 1 (ICAM1), mRNA. // chr19 // 100 // 100 // 0 // --- // 0 /// ENST00000264832 // ENSEMBL // cdna:known chromosome:GRCh37:19:10381517:10397291:1 gene:ENSG00000090339 gene_biotype:protein_coding transcript_biotype:protein_coding // chr19 // 100 // 100 // 0 // --- // 0 /// ENST00000423829 // ENSEMBL // cdna:known chromosome:GRCh37:19…	NM_000201 // P05362 /// NM_000201 // Q15462 /// NM_000201 // Q15463 /// NM_000201 // Q99930 /// BC015969 // P05362 /// BC015969 // Q15462 /// BC015969 // Q15463 /// BC015969 // Q99930	NM_000201 // Hs.643447 // adipose tissue| adrenal gland| bladder| blood| bone marrow| brain| cervix| connective tissue| embryonic tissue| esophagus| eye| heart| intestine| kidney| liver| lung| lymph| lymph node| mammary gland| mouth| muscle| nerve| ovary| pancreas| placenta| prostate| skin| spleen| stomach| testis| thymus| thyroid| trachea| uterus| vascular|adrenal tumor| bladder carcinoma| breas…	main	Coding	-1.43347	9.05981	-4.2758	0.000986956	0.0127981	-0.869408	TC19000174.hg.1	9.38048	9.74343	10.6909	9.06007	8.13501	8.31927
TC12000160.hg.1	chr12	NM_002262 // KLRD1 // killer cell lectin-like receptor subfamily D, member 1 // 12p13 // 3824 /// NM_007334 // KLRD1 // killer cell lectin-like receptor subfamily D, member 1 // 12p13 // 3824 /// NM_001114396 // KLRD1 // killer cell lectin-like receptor subfamily D, member 1 // 12p13 // 3824 /// ENST00000336164 // KLRD1 // killer cell lectin-like receptor subfamily D, member 1 // 12p13 // 3824 //…	NM_002262 // RefSeq // Homo sapiens killer cell lectin-like receptor subfamily D, member 1 (KLRD1), transcript variant 1, mRNA. // chr12 // 100 // 100 // 0 // --- // 0 /// NM_007334 // RefSeq // Homo sapiens killer cell lectin-like receptor subfamily D, member 1 (KLRD1), transcript variant 2, mRNA. // chr12 // 100 // 100 // 0 // --- // 0 /// NM_001114396 // RefSeq // Homo sapiens killer cell lect…	NM_002262 // Q13241 /// NM_007334 // Q13241 /// NM_001114396 // Q13241 /// BC028009 // Q13241	NM_002262 // Hs.562457 // blood| liver| placenta| testis| normal| adult /// NM_007334 // Hs.562457 // blood| liver| placenta| testis| normal| adult /// NM_001114396 // Hs.562457 // blood| liver| placenta| testis| normal| adult /// ENST00000336164 // Hs.562457 // blood| liver| placenta| testis| normal| adult /// ENST00000350274 // Hs.562457 // blood| liver| placenta| testis| normal| adult /// ENST…	main	Coding	-1.4333	9.6579	-19.4797	1.02e-10	4.83e-07	14.4194	TC12000160.hg.1	9.8737	9.84579	9.8737	8.36261	8.40909	8.5216
TC19000345.hg.1	chr19	NR_000012 // SNORA68 // small nucleolar RNA, H/ACA box 68 // 19p13 // 26780 /// ENST00000384437 // SNORA68 // small nucleolar RNA, H/ACA box 68 // 19p13 // 26780	NR_000012 // RefSeq // Homo sapiens small nucleolar RNA, H/ACA box 68 (SNORA68), small nucleolar RNA. // chr19 // 100 // 100 // 0 // --- // 0 /// ENST00000384437 // ENSEMBL // ncrna:snoRNA chromosome:GRCh37:19:17973397:17973529:1 gene:ENSG00000207166 gene_biotype:snoRNA transcript_biotype:snoRNA // chr19 // 100 // 100 // 0 // --- // 0 /// uc002nhq.1 // UCSC Genes // --- // chr19 // 100 // 100 // …	---	NR_000012 // Hs.684118 // pharynx| normal /// ENST00000384437 // Hs.684118 // pharynx| normal	main	Coding	-1.431	9.56181	-4.99952	0.000274763	0.00572675	0.421302	TC19000345.hg.1	10.0419	9.67916	10.2655	9.07011	8.21073	8.41278
TC07000033.hg.1	chr7	--- // --- // ensembl_havana_transcript:lincRNA chromosome:GRCh37:7:2477398:2487485:1 gene:ENSG00000175873 gene_biotype:lincRNA transcript_biotype:lincRNA | cdna:all chromosome:VEGA50:7:2477398:2487485:1 Gene:OTTHUMG00000152044 // --- // ---	ENST00000313156 // ENSEMBL // ensembl_havana_transcript:lincRNA chromosome:GRCh37:7:2477398:2487485:1 gene:ENSG00000175873 gene_biotype:lincRNA transcript_biotype:lincRNA // chr7 // 100 // 100 // 0 // --- // 0 /// uc003sme.3 // UCSC Genes // --- // chr7 // 100 // 100 // 0 // --- // 0 /// OTTHUMT00000325029 // Havana transcript // cdna:all chromosome:VEGA50:7:2477398:2487485:1 Gene:OTTHUMG00000152…	---	---	main	Coding	-1.42927	8.79466	-11.4217	5.67e-08	2.82e-05	8.84892	TC07000033.hg.1	9.64049	9.46231	9.59084	8.27723	8.31171	7.81689
TC11000663.hg.1	chr11	--- // --- // uc021qlw.1 // --- // ---	uc021qlw.1 // UCSC Genes // --- // chr11 // 100 // 100 // 0 // --- // 0	---	---	main	Coding	-1.42711	5.92534	-4.54559	0.000608025	0.00940458	-0.381232	TC11000663.hg.1	6.03008	6.53041	7.55845	5.15714	5.17178	5.50871
TC02002481.hg.1	chr2	NM_022168 // IFIH1 // interferon induced with helicase C domain 1 // 2q24 // 64135 /// ENST00000263642 // IFIH1 // interferon induced with helicase C domain 1 // 2q24 // 64135 /// ENST00000421365 // IFIH1 // interferon induced with helicase C domain 1 // 2q24 // 64135 /// ENST00000543192 // IFIH1 // interferon induced with helicase C domain 1 // 2q24 // 64135 /// BC111750 // IFIH1 // interferon i…	NM_022168 // RefSeq // Homo sapiens interferon induced with helicase C domain 1 (IFIH1), mRNA. // chr2 // 100 // 100 // 0 // --- // 0 /// ENST00000263642 // ENSEMBL // cdna:known chromosome:GRCh37:2:163123589:163175213:-1 gene:ENSG00000115267 gene_biotype:protein_coding transcript_biotype:protein_coding // chr2 // 100 // 100 // 0 // --- // 0 /// ENST00000421365 // ENSEMBL // cdna:known chromosome…	NM_022168 // Q9BYX4 /// BC111750 // Q9BYX4	NM_022168 // Hs.163173 // adrenal gland| bladder| blood| bone| brain| cervix| connective tissue| eye| heart| intestine| kidney| lung| lymph| lymph node| mammary gland| mouth| muscle| ovary| pancreas| parathyroid| placenta| prostate| skin| spleen| stomach| testis| thymus| thyroid| trachea| uterus| vascular| breast (mammary gland) tumor| cervical tumor| chondrosarcoma| colorectal tumor| gastrointes…	main	Coding	-1.42504	7.02413	-4.0994	0.00136084	0.0156708	-1.19237	TC02002481.hg.1	8.71862	7.03705	7.91921	6.54345	6.43075	6.42557
TC05001385.hg.1	chr5	NM_001252226 // PLK2 // polo-like kinase 2 // 5q12.1-q13.2 // 10769 /// NM_006622 // PLK2 // polo-like kinase 2 // 5q12.1-q13.2 // 10769 /// ENST00000274289 // PLK2 // polo-like kinase 2 // 5q12.1-q13.2 // 10769 /// ENST00000442330 // PLK2 // polo-like kinase 2 // 5q12.1-q13.2 // 10769 /// ENST00000502671 // PLK2 // polo-like kinase 2 // 5q12.1-q13.2 // 10769 /// ENST00000537944 // PLK2 // polo-l…	NM_001252226 // RefSeq // Homo sapiens polo-like kinase 2 (PLK2), transcript variant 2, mRNA. // chr5 // 100 // 100 // 0 // --- // 0 /// NM_006622 // RefSeq // Homo sapiens polo-like kinase 2 (PLK2), transcript variant 1, mRNA. // chr5 // 100 // 100 // 0 // --- // 0 /// ENST00000274289 // ENSEMBL // cdna:known chromosome:GRCh37:5:57749809:57756087:-1 gene:ENSG00000145632 gene_biotype:protein_codi…	NM_001252226 // Q8N7M6 /// NM_001252226 // Q9NYY3 /// NM_006622 // Q8N7M6 /// NM_006622 // Q9NYY3 /// BC013879 // Q9NYY3 /// BC013879 // Q8N7M6	NM_001252226 // Hs.398157 // adipose tissue| adrenal gland| ascites| bladder| bone| bone marrow| brain| cervix| connective tissue| ear| embryonic tissue| esophagus| eye| heart| intestine| kidney| liver| lung| lymph node| mammary gland| mouth| muscle| ovary| pancreas| parathyroid| pharynx| placenta| prostate| salivary gland| skin| spleen| stomach| testis| thymus| thyroid| trachea| umbilical cord| …	main	Coding	-1.42472	6.68865	-4.34321	0.000873736	0.0118094	-0.746731	TC05001385.hg.1	7.43988	7.69251	7.84931	5.78333	7.03588	5.88833
TC07001221.hg.1	chr7	NM_019102 // HOXA5 // homeobox A5 // 7p15.2 // 3202 /// ENST00000222726 // HOXA5 // homeobox A5 // 7p15.2 // 3202 /// ENST00000520854 // HOXA5 // homeobox A5 // 7p15.2 // 3202 /// BC013682 // HOXA5 // homeobox A5 // 7p15.2 // 3202	NM_019102 // RefSeq // Homo sapiens homeobox A5 (HOXA5), mRNA. // chr7 // 100 // 100 // 0 // --- // 0 /// ENST00000222726 // ENSEMBL // cdna:known chromosome:GRCh37:7:27180671:27183287:-1 gene:ENSG00000106004 gene_biotype:protein_coding transcript_biotype:protein_coding // chr7 // 100 // 100 // 0 // --- // 0 /// ENST00000520854 // ENSEMBL // cdna:putative chromosome:GRCh37:7:27181426:27182394:-1 …	BC013682 // P20719	NM_019102 // Hs.655218 // connective tissue| embryonic tissue| intestine| kidney| lung| lymph node| ovary| pancreas| skin| spleen| testis| uterus| colorectal tumor| gastrointestinal tumor| germ cell tumor| kidney tumor| non-neoplasia| normal| ovarian tumor| pancreatic tumor| skin tumor|embryoid body| fetus| adult /// ENST00000222726 // Hs.655218 // connective tissue| embryonic tissue| intestine| …	main	Coding	-1.42251	6.59637	-7.82948	3.66e-06	0.000383526	4.77637	TC07001221.hg.1	7.92496	7.04679	7.41325	5.97431	6.21521	5.92796
TC06000222.hg.1	chr6	--- // --- // uc021yow.1 // --- // ---	uc021yow.1 // UCSC Genes // --- // chr6 // 100 // 100 // 0 // --- // 0	---	---	main	Coding	-1.42198	5.76076	-4.22935	0.00107371	0.0134602	-0.954175	TC06000222.hg.1	5.55878	6.56174	7.35046	5.08048	4.87795	5.24661
TC02001189.hg.1	chr2	NR_003058 // SNORD70 // small nucleolar RNA, C/D box 70 // 2q33.1 // 692110 /// ENST00000391232 // SNORD70 // small nucleolar RNA, C/D box 70 // 2q33.1 // 692110	NR_003058 // RefSeq // Homo sapiens small nucleolar RNA, C/D box 70 (SNORD70), small nucleolar RNA. // chr2 // 100 // 100 // 0 // --- // 0 /// ENST00000391232 // ENSEMBL // ncrna:snoRNA chromosome:GRCh37:2:203141154:203141241:1 gene:ENSG00000212534 gene_biotype:snoRNA transcript_biotype:snoRNA // chr2 // 100 // 100 // 0 // --- // 0 /// uc002uzc.3 // UCSC Genes // --- // chr2 // 100 // 100 // 0 //…	---	---	main	Coding	-1.41954	6.58707	-3.54095	0.0038362	0.0303639	-2.22834	TC02001189.hg.1	7.13917	6.63371	7.65392	5.94456	6.25196	4.97168
TC06001394.hg.1	chr6	--- // --- // uc021ypm.1 // --- // ---	uc021ypm.1 // UCSC Genes // --- // chr6 // 100 // 100 // 0 // --- // 0	---	---	main	Coding	-1.41691	7.02583	-4.88421	0.000335328	0.00647658	0.219868	TC06001394.hg.1	7.01073	7.69184	8.43789	6.26673	6.06281	6.56018
TC02000348.hg.1	chr2	NM_002908 // REL // v-rel reticuloendotheliosis viral oncogene homolog (avian) // 2p13-p12 // 5966 /// BC117191 // REL // v-rel reticuloendotheliosis viral oncogene homolog (avian) // 2p13-p12 // 5966 /// ENST00000295025 // REL // v-rel reticuloendotheliosis viral oncogene homolog (avian) // 2p13-p12 // 5966 /// ENST00000394479 // REL // v-rel reticuloendotheliosis viral oncogene homolog (avian) …	NM_002908 // RefSeq // Homo sapiens v-rel reticuloendotheliosis viral oncogene homolog (avian) (REL), mRNA. // chr2 // 100 // 100 // 0 // --- // 0 /// BC117191 // GenBank // Homo sapiens v-rel reticuloendotheliosis viral oncogene homolog (avian), mRNA (cDNA clone MGC:150800 IMAGE:40125742), complete cds. // chr2 // 100 // 100 // 0 // --- // 0 /// ENST00000295025 // ENSEMBL // cdna:known chromosom…	NM_002908 // Q04864 /// BC117191 // Q17RU2 /// BC117191 // Q04864 /// BC143885 // Q17RU2 /// BC143885 // Q04864	NM_002908 // Hs.631886 // blood| brain| embryonic tissue| intestine| kidney| larynx| liver| lung| lymph| lymph node| mammary gland| mouth| placenta| thymus| thyroid| trachea| breast (mammary gland) tumor| colorectal tumor| head and neck tumor| leukemia| lymphoma| normal| blastocyst| fetus| adult /// BC117191 // Hs.631886 // blood| brain| embryonic tissue| intestine| kidney| larynx| liver| lung| l…	main	Coding	-1.41609	10.7894	-9.9255	2.78e-07	7.94e-05	7.31932	TC02000348.hg.1	11.5585	11.1181	11.7674	9.84806	10.2817	10.066
TC06001285.hg.1	chr6	--- // --- // havana:lincRNA chromosome:GRCh37:6:14391462:14393519:-1 gene:ENSG00000237346 gene_biotype:lincRNA transcript_biotype:lincRNA | cdna:all chromosome:VEGA50:6:14391462:14393519:-1 Gene:OTTHUMG00000014287 // --- // ---	ENST00000456440 // ENSEMBL // havana:lincRNA chromosome:GRCh37:6:14391462:14393519:-1 gene:ENSG00000237346 gene_biotype:lincRNA transcript_biotype:lincRNA // chr6 // 100 // 100 // 0 // --- // 0 /// OTTHUMT00000039920 // Havana transcript // cdna:all chromosome:VEGA50:6:14391462:14393519:-1 Gene:OTTHUMG00000014287 // chr6 // 100 // 100 // 0 // --- // 0	---	---	main	Coding	-1.41586	4.73752	-5.64516	9.32e-05	0.00287102	1.51584	TC06001285.hg.1	5.03935	6.07145	6.23792	4.07517	4.5817	4.44427
TC09000134.hg.1	chr9	NM_001539 // DNAJA1 // DnaJ (Hsp40) homolog, subfamily A, member 1 // 9p13.3 // 3301 /// ENST00000330899 // DNAJA1 // DnaJ (Hsp40) homolog, subfamily A, member 1 // 9p13.3 // 3301 /// ENST00000495015 // DNAJA1 // DnaJ (Hsp40) homolog, subfamily A, member 1 // 9p13.3 // 3301 /// ENST00000539152 // DNAJA1 // DnaJ (Hsp40) homolog, subfamily A, member 1 // 9p13.3 // 3301 /// ENST00000544625 // DNAJA1…	NM_001539 // RefSeq // Homo sapiens DnaJ (Hsp40) homolog, subfamily A, member 1 (DNAJA1), mRNA. // chr9 // 100 // 100 // 0 // --- // 0 /// ENST00000330899 // ENSEMBL // cdna:known chromosome:GRCh37:9:33025209:33039905:1 gene:ENSG00000086061 gene_biotype:protein_coding transcript_biotype:protein_coding // chr9 // 100 // 100 // 0 // --- // 0 /// ENST00000495015 // ENSEMBL // cdna:known chromosome:G…	BC008182 // P31689	NM_001539 // Hs.445203 // adipose tissue| adrenal gland| ascites| bladder| blood| bone| bone marrow| brain| cervix| connective tissue| ear| embryonic tissue| esophagus| eye| heart| intestine| kidney| liver| lung| lymph| lymph node| mammary gland| mouth| muscle| nerve| ovary| pancreas| pharynx| pituitary gland| placenta| prostate| salivary gland| skin| spleen| stomach| testis| thymus| thyroid| ton…	main	Coding	-1.4151	9.70874	-6.25361	3.55e-05	0.00153536	2.49277	TC09000134.hg.1	10.051	10.5471	11.1064	9.13294	9.38526	8.94091
TC0X001435.hg.1	chrX	NM_004065 // CDR1 // cerebellar degeneration-related protein 1, 34kDa // Xq27.1-q27.2 // 1038 /// ENST00000370532 // CDR1 // cerebellar degeneration-related protein 1, 34kDa // Xq27.1-q27.2 // 1038 /// BC113472 // CDR1 // cerebellar degeneration-related protein 1, 34kDa // Xq27.1-q27.2 // 1038	NM_004065 // RefSeq // Homo sapiens cerebellar degeneration-related protein 1, 34kDa (CDR1), mRNA. // chrX // 100 // 100 // 0 // --- // 0 /// ENST00000370532 // ENSEMBL // cdna:known chromosome:GRCh37:X:139865425:139866723:-1 gene:ENSG00000184258 gene_biotype:protein_coding transcript_biotype:protein_coding // chrX // 100 // 100 // 0 // --- // 0 /// uc004fbg.1 // UCSC Genes // --- // chrX // 100 …	BC113472 // P51861	NM_004065 // Hs.446675 // adipose tissue| blood| brain| connective tissue| embryonic tissue| eye| heart| intestine| lung| mammary gland| mouth| pharynx| pituitary gland| placenta| prostate| skin| thyroid| uterus| vascular| colorectal tumor| glioma| head and neck tumor| leukemia| non-neoplasia| normal|embryoid body| fetus| adult /// ENST00000370532 // Hs.446675 // adipose tissue| blood| brain| con…	main	Coding	-1.41485	4.49191	-5.43416	0.000131815	0.00353307	1.16456	TC0X001435.hg.1	5.1206	6.46489	5.30534	4.13293	4.32053	4.19282
TC06000239.hg.1	chr6	--- // --- // uc021yps.1 // --- // ---	uc021yps.1 // UCSC Genes // --- // chr6 // 100 // 100 // 0 // --- // 0	---	---	main	Coding	-1.4131	5.76312	-4.23718	0.00105856	0.0133452	-0.939882	TC06000239.hg.1	5.54948	6.51417	7.365	5.07537	4.88849	5.2255
TC15001544.hg.1	chr15	NM_003922 // HERC1 // HECT and RLD domain containing E3 ubiquitin protein ligase family member 1 // 15q22 // 8925 /// ENST00000425434 // HERC1 // HECT and RLD domain containing E3 ubiquitin protein ligase family member 1 // 15q22 // 8925 /// ENST00000443617 // HERC1 // HECT and RLD domain containing E3 ubiquitin protein ligase family member 1 // 15q22 // 8925	NM_003922 // RefSeq // Homo sapiens HECT and RLD domain containing E3 ubiquitin protein ligase family member 1 (HERC1), mRNA. // chr15 // 100 // 100 // 0 // --- // 0 /// ENST00000425434 // ENSEMBL // cdna:known chromosome:GRCh37:15:63986916:64126147:-1 gene:ENSG00000103657 gene_biotype:protein_coding transcript_biotype:protein_coding // chr15 // 100 // 100 // 0 // --- // 0 /// ENST00000443617 // …	NM_003922 // Q15751	NM_003922 // Hs.210385 // adipose tissue| ascites| bladder| blood| bone| bone marrow| brain| cervix| connective tissue| ear| embryonic tissue| eye| heart| intestine| kidney| larynx| liver| lung| lymph node| mammary gland| mouth| muscle| nerve| ovary| pancreas| parathyroid| pharynx| placenta| prostate| spleen| testis| thymus| thyroid| trachea| uterus| bladder carcinoma| breast (mammary gland) tumo…	main	Coding	-1.4111	8.83745	-11.6974	4.31e-08	2.37e-05	9.10861	TC15001544.hg.1	9.80186	9.83828	9.47763	8.24	8.35042	8.29405
TC06000259.hg.1	chr6	--- // --- // uc021yra.1 // --- // ---	uc021yra.1 // UCSC Genes // --- // chr6 // 100 // 100 // 0 // --- // 0	---	---	main	Coding	-1.41023	7.0265	-4.81532	0.000378031	0.00696909	0.0987007	TC06000259.hg.1	6.97914	7.72246	8.45235	6.29441	6.08698	6.54188
TC20000561.hg.1	chr20	NR_003684 // SNORD119 // small nucleolar RNA, C/D box 119 // 20p13 // 100113378 /// ENST00000515997 // SNORD119 // small nucleolar RNA, C/D box 119 // 20p13 // 100113378	NR_003684 // RefSeq // Homo sapiens small nucleolar RNA, C/D box 119 (SNORD119), small nucleolar RNA. // chr20 // 100 // 100 // 0 // --- // 0 /// ENST00000515997 // ENSEMBL // ncrna:snoRNA chromosome:GRCh37:20:2443608:2443683:-1 gene:ENSG00000251806 gene_biotype:snoRNA transcript_biotype:snoRNA // chr20 // 100 // 100 // 0 // --- // 0 /// uc010gam.1 // UCSC Genes // --- // chr20 // 100 // 100 // 0…	---	---	main	Coding	-1.40973	6.40352	-4.24407	0.00104539	0.0132385	-0.927293	TC20000561.hg.1	5.97827	5.88134	7.04858	5.22693	4.51875	4.93332
TC11000187.hg.1	chr11	NM_014633 // CTR9 // Ctr9, Paf1/RNA polymerase II complex component, homolog (S. cerevisiae) // 11p15.3 // 9646 /// ENST00000361367 // CTR9 // Ctr9, Paf1/RNA polymerase II complex component, homolog (S. cerevisiae) // 11p15.3 // 9646 /// BC058914 // CTR9 // Ctr9, Paf1/RNA polymerase II complex component, homolog (S. cerevisiae) // 11p15.3 // 9646	NM_014633 // RefSeq // Homo sapiens Ctr9, Paf1/RNA polymerase II complex component, homolog (S. cerevisiae) (CTR9), mRNA. // chr11 // 100 // 100 // 0 // --- // 0 /// ENST00000361367 // ENSEMBL // cdna:known chromosome:GRCh37:11:10772534:10801290:1 gene:ENSG00000198730 gene_biotype:protein_coding transcript_biotype:protein_coding // chr11 // 100 // 100 // 0 // --- // 0 /// uc001mja.3 // UCSC Genes…	NM_014633 // Q6PD62 /// BC058914 // Q6PD62	NM_014633 // Hs.725151 // adipose tissue| ascites| bladder| blood| bone| bone marrow| brain| cervix| connective tissue| ear| embryonic tissue| eye| heart| intestine| kidney| larynx| liver| lung| lymph| lymph node| mammary gland| mouth| muscle| nerve| ovary| pancreas| parathyroid| pharynx| pituitary gland| placenta| prostate| salivary gland| skin| spleen| stomach| testis| thymus| thyroid| tonsil| …	main	Coding	-1.40798	8.79516	-8.21118	2.21e-06	0.000278384	5.27878	TC11000187.hg.1	10.1724	9.42288	9.89493	8.58671	8.19032	8.48923
TC0X001219.hg.1	chrX	NM_000169 // GLA // galactosidase, alpha // Xq22 // 2717 /// ENST00000218516 // GLA // galactosidase, alpha // Xq22 // 2717 /// ENST00000493905 // GLA // galactosidase, alpha // Xq22 // 2717 /// BC002689 // GLA // galactosidase, alpha // Xq22 // 2717	NM_000169 // RefSeq // Homo sapiens galactosidase, alpha (GLA), mRNA. // chrX // 100 // 100 // 0 // --- // 0 /// ENST00000218516 // ENSEMBL // cdna:known chromosome:GRCh37:X:100652791:100662913:-1 gene:ENSG00000102393 gene_biotype:protein_coding transcript_biotype:protein_coding // chrX // 100 // 100 // 0 // --- // 0 /// ENST00000493905 // ENSEMBL // cdna:known chromosome:GRCh37:X:100652791:10066…	NM_000169 // P06280 /// NM_000169 // Q53HF3 /// NM_000169 // Q6LER7 /// BC002689 // P06280 /// BC002689 // Q53HF3 /// BC002689 // Q6LER7	NM_000169 // Hs.69089 // adipose tissue| adrenal gland| ascites| bladder| blood| bone| bone marrow| brain| cervix| connective tissue| ear| embryonic tissue| eye| heart| intestine| kidney| liver| lung| lymph| lymph node| mammary gland| nerve| ovary| pancreas| pharynx| pituitary gland| placenta| prostate| salivary gland| skin| spleen| stomach| testis| thyroid| tonsil| uterus| vascular| bladder carc…	main	Coding	-1.40718	6.79881	-5.79786	7.27e-05	0.00246119	1.76609	TC0X001219.hg.1	7.57586	7.29985	8.29881	6.86138	6.06239	6.02921
TC18000408.hg.1	chr18	--- // --- // ncrna:snRNA chromosome:GRCh37:18:19760073:19760179:-1 gene:ENSG00000201852 gene_biotype:snRNA transcript_biotype:snRNA // --- // ---	ENST00000364982 // ENSEMBL // ncrna:snRNA chromosome:GRCh37:18:19760073:19760179:-1 gene:ENSG00000201852 gene_biotype:snRNA transcript_biotype:snRNA // chr18 // 100 // 100 // 0 // --- // 0	---	---	main	Coding	-1.40504	6.99889	-4.73103	0.000438113	0.00759493	-0.0503407	TC18000408.hg.1	7.47469	7.76583	8.38865	6.89136	6.29241	6.2303
TC04000362.hg.1	chr4	NM_012108 // STAP1 // signal transducing adaptor family member 1 // 4q13.2 // 26228 /// ENST00000265404 // STAP1 // signal transducing adaptor family member 1 // 4q13.2 // 26228 /// ENST00000396225 // STAP1 // signal transducing adaptor family member 1 // 4q13.2 // 26228 /// BC014958 // STAP1 // signal transducing adaptor family member 1 // 4q13.2 // 26228	NM_012108 // RefSeq // Homo sapiens signal transducing adaptor family member 1 (STAP1), mRNA. // chr4 // 100 // 100 // 0 // --- // 0 /// ENST00000265404 // ENSEMBL // cdna:known chromosome:GRCh37:4:68424446:68472616:1 gene:ENSG00000035720 gene_biotype:protein_coding transcript_biotype:protein_coding // chr4 // 100 // 100 // 0 // --- // 0 /// ENST00000396225 // ENSEMBL // cdna:known chromosome:GRC…	NM_012108 // Q9ULZ2 /// BC014958 // Q9ULZ2	NM_012108 // Hs.435579 // blood| bone marrow| brain| connective tissue| kidney| lung| lymph| lymph node| prostate| spleen| testis| thymus| tonsil| uterus| chondrosarcoma| leukemia| lymphoma| normal| prostate cancer| soft tissue/muscle tissue tumor| uterine tumor| juvenile| adult /// ENST00000265404 // Hs.435579 // blood| bone marrow| brain| connective tissue| kidney| lung| lymph| lymph node| pros…	main	Coding	-1.39699	7.63769	-4.40633	0.000779911	0.011055	-0.632284	TC04000362.hg.1	8.23283	9.13994	9.25675	8.18665	6.86206	7.38986
TC09001602.hg.1	chr9	NR_002449 // SNORA65 // small nucleolar RNA, H/ACA box 65 // 9q34 // 26783 /// ENST00000364432 // SNORA65 // small nucleolar RNA, H/ACA box 65 // 9q34 // 26783	NR_002449 // RefSeq // Homo sapiens small nucleolar RNA, H/ACA box 65 (SNORA65), small nucleolar RNA. // chr9 // 100 // 100 // 0 // --- // 0 /// ENST00000364432 // ENSEMBL // ncrna:snoRNA chromosome:GRCh37:9:130210780:130210909:-1 gene:ENSG00000201302 gene_biotype:snoRNA transcript_biotype:snoRNA // chr9 // 100 // 100 // 0 // --- // 0 /// uc004bra.1 // UCSC Genes // --- // chr9 // 100 // 100 // 0…	---	---	main	Coding	-1.39643	8.16256	-4.29339	0.000956014	0.0125524	-0.837347	TC09001602.hg.1	9.41875	8.79911	9.23259	7.54829	7.81867	7.89419
TC02001790.hg.1	chr2	NM_006887 // ZFP36L2 // zinc finger protein 36, C3H type-like 2 // 2p22.3-p21 // 678 /// ENST00000282388 // ZFP36L2 // zinc finger protein 36, C3H type-like 2 // 2p22.3-p21 // 678 /// BC005010 // ZFP36L2 // zinc finger protein 36, C3H type-like 2 // 2p22.3-p21 // 678	NM_006887 // RefSeq // Homo sapiens zinc finger protein 36, C3H type-like 2 (ZFP36L2), mRNA. // chr2 // 100 // 100 // 0 // --- // 0 /// ENST00000282388 // ENSEMBL // cdna:known chromosome:GRCh37:2:43449541:43453748:-1 gene:ENSG00000152518 gene_biotype:protein_coding transcript_biotype:protein_coding // chr2 // 100 // 100 // 0 // --- // 0 /// uc002rsv.4 // UCSC Genes // --- // chr2 // 100 // 100 /…	NM_006887 // P47974 /// BC005010 // P47974	NM_006887 // Hs.503093 // adipose tissue| adrenal gland| ascites| bladder| blood| bone| bone marrow| brain| connective tissue| ear| embryonic tissue| eye| heart| intestine| kidney| larynx| liver| lung| lymph| lymph node| mammary gland| nerve| ovary| pancreas| parathyroid| pituitary gland| placenta| prostate| skin| stomach| testis| thymus| tonsil| uterus| vascular|adrenal tumor| bladder carcinoma|…	main	Coding	-1.39237	11.1458	-6.34658	3.07e-05	0.0013958	2.63728	TC02001790.hg.1	11.4485	11.3294	11.7735	9.88514	10.3361	10.1531
TC19000228.hg.1	chr19	BC009465 // JUNB // jun B proto-oncogene // 19p13.2 // 3726 /// ENST00000302754 // JUNB // jun B proto-oncogene // 19p13.2 // 3726 /// BC009466 // JUNB // jun B proto-oncogene // 19p13.2 // 3726 /// BC004250 // JUNB // jun B proto-oncogene // 19p13.2 // 3726	BC009465 // GenBank // Homo sapiens jun B proto-oncogene, mRNA (cDNA clone MGC:16048 IMAGE:3611163), complete cds. // chr19 // 100 // 100 // 0 // --- // 0 /// ENST00000302754 // ENSEMBL // cdna:known chromosome:GRCh37:19:12902310:12904124:1 gene:ENSG00000171223 gene_biotype:protein_coding transcript_biotype:protein_coding // chr19 // 100 // 100 // 0 // --- // 0 /// BC009466 // GenBank // Homo sap…	BC009465 // P17275 /// BC009465 // Q53HP8 /// BC009465 // Q5U079 /// BC009466 // P17275 /// BC009466 // Q53HP8 /// BC009466 // Q5U079 /// BC004250 // P17275 /// BC004250 // Q53HP8 /// BC004250 // Q5U079	BC009465 // Hs.25292 // adipose tissue| adrenal gland| ascites| bladder| blood| bone| brain| cervix| connective tissue| embryonic tissue| eye| heart| intestine| kidney| liver| lung| lymph| lymph node| mammary gland| mouth| nerve| ovary| pancreas| parathyroid| pituitary gland| placenta| prostate| salivary gland| skin| stomach| testis| thymus| thyroid| trachea| umbilical cord| uterus| vascular|adre…	main	Coding	-1.39223	10.3832	-5.2286	0.000185958	0.00441733	0.816279	TC19000228.hg.1	10.3975	10.395	11.0077	9.68642	9.3208	8.61629
TC19000865.hg.1	chr19	NM_001020821 // MYADM // myeloid-associated differentiation marker // 19q13.42 // 91663 /// NM_001020818 // MYADM // myeloid-associated differentiation marker // 19q13.42 // 91663 /// NM_001020819 // MYADM // myeloid-associated differentiation marker // 19q13.42 // 91663 /// NM_001020820 // MYADM // myeloid-associated differentiation marker // 19q13.42 // 91663 /// NM_138373 // MYADM // myeloid-a…	NM_001020821 // RefSeq // Homo sapiens myeloid-associated differentiation marker (MYADM), transcript variant 5, mRNA. // chr19 // 100 // 100 // 0 // --- // 0 /// NM_001020818 // RefSeq // Homo sapiens myeloid-associated differentiation marker (MYADM), transcript variant 1, mRNA. // chr19 // 100 // 100 // 0 // --- // 0 /// NM_001020819 // RefSeq // Homo sapiens myeloid-associated differentiation m…	NM_001020818 // Q96S97 /// NM_001020819 // Q96S97 /// NM_001020820 // Q96S97 /// NM_138373 // Q96S97 /// BC013995 // Q96S97 /// BC095412 // Q96S97	NM_001020821 // Hs.380906 // adrenal gland| bladder| blood| bone| bone marrow| brain| cervix| connective tissue| embryonic tissue| esophagus| eye| heart| intestine| kidney| liver| lung| mammary gland| mouth| muscle| nerve| ovary| pancreas| pharynx| placenta| prostate| skin| spleen| stomach| testis| thymus| thyroid| trachea| umbilical cord| uterus| vascular|adrenal tumor| bladder carcinoma| breast…	main	Coding	-1.38452	9.93924	-6.76609	1.63e-05	0.000984325	3.27383	TC19000865.hg.1	10.907	10.4773	11.1543	9.51772	9.79419	9.07318
TC16000438.hg.1	chr16	NM_001040284 // PAPD5 // PAP associated domain containing 5 // 16q12.1 // 64282 /// NM_001040285 // PAPD5 // PAP associated domain containing 5 // 16q12.1 // 64282 /// ENST00000357464 // PAPD5 // PAP associated domain containing 5 // 16q12.1 // 64282 /// ENST00000436909 // PAPD5 // PAP associated domain containing 5 // 16q12.1 // 64282	NM_001040284 // RefSeq // Homo sapiens PAP associated domain containing 5 (PAPD5), transcript variant 1, mRNA. // chr16 // 100 // 100 // 0 // --- // 0 /// NM_001040285 // RefSeq // Homo sapiens PAP associated domain containing 5 (PAPD5), transcript variant 2, mRNA. // chr16 // 100 // 100 // 0 // --- // 0 /// ENST00000357464 // ENSEMBL // cdna:known chromosome:GRCh37:16:50187779:50269221:1 gene:EN…	NM_001040284 // Q53F79 /// NM_001040284 // Q8NDF8 /// NM_001040284 // B7ZLC1 /// NM_001040284 // Q5EBM7 /// NM_001040284 // G4U4J3 /// NM_001040285 // Q53F79 /// NM_001040285 // Q8NDF8 /// NM_001040285 // B7ZLC1 /// NM_001040285 // Q5EBM7 /// NM_001040285 // G4U4J3	NM_001040284 // Hs.514342 // adrenal gland| ascites| blood| bone| brain| connective tissue| embryonic tissue| eye| heart| intestine| kidney| liver| lung| lymph node| mammary gland| muscle| pancreas| pharynx| placenta| prostate| skin| stomach| testis| thymus| uterus| vascular|adrenal tumor| chondrosarcoma| colorectal tumor| gastrointestinal tumor| germ cell tumor| glioma| head and neck tumor| leuk…	main	Coding	-1.38447	9.20094	-9.60586	4e-07	9.73e-05	6.96387	TC16000438.hg.1	9.52348	9.05189	9.48127	7.90283	8.0428	7.95761
TC17000383.hg.1	chr17	NM_002982 // CCL2 // chemokine (C-C motif) ligand 2 // 17q11.2-q12 // 6347 /// ENST00000225831 // CCL2 // chemokine (C-C motif) ligand 2 // 17q11.2-q12 // 6347 /// BC009716 // CCL2 // chemokine (C-C motif) ligand 2 // 17q11.2-q12 // 6347	NM_002982 // RefSeq // Homo sapiens chemokine (C-C motif) ligand 2 (CCL2), mRNA. // chr17 // 100 // 100 // 0 // --- // 0 /// ENST00000225831 // ENSEMBL // cdna:known chromosome:GRCh37:17:32582313:32584222:1 gene:ENSG00000108691 gene_biotype:protein_coding transcript_biotype:protein_coding // chr17 // 100 // 100 // 0 // --- // 0 /// uc002hhy.3 // UCSC Genes // --- // chr17 // 100 // 100 // 0 // --…	NM_002982 // P13500 /// BC009716 // P13500	NM_002982 // Hs.303649 // adipose tissue| adrenal gland| bladder| blood| bone| bone marrow| brain| connective tissue| embryonic tissue| eye| heart| intestine| kidney| larynx| liver| lung| lymph node| mammary gland| muscle| pancreas| parathyroid| pharynx| placenta| prostate| skin| stomach| testis| uterus| vascular|adrenal tumor| breast (mammary gland) tumor| chondrosarcoma| colorectal tumor| gastr…	main	Coding	-1.37861	4.90377	-5.19444	0.000197014	0.00459444	0.757833	TC17000383.hg.1	5.43587	6.87294	5.64316	4.5273	4.76792	4.52091
TC02001167.hg.1	chr2	--- // --- // ncrna:snRNA chromosome:GRCh37:2:201694732:201694839:1 gene:ENSG00000207116 gene_biotype:snRNA transcript_biotype:snRNA // --- // ---	ENST00000384388 // ENSEMBL // ncrna:snRNA chromosome:GRCh37:2:201694732:201694839:1 gene:ENSG00000207116 gene_biotype:snRNA transcript_biotype:snRNA // chr2 // 100 // 100 // 0 // --- // 0	---	---	main	Coding	-1.37762	9.06121	-3.87889	0.00204246	0.0202172	-1.59951	TC02001167.hg.1	9.45562	9.95807	10.3466	9.0971	8.22975	8.30057
TC17000117.hg.1	chr17	NM_001080424 // KDM6B // lysine (K)-specific demethylase 6B // 17p13.1 // 23135 /// ENST00000254846 // KDM6B // lysine (K)-specific demethylase 6B // 17p13.1 // 23135 /// ENST00000448097 // KDM6B // lysine (K)-specific demethylase 6B // 17p13.1 // 23135	NM_001080424 // RefSeq // Homo sapiens lysine (K)-specific demethylase 6B (KDM6B), mRNA. // chr17 // 100 // 100 // 0 // --- // 0 /// ENST00000254846 // ENSEMBL // cdna:known chromosome:GRCh37:17:7743222:7758114:1 gene:ENSG00000132510 gene_biotype:protein_coding transcript_biotype:protein_coding // chr17 // 100 // 100 // 0 // --- // 0 /// ENST00000448097 // ENSEMBL // cdna:known chromosome:GRCh37:…	NM_001080424 // O15054	NM_001080424 // Hs.730881 // adrenal gland| bladder| blood| bone| brain| connective tissue| embryonic tissue| esophagus| eye| heart| intestine| kidney| lung| lymph| lymph node| mammary gland| pancreas| pharynx| placenta| prostate| skin| spleen| stomach| testis| thymus| thyroid|adrenal tumor| chondrosarcoma| esophageal tumor| gastrointestinal tumor| germ cell tumor| glioma| head and neck tumor| le…	main	Coding	-1.3766	8.93088	-4.69297	0.000468428	0.00789752	-0.117922	TC17000117.hg.1	10.074	9.00525	10.0719	7.94285	8.94443	8.13409
TC10001159.hg.1	chr10	NM_018287 // ARHGAP12 // Rho GTPase activating protein 12 // 10p11.22 // 94134 /// ENST00000311380 // ARHGAP12 // Rho GTPase activating protein 12 // 10p11.22 // 94134 /// ENST00000344936 // ARHGAP12 // Rho GTPase activating protein 12 // 10p11.22 // 94134 /// ENST00000375245 // ARHGAP12 // Rho GTPase activating protein 12 // 10p11.22 // 94134 /// ENST00000375250 // ARHGAP12 // Rho GTPase activat…	NM_018287 // RefSeq // Homo sapiens Rho GTPase activating protein 12 (ARHGAP12), mRNA. // chr10 // 100 // 100 // 0 // --- // 0 /// ENST00000311380 // ENSEMBL // cdna:known chromosome:GRCh37:10:32094365:32197802:-1 gene:ENSG00000165322 gene_biotype:protein_coding transcript_biotype:protein_coding // chr10 // 100 // 100 // 0 // --- // 0 /// ENST00000344936 // ENSEMBL // cdna:known chromosome:GRCh37…	NM_018287 // B3KR88 /// BC094719 // Q504X1 /// BC094719 // B3KR88 /// BC115362 // Q1RLN5 /// BC115362 // B3KR88	NM_018287 // Hs.499264 // adipose tissue| adrenal gland| ascites| bladder| blood| bone| brain| connective tissue| ear| embryonic tissue| eye| heart| intestine| kidney| liver| lung| lymph node| mammary gland| mouth| nerve| pancreas| parathyroid| placenta| prostate| skin| spleen| stomach| testis| thymus| thyroid| trachea| uterus|adrenal tumor| breast (mammary gland) tumor| chondrosarcoma| colorecta…	main	Coding	-1.37622	6.50257	-5.43383	0.000131888	0.00353307	1.164	TC10001159.hg.1	6.63729	5.94511	6.97784	5.09135	5.56929	4.77092
TC06000197.hg.1	chr6	--- // --- // uc021ynp.1 // --- // ---	uc021ynp.1 // UCSC Genes // --- // chr6 // 100 // 100 // 0 // --- // 0	---	---	main	Coding	-1.37536	7.08823	-4.71685	0.000449159	0.00768976	-0.0754944	TC06000197.hg.1	7.02584	7.75624	8.50588	6.35641	6.19893	6.60653
TC06001389.hg.1	chr6	--- // --- // uc021ypd.1 // --- // ---	uc021ypd.1 // UCSC Genes // --- // chr6 // 100 // 100 // 0 // --- // 0	---	---	main	Coding	-1.37536	7.08823	-4.71685	0.000449159	0.00768976	-0.0754944	TC06001389.hg.1	7.02584	7.75624	8.50588	6.35641	6.19893	6.60653
TC06001393.hg.1	chr6	--- // --- // uc021ypk.1 // --- // ---	uc021ypk.1 // UCSC Genes // --- // chr6 // 100 // 100 // 0 // --- // 0	---	---	main	Coding	-1.37536	7.08823	-4.71685	0.000449159	0.00768976	-0.0754944	TC06001393.hg.1	7.02584	7.75624	8.50588	6.35641	6.19893	6.60653
TC14000779.hg.1	chr14	--- // --- // uc021sdz.1 // --- // ---	uc021sdz.1 // UCSC Genes // --- // chr14 // 100 // 100 // 0 // --- // 0	---	---	main	Coding	-1.37536	7.08823	-4.71685	0.000449159	0.00768976	-0.0754944	TC14000779.hg.1	7.02584	7.75624	8.50588	6.35641	6.19893	6.60653
TC17000134.hg.1	chr17	--- // --- // uc021tpx.1 // --- // ---	uc021tpx.1 // UCSC Genes // --- // chr17 // 100 // 100 // 0 // --- // 0	---	---	main	Coding	-1.37536	7.08823	-4.71685	0.000449159	0.00768976	-0.0754944	TC17000134.hg.1	7.02584	7.75624	8.50588	6.35641	6.19893	6.60653
TC0X001104.hg.1	chrX	--- // --- // ncrna:snRNA chromosome:GRCh37:X:67321910:67321974:-1 gene:ENSG00000252145 gene_biotype:snRNA transcript_biotype:snRNA // --- // ---	ENST00000516336 // ENSEMBL // ncrna:snRNA chromosome:GRCh37:X:67321910:67321974:-1 gene:ENSG00000252145 gene_biotype:snRNA transcript_biotype:snRNA // chrX // 100 // 100 // 0 // --- // 0	---	---	main	Coding	-1.37475	10.4108	-4.40658	0.000779556	0.011055	-0.631825	TC0X001104.hg.1	10.9452	11.5154	11.4709	10.3796	9.56672	9.86088
TC11001759.hg.1	chr11	--- // --- // cdna:known chromosome:GRCh37:11:49455025:49455990:-1 gene:ENSG00000226268 gene_biotype:pseudogene transcript_biotype:retrotransposed // --- // ---	ENST00000413181 // ENSEMBL // cdna:known chromosome:GRCh37:11:49455025:49455990:-1 gene:ENSG00000226268 gene_biotype:pseudogene transcript_biotype:retrotransposed // chr11 // 100 // 100 // 0 // --- // 0	---	---	main	Coding	-1.37441	6.83489	-7.67925	4.48e-06	0.000439012	4.57344	TC11001759.hg.1	7.15986	7.31057	7.81839	6.08464	6.37951	5.70144
TC12002012.hg.1	chr12	NM_001168325 // TESC // tescalcin // 12q24.22 // 54997 /// NM_017899 // TESC // tescalcin // 12q24.22 // 54997 /// NR_031766 // TESC // tescalcin // 12q24.22 // 54997 /// ENST00000335209 // TESC // tescalcin // 12q24.22 // 54997 /// ENST00000392545 // TESC // tescalcin // 12q24.22 // 54997 /// ENST00000535198 // TESC // tescalcin // 12q24.22 // 54997 /// ENST00000541210 // TESC // tescalcin // 12…	NM_001168325 // RefSeq // Homo sapiens tescalcin (TESC), transcript variant 2, mRNA. // chr12 // 100 // 100 // 0 // --- // 0 /// NM_017899 // RefSeq // Homo sapiens tescalcin (TESC), transcript variant 1, mRNA. // chr12 // 100 // 100 // 0 // --- // 0 /// NR_031766 // RefSeq // Homo sapiens tescalcin (TESC), transcript variant 3, non-coding RNA. // chr12 // 100 // 100 // 0 // --- // 0 /// ENST0000…	BC015221 // Q96BS2	NM_001168325 // Hs.525709 // adrenal gland| ascites| blood| bone| brain| eye| heart| intestine| liver| lung| lymph| lymph node| ovary| pancreas| pituitary gland| placenta| prostate| stomach| testis| thyroid| uterus| colorectal tumor| gastrointestinal tumor| glioma| head and neck tumor| leukemia| liver tumor| lung tumor| lymphoma| normal| ovarian tumor| pancreatic tumor| primitive neuroectodermal …	main	Coding	-1.37369	7.6583	-7.97319	3.02e-06	0.000339593	4.96773	TC12002012.hg.1	8.53413	9.14717	9.07636	7.84904	7.33352	7.45403
TC12001226.hg.1	chr12	NM_018423 // STYK1 // serine/threonine/tyrosine kinase 1 // 12p13.2 // 55359 /// ENST00000075503 // STYK1 // serine/threonine/tyrosine kinase 1 // 12p13.2 // 55359 /// BC093822 // STYK1 // serine/threonine/tyrosine kinase 1 // 12p13.2 // 55359 /// BC093824 // STYK1 // serine/threonine/tyrosine kinase 1 // 12p13.2 // 55359	NM_018423 // RefSeq // Homo sapiens serine/threonine/tyrosine kinase 1 (STYK1), mRNA. // chr12 // 100 // 100 // 0 // --- // 0 /// ENST00000075503 // ENSEMBL // cdna:known chromosome:GRCh37:12:10771538:10826891:-1 gene:ENSG00000060140 gene_biotype:protein_coding transcript_biotype:protein_coding // chr12 // 100 // 100 // 0 // --- // 0 /// uc001qys.2 // UCSC Genes // --- // chr12 // 100 // 100 // 0…	NM_018423 // Q6J9G0 /// BC093822 // Q6J9G0 /// BC093824 // Q6J9G0	NM_018423 // Hs.24979 // blood| brain| embryonic tissue| intestine| lung| mouth| pituitary gland| prostate| uterus| vascular| colorectal tumor| head and neck tumor| normal| prostate cancer| uterine tumor|embryoid body| adult /// ENST00000075503 // Hs.24979 // blood| brain| embryonic tissue| intestine| lung| mouth| pituitary gland| prostate| uterus| vascular| colorectal tumor| head and neck tumor|…	main	Coding	-1.36878	6.68384	-5.32183	0.000158971	0.00400059	0.974967	TC12001226.hg.1	8.09207	8.5099	8.49019	7.58272	6.5971	6.80599
TC07003361.hg.1	chr7	NM_000786 // CYP51A1 // cytochrome P450, family 51, subfamily A, polypeptide 1 // 7q21.2 // 1595 /// NM_001146152 // CYP51A1 // cytochrome P450, family 51, subfamily A, polypeptide 1 // 7q21.2 // 1595 /// ENST00000003100 // CYP51A1 // cytochrome P450, family 51, subfamily A, polypeptide 1 // 7q21.2 // 1595 /// ENST00000450723 // CYP51A1 // cytochrome P450, family 51, subfamily A, polypeptide 1 //…	NM_000786 // RefSeq // Homo sapiens cytochrome P450, family 51, subfamily A, polypeptide 1 (CYP51A1), transcript variant 1, mRNA. // chr7 // 100 // 100 // 0 // --- // 0 /// NM_001146152 // RefSeq // Homo sapiens cytochrome P450, family 51, subfamily A, polypeptide 1 (CYP51A1), transcript variant 2, mRNA. // chr7 // 100 // 100 // 0 // --- // 0 /// ENST00000003100 // ENSEMBL // cdna:known chromosom…	NM_000786 // Q05D40 /// NM_000786 // Q16850 /// NM_001146152 // Q05D40 /// NM_001146152 // Q16850 /// BC032322 // Q16850	NM_000786 // Hs.417077 // adrenal gland| ascites| bladder| blood| bone| bone marrow| brain| cervix| connective tissue| ear| embryonic tissue| esophagus| eye| heart| intestine| kidney| liver| lung| mammary gland| mouth| muscle| ovary| pancreas| parathyroid| pharynx| placenta| prostate| salivary gland| skin| spleen| stomach| testis| thyroid| trachea| uterus|adrenal tumor| bladder carcinoma| breast …	main	Coding	-1.36878	8.23068	-5.98244	5.42e-05	0.0020381	2.06404	TC07003361.hg.1	9.43113	8.338	9.033	7.81814	7.49056	7.38711
TC06001368.hg.1	chr6	--- // --- // uc021ynk.1 // --- // ---	uc021ynk.1 // UCSC Genes // --- // chr6 // 100 // 100 // 0 // --- // 0	---	---	main	Coding	-1.36784	5.02023	-4.07337	0.0014273	0.0161163	-1.24025	TC06001368.hg.1	5.23925	5.89788	6.73654	4.36035	4.58774	4.82208
TC06001415.hg.1	chr6	--- // --- // uc021yqz.1 // --- // ---	uc021yqz.1 // UCSC Genes // --- // chr6 // 100 // 100 // 0 // --- // 0	---	---	main	Coding	-1.36784	5.02023	-4.07337	0.0014273	0.0161163	-1.24025	TC06001415.hg.1	5.23925	5.89788	6.73654	4.36035	4.58774	4.82208
TC01003082.hg.1	chr1	ENST00000384499 // RNU1-13P // RNA, U1 small nuclear 13, pseudogene // --- // ---	ENST00000384499 // ENSEMBL // ncrna:snRNA chromosome:GRCh37:1:143673129:143673290:-1 gene:ENSG00000238825 gene_biotype:snRNA transcript_biotype:snRNA // chr1 // 100 // 100 // 0 // --- // 0	---	---	main	Coding	-1.36781	9.61322	-4.95383	0.000297266	0.00602577	0.341692	TC01003082.hg.1	10.1134	10.3228	10.4628	9.55903	8.57798	8.65862
TC01003146.hg.1	chr1	ENST00000365194 // RNU1-12P // RNA, U1 small nuclear 12, pseudogene // --- // ---	ENST00000365194 // ENSEMBL // ncrna:snRNA chromosome:GRCh37:1:147860642:147860803:-1 gene:ENSG00000202064 gene_biotype:snRNA transcript_biotype:snRNA // chr1 // 100 // 100 // 0 // --- // 0	---	---	main	Coding	-1.36781	9.61322	-4.95383	0.000297266	0.00602577	0.341692	TC01003146.hg.1	10.1134	10.3228	10.4628	9.55903	8.57798	8.65862
TC19000279.hg.1	chr19	NR_015379 // UCA1 // urothelial cancer associated 1 (non-protein coding) // 19p13.12 // 652995 /// ENST00000397381 // UCA1 // urothelial cancer associated 1 (non-protein coding) // 19p13.12 // 652995	NR_015379 // RefSeq // Homo sapiens urothelial cancer associated 1 (non-protein coding) (UCA1), non-coding RNA. // chr19 // 100 // 100 // 0 // --- // 0 /// ENST00000397381 // ENSEMBL // ensembl_havana_transcript:non_coding chromosome:GRCh37:19:15939757:15947130:1 gene:ENSG00000214049 gene_biotype:non_coding transcript_biotype:non_coding // chr19 // 100 // 100 // 0 // --- // 0 /// uc002nbr.3 // UC…	---	NR_015379 // Hs.644234 // bladder| bone marrow| brain| cervix| intestine| kidney| lymph node| mammary gland| placenta| prostate| salivary gland| stomach| thyroid| uterus| bladder carcinoma| breast (mammary gland) tumor| cervical tumor| colorectal tumor| gastrointestinal tumor| glioma| head and neck tumor| kidney tumor| leukemia| normal| uterine tumor| fetus| adult /// ENST00000397381 // Hs.644234…	main	Coding	-1.36646	5.56066	-6.58066	2.15e-05	0.00116359	2.9956	TC19000279.hg.1	6.46677	7.16969	6.31491	5.03841	5.33874	5.47485
TC01000757.hg.1	chr1	NM_001190463 // CTH // cystathionase (cystathionine gamma-lyase) // 1p31.1 // 1491 /// NM_001902 // CTH // cystathionase (cystathionine gamma-lyase) // 1p31.1 // 1491 /// NM_153742 // CTH // cystathionase (cystathionine gamma-lyase) // 1p31.1 // 1491 /// BC015807 // CTH // cystathionase (cystathionine gamma-lyase) // 1p31.1 // 1491 /// ENST00000346806 // CTH // cystathionase (cystathionine gamma-…	NM_001190463 // RefSeq // Homo sapiens cystathionase (cystathionine gamma-lyase) (CTH), transcript variant 3, mRNA. // chr1 // 100 // 100 // 0 // --- // 0 /// NM_001902 // RefSeq // Homo sapiens cystathionase (cystathionine gamma-lyase) (CTH), transcript variant 1, mRNA. // chr1 // 100 // 100 // 0 // --- // 0 /// NM_153742 // RefSeq // Homo sapiens cystathionase (cystathionine gamma-lyase) (CTH),…	NM_001190463 // P32929 /// NM_001902 // P32929 /// NM_153742 // P32929 /// BC015807 // P32929	NM_001190463 // Hs.19904 // adrenal gland| bladder| blood| bone| bone marrow| brain| connective tissue| embryonic tissue| eye| intestine| kidney| liver| lung| lymph node| muscle| ovary| pancreas| placenta| prostate| skin| testis| trachea| uterus| chondrosarcoma| germ cell tumor| glioma| leukemia| liver tumor| lung tumor| non-neoplasia| normal| ovarian tumor| pancreatic tumor| primitive neuroectod…	main	Coding	-1.36635	4.28664	-6.53769	2.3e-05	0.00120947	2.93041	TC01000757.hg.1	5.83953	4.62444	5.36604	3.87016	3.92699	3.9338
TC06000622.hg.1	chr6	--- // --- // ncrna:snRNA chromosome:GRCh37:6:45613841:45613912:1 gene:ENSG00000252738 gene_biotype:snRNA transcript_biotype:snRNA // --- // ---	ENST00000516929 // ENSEMBL // ncrna:snRNA chromosome:GRCh37:6:45613841:45613912:1 gene:ENSG00000252738 gene_biotype:snRNA transcript_biotype:snRNA // chr6 // 100 // 100 // 0 // --- // 0	---	---	main	Coding	-1.36065	5.20465	-4.49421	0.000666342	0.00998877	-0.473621	TC06000622.hg.1	5.61056	6.03667	6.49336	5.15649	4.37837	4.52378
TC05001229.hg.1	chr5	--- // --- // ncrna:snRNA chromosome:GRCh37:5:31820671:31820745:-1 gene:ENSG00000252373 gene_biotype:snRNA transcript_biotype:snRNA // --- // ---	ENST00000516564 // ENSEMBL // ncrna:snRNA chromosome:GRCh37:5:31820671:31820745:-1 gene:ENSG00000252373 gene_biotype:snRNA transcript_biotype:snRNA // chr5 // 100 // 100 // 0 // --- // 0	---	---	main	Coding	-1.35967	10.1802	-4.16881	0.00119878	0.0144466	-1.06497	TC05001229.hg.1	10.6839	11.3589	11.2397	10.1488	9.41733	9.63732
TC0X001126.hg.1	chrX	--- // --- // ncrna:misc_RNA chromosome:GRCh37:X:70710916:70711017:-1 gene:ENSG00000199751 gene_biotype:misc_RNA transcript_biotype:misc_RNA // --- // ---	ENST00000362881 // ENSEMBL // ncrna:misc_RNA chromosome:GRCh37:X:70710916:70711017:-1 gene:ENSG00000199751 gene_biotype:misc_RNA transcript_biotype:misc_RNA // chrX // 100 // 100 // 0 // --- // 0	---	---	main	Coding	-1.35906	10.8834	-4.41694	0.000765191	0.0109557	-0.61308	TC0X001126.hg.1	11.1368	11.2195	11.4171	10.1156	9.28517	10.2955
TC12001951.hg.1	chr12	NM_031954 // KCTD10 // potassium channel tetramerisation domain containing 10 // 12q24.11 // 83892 /// ENST00000228495 // KCTD10 // potassium channel tetramerisation domain containing 10 // 12q24.11 // 83892 /// ENST00000424763 // KCTD10 // potassium channel tetramerisation domain containing 10 // 12q24.11 // 83892 /// ENST00000540089 // KCTD10 // potassium channel tetramerisation domain containi…	NM_031954 // RefSeq // Homo sapiens potassium channel tetramerisation domain containing 10 (KCTD10), mRNA. // chr12 // 100 // 100 // 0 // --- // 0 /// ENST00000228495 // ENSEMBL // cdna:known chromosome:GRCh37:12:109886461:109915349:-1 gene:ENSG00000110906 gene_biotype:protein_coding transcript_biotype:protein_coding // chr12 // 100 // 100 // 0 // --- // 0 /// ENST00000424763 // ENSEMBL // cdna:k…	NM_031954 // B3KRS9 /// NM_031954 // Q9H3F6 /// BC040062 // Q9H3F6 /// BC040062 // B3KRS9	NM_031954 // Hs.524731 // adipose tissue| adrenal gland| ascites| blood| bone| bone marrow| brain| cervix| connective tissue| ear| embryonic tissue| esophagus| eye| heart| intestine| kidney| larynx| liver| lung| lymph| lymph node| mammary gland| mouth| muscle| nerve| ovary| pancreas| placenta| prostate| salivary gland| skin| spleen| stomach| testis| thymus| thyroid| trachea| uterus| vascular| bla…	main	Coding	-1.35793	8.25957	-15.9582	1.12e-09	2.41e-06	12.4236	TC12001951.hg.1	8.91776	8.91261	8.69444	7.58079	7.54555	7.32469
TC03001884.hg.1	chr3	NM_000096 // CP // ceruloplasmin (ferroxidase) // 3q23-q25 // 1356 /// ENST00000264613 // CP // ceruloplasmin (ferroxidase) // 3q23-q25 // 1356 /// ENST00000462336 // CP // ceruloplasmin (ferroxidase) // 3q23-q25 // 1356 /// BC142714 // CP // ceruloplasmin (ferroxidase) // 3q23-q25 // 1356	NM_000096 // RefSeq // Homo sapiens ceruloplasmin (ferroxidase) (CP), transcript variant 1, mRNA. // chr3 // 100 // 100 // 0 // --- // 0 /// ENST00000264613 // ENSEMBL // cdna:known chromosome:GRCh37:3:148890286:148939842:-1 gene:ENSG00000047457 gene_biotype:protein_coding transcript_biotype:protein_coding // chr3 // 100 // 100 // 0 // --- // 0 /// ENST00000462336 // ENSEMBL // cdna:known chromos…	NM_000096 // Q6NSB2 /// NM_000096 // B3KTA8 /// NM_000096 // P00450 /// BC142714 // A5PL27	NM_000096 // Hs.558314 // bladder| blood| bone| bone marrow| brain| cervix| connective tissue| embryonic tissue| esophagus| eye| intestine| kidney| larynx| liver| lung| lymph node| mammary gland| mouth| muscle| nerve| ovary| pancreas| placenta| prostate| spleen| stomach| testis| thymus| trachea| uterus| vascular| bladder carcinoma| breast (mammary gland) tumor| cervical tumor| chondrosarcoma| eso…	main	Coding	-1.3577	3.52763	-4.64404	0.000510649	0.0083374	-0.20507	TC03001884.hg.1	4.50032	5.5694	3.82245	3.18035	3.29088	3.34784
TC04001753.hg.1	chr4	NM_000860 // HPGD // hydroxyprostaglandin dehydrogenase 15-(NAD) // 4q34-q35 // 3248 /// NM_001145816 // HPGD // hydroxyprostaglandin dehydrogenase 15-(NAD) // 4q34-q35 // 3248 /// NM_001256301 // HPGD // hydroxyprostaglandin dehydrogenase 15-(NAD) // 4q34-q35 // 3248 /// NM_001256305 // HPGD // hydroxyprostaglandin dehydrogenase 15-(NAD) // 4q34-q35 // 3248 /// NM_001256306 // HPGD // hydroxypro…	NM_000860 // RefSeq // Homo sapiens hydroxyprostaglandin dehydrogenase 15-(NAD) (HPGD), transcript variant 1, mRNA. // chr4 // 100 // 100 // 0 // --- // 0 /// NM_001145816 // RefSeq // Homo sapiens hydroxyprostaglandin dehydrogenase 15-(NAD) (HPGD), transcript variant 2, mRNA. // chr4 // 100 // 100 // 0 // --- // 0 /// NM_001256301 // RefSeq // Homo sapiens hydroxyprostaglandin dehydrogenase 15-(…	NM_000860 // Q12998 /// NM_000860 // P15428 /// NM_001145816 // Q12998 /// NM_001145816 // P15428 /// NM_001256301 // Q12998 /// NM_001256301 // P15428 /// NM_001256305 // Q12998 /// NM_001256305 // P15428 /// NM_001256306 // Q12998 /// NM_001256306 // P15428 /// NM_001256307 // Q12998 /// NM_001256307 // P15428 /// BC018986 // P15428 /// BC018986 // Q12998	NM_000860 // Hs.596913 // adrenal gland| bladder| bone marrow| brain| cervix| connective tissue| ear| embryonic tissue| esophagus| eye| heart| intestine| kidney| liver| lung| mammary gland| mouth| muscle| pancreas| pharynx| placenta| prostate| skin| spleen| stomach| testis| uterus| bladder carcinoma| breast (mammary gland) tumor| colorectal tumor| gastrointestinal tumor| germ cell tumor| head and…	main	Coding	-1.35585	5.47173	-4.4591	0.000709506	0.0104253	-0.536914	TC04001753.hg.1	5.77997	7.10799	6.86482	5.31703	5.12028	5.24793
TC05000152.hg.1	chr5	--- // --- // ncrna:miRNA chromosome:GRCh37:5:34802385:34802470:1 gene:ENSG00000252938 gene_biotype:miRNA transcript_biotype:miRNA // --- // ---	ENST00000517129 // ENSEMBL // ncrna:miRNA chromosome:GRCh37:5:34802385:34802470:1 gene:ENSG00000252938 gene_biotype:miRNA transcript_biotype:miRNA // chr5 // 100 // 100 // 0 // --- // 0 /// uc021xxi.1 // UCSC Genes // --- // chr5 // 100 // 100 // 0 // --- // 0	---	---	main	Coding	-1.35491	10.3548	-3.88943	0.00200298	0.0200042	-1.57997	TC05000152.hg.1	11.2473	10.516	11.5375	9.63199	9.44888	10.1552
TC10001565.hg.1	chr10	--- // --- // ncrna:misc_RNA chromosome:GRCh37:10:99180952:99181064:-1 gene:ENSG00000200737 gene_biotype:misc_RNA transcript_biotype:misc_RNA // --- // ---	ENST00000363867 // ENSEMBL // ncrna:misc_RNA chromosome:GRCh37:10:99180952:99181064:-1 gene:ENSG00000200737 gene_biotype:misc_RNA transcript_biotype:misc_RNA // chr10 // 100 // 100 // 0 // --- // 0	---	---	main	Coding	-1.35349	6.96677	-5.59149	0.000101698	0.00303431	1.4271	TC10001565.hg.1	6.95428	7.02362	7.49642	5.86413	5.64858	5.90114
TC03002146.hg.1	chr3	NM_001647 // APOD // apolipoprotein D // 3q26.2-qter // 347 /// ENST00000343267 // APOD // apolipoprotein D // 3q26.2-qter // 347 /// BC007402 // APOD // apolipoprotein D // 3q26.2-qter // 347	NM_001647 // RefSeq // Homo sapiens apolipoprotein D (APOD), mRNA. // chr3 // 100 // 100 // 0 // --- // 0 /// ENST00000343267 // ENSEMBL // cdna:known chromosome:GRCh37:3:195295573:195311076:-1 gene:ENSG00000189058 gene_biotype:protein_coding transcript_biotype:protein_coding // chr3 // 100 // 100 // 0 // --- // 0 /// uc003fur.2 // UCSC Genes // --- // chr3 // 100 // 100 // 0 // --- // 0 /// uc01…	NM_001647 // P05090 /// BC007402 // P05090	NM_001647 // Hs.522555 // adipose tissue| adrenal gland| bone| brain| connective tissue| ear| eye| heart| intestine| kidney| larynx| liver| lung| lymph| lymph node| mammary gland| mouth| muscle| nerve| ovary| pancreas| parathyroid| pharynx| pituitary gland| placenta| prostate| skin| stomach| testis| thymus| trachea| uterus| vascular|adrenal tumor| breast (mammary gland) tumor| chondrosarcoma| col…	main	Coding	-1.35228	5.50944	-4.99939	0.000274821	0.00572675	0.421089	TC03002146.hg.1	6.12928	7.68309	6.77135	5.46191	5.29884	5.76613
TC08001031.hg.1	chr8	NM_003974 // DOK2 // docking protein 2, 56kDa // 8p21.3 // 9046 /// ENST00000276420 // DOK2 // docking protein 2, 56kDa // 8p21.3 // 9046 /// ENST00000521910 // DOK2 // docking protein 2, 56kDa // 8p21.3 // 9046 /// ENST00000544659 // DOK2 // docking protein 2, 56kDa // 8p21.3 // 9046 /// BC032623 // DOK2 // docking protein 2, 56kDa // 8p21.3 // 9046	NM_003974 // RefSeq // Homo sapiens docking protein 2, 56kDa (DOK2), mRNA. // chr8 // 100 // 100 // 0 // --- // 0 /// ENST00000276420 // ENSEMBL // cdna:known chromosome:GRCh37:8:21766384:21771371:-1 gene:ENSG00000147443 gene_biotype:protein_coding transcript_biotype:protein_coding // chr8 // 100 // 100 // 0 // --- // 0 /// ENST00000521910 // ENSEMBL // cdna:known chromosome:GRCh37:8:21769945:217…	BC032623 // O60496	NM_003974 // Hs.71215 // adipose tissue| blood| bone| brain| connective tissue| eye| intestine| kidney| liver| lung| mouth| ovary| pancreas| pharynx| placenta| spleen| stomach| testis| thymus| uterus| chondrosarcoma| germ cell tumor| head and neck tumor| leukemia| lung tumor| non-neoplasia| normal| uterine tumor| fetus| neonate| adult /// ENST00000276420 // Hs.71215 // adipose tissue| blood| bone…	main	Coding	-1.35116	9.08451	-8.90552	9.2e-07	0.000161998	6.14608	TC08001031.hg.1	9.51264	9.77543	10.1834	8.74442	8.38173	8.29186
TC01002954.hg.1	chr1	NM_001205228 // SORT1 // sortilin 1 // 1p13.3|1p21.3-p13.1 // 6272 /// NM_002959 // SORT1 // sortilin 1 // 1p13.3|1p21.3-p13.1 // 6272 /// ENST00000256637 // SORT1 // sortilin 1 // 1p13.3|1p21.3-p13.1 // 6272 /// ENST00000482236 // SORT1 // sortilin 1 // 1p13.3|1p21.3-p13.1 // 6272 /// ENST00000538502 // SORT1 // sortilin 1 // 1p13.3|1p21.3-p13.1 // 6272 /// BC023542 // SORT1 // sortilin 1 // 1p1…	NM_001205228 // RefSeq // Homo sapiens sortilin 1 (SORT1), transcript variant 2, mRNA. // chr1 // 100 // 100 // 0 // --- // 0 /// NM_002959 // RefSeq // Homo sapiens sortilin 1 (SORT1), transcript variant 1, mRNA. // chr1 // 100 // 100 // 0 // --- // 0 /// ENST00000256637 // ENSEMBL // cdna:known chromosome:GRCh37:1:109852192:109940573:-1 gene:ENSG00000134243 gene_biotype:protein_coding transcrip…	BC023542 // Q99523	NM_001205228 // Hs.485195 // adipose tissue| adrenal gland| ascites| bladder| blood| bone| bone marrow| brain| cervix| connective tissue| ear| embryonic tissue| esophagus| eye| heart| intestine| kidney| liver| lung| lymph node| mammary gland| mouth| muscle| nerve| ovary| pancreas| parathyroid| pharynx| placenta| prostate| salivary gland| skin| spleen| stomach| testis| thymus| thyroid| trachea| um…	main	Coding	-1.34696	6.14501	-3.90837	0.00193401	0.0195188	-1.54488	TC01002954.hg.1	7.28979	8.41691	6.44542	6.27268	5.68876	6.14979
TC07001081.hg.1	chr7	--- // --- // AK123998,uc021zyp.1 // --- // ---	uc021zyp.1 // UCSC Genes // --- // chr7 // 100 // 100 // 0 // --- // 0	---	---	main	Coding	-1.34128	7.47354	-5.29523	0.000166224	0.00411811	0.929811	TC07001081.hg.1	7.75534	8.07514	9.03337	6.9267	7.29502	6.61828
TC03001612.hg.1	chr3	NM_015429 // ABI3BP // ABI family, member 3 (NESH) binding protein // 3q12 // 25890 /// ENST00000284322 // ABI3BP // ABI family, member 3 (NESH) binding protein // 3q12 // 25890 /// ENST00000383691 // ABI3BP // ABI family, member 3 (NESH) binding protein // 3q12 // 25890 /// ENST00000383692 // ABI3BP // ABI family, member 3 (NESH) binding protein // 3q12 // 25890 /// ENST00000429331 // ABI3BP // …	NM_015429 // RefSeq // Homo sapiens ABI family, member 3 (NESH) binding protein (ABI3BP), mRNA. // chr3 // 100 // 100 // 0 // --- // 0 /// ENST00000284322 // ENSEMBL // cdna:known chromosome:GRCh37:3:100468179:100712359:-1 gene:ENSG00000154175 gene_biotype:protein_coding transcript_biotype:protein_coding // chr3 // 100 // 100 // 0 // --- // 0 /// ENST00000383691 // ENSEMBL // cdna:known chromosom…	BC030221 // Q7Z7G0	NM_015429 // Hs.477015 // adipose tissue| blood| bone| brain| connective tissue| ear| embryonic tissue| eye| heart| intestine| kidney| liver| lung| lymph node| mammary gland| muscle| pancreas| pharynx| placenta| prostate| skin| spleen| stomach| testis| thyroid| trachea| uterus| vascular| breast (mammary gland) tumor| chondrosarcoma| colorectal tumor| gastrointestinal tumor| germ cell tumor| gliom…	main	Coding	-1.34093	4.51424	-5.32108	0.000159171	0.00400222	0.97369	TC03001612.hg.1	4.73	6.15123	5.86725	4.12349	4.27145	4.33075
TC17001922.hg.1	chr17	NM_025090 // USP36 // ubiquitin specific peptidase 36 // 17q25.3 // 57602 /// ENST00000312010 // USP36 // ubiquitin specific peptidase 36 // 17q25.3 // 57602 /// ENST00000432878 // USP36 // ubiquitin specific peptidase 36 // 17q25.3 // 57602 /// ENST00000449938 // USP36 // ubiquitin specific peptidase 36 // 17q25.3 // 57602 /// ENST00000542802 // USP36 // ubiquitin specific peptidase 36 // 17q25.…	NM_025090 // RefSeq // Homo sapiens ubiquitin specific peptidase 36 (USP36), mRNA. // chr17 // 100 // 100 // 0 // --- // 0 /// ENST00000312010 // ENSEMBL // cdna:known chromosome:GRCh37:17:76792965:76836969:-1 gene:ENSG00000055483 gene_biotype:protein_coding transcript_biotype:protein_coding // chr17 // 100 // 100 // 0 // --- // 0 /// ENST00000432878 // ENSEMBL // cdna:known chromosome:GRCh37:17:…	NM_025090 // Q9P275 /// NM_025090 // Q9H9C5 /// BC071582 // Q9P275	NM_025090 // Hs.464243 // adipose tissue| adrenal gland| ascites| bladder| blood| bone| brain| cervix| connective tissue| embryonic tissue| eye| heart| intestine| kidney| larynx| liver| lung| lymph| lymph node| mammary gland| mouth| muscle| ovary| pancreas| pharynx| pituitary gland| placenta| prostate| skin| spleen| stomach| testis| thymus| thyroid| umbilical cord| uterus| vascular| breast (mamma…	main	Coding	-1.34056	9.02613	-5.74175	7.96e-05	0.00261294	1.67452	TC17001922.hg.1	9.83813	9.04782	10.0094	8.42257	8.45094	8.00012
TC12001421.hg.1	chr12	--- // --- // ncrna:snRNA chromosome:GRCh37:12:45948373:45948442:-1 gene:ENSG00000239178 gene_biotype:snRNA transcript_biotype:snRNA // --- // ---	ENST00000458848 // ENSEMBL // ncrna:snRNA chromosome:GRCh37:12:45948373:45948442:-1 gene:ENSG00000239178 gene_biotype:snRNA transcript_biotype:snRNA // chr12 // 100 // 100 // 0 // --- // 0	---	---	main	Coding	-1.33942	10.5213	-3.98214	0.0016878	0.0179207	-1.40844	TC12001421.hg.1	11.0455	11.6348	11.6165	10.5623	9.66461	10.0518
TC0X001003.hg.1	chrX	--- // --- // ncrna:snRNA chromosome:GRCh37:X:48013408:48013502:-1 gene:ENSG00000201517 gene_biotype:snRNA transcript_biotype:snRNA // --- // ---	ENST00000364647 // ENSEMBL // ncrna:snRNA chromosome:GRCh37:X:48013408:48013502:-1 gene:ENSG00000201517 gene_biotype:snRNA transcript_biotype:snRNA // chrX // 100 // 100 // 0 // --- // 0	---	---	main	Coding	-1.33812	7.07462	-4.0634	0.00145363	0.0162535	-1.25861	TC0X001003.hg.1	7.37501	8.09886	8.39176	7.15656	6.23449	6.4602
TC12000154.hg.1	chr12	NM_001190765 // KLRF2 // killer cell lectin-like receptor subfamily F, member 2 // 12p13 // 100431172 /// ENST00000535540 // KLRF2 // killer cell lectin-like receptor subfamily F, member 2 // 12p13 // 100431172	NM_001190765 // RefSeq // Homo sapiens killer cell lectin-like receptor subfamily F, member 2 (KLRF2), mRNA. // chr12 // 100 // 100 // 0 // --- // 0 /// ENST00000535540 // ENSEMBL // cdna:known chromosome:GRCh37:12:10034088:10048432:1 gene:ENSG00000256797 gene_biotype:protein_coding transcript_biotype:protein_coding // chr12 // 100 // 100 // 0 // --- // 0 /// uc021quy.1 // UCSC Genes // --- // ch…	---	NM_001190765 // Hs.725113 // --- /// ENST00000535540 // Hs.725113 // ---	main	Coding	-1.33754	4.83475	-3.43836	0.00465216	0.0345205	-2.41979	TC12000154.hg.1	6.39654	7.52337	8.4865	6.64143	5.72806	6.02429
TC01000157.hg.1	chr1	NR_003022 // SNORA59B // small nucleolar RNA, H/ACA box 59B // 17p11.2 // 677882 /// ENST00000459326 // SNORA59A // small nucleolar RNA, H/ACA box 59A // 1p36.21 // 677885 /// ENST00000459326 // SNORA59B // small nucleolar RNA, H/ACA box 59B // 17p11.2 // 677882 /// NR_003025 // SNORA59A // small nucleolar RNA, H/ACA box 59A // 1p36.21 // 677885	NR_003022 // RefSeq // Homo sapiens small nucleolar RNA, H/ACA box 59B (SNORA59B), small nucleolar RNA. // chr1 // 100 // 100 // 0 // --- // 0 /// ENST00000459326 // ENSEMBL // ncrna:snoRNA chromosome:GRCh37:1:12567300:12567451:1 gene:ENSG00000239149 gene_biotype:snoRNA transcript_biotype:snoRNA // chr1 // 100 // 100 // 0 // --- // 0 /// NR_003025 // RefSeq // Homo sapiens small nucleolar RNA, H/…	---	ENST00000459326 // Hs.658450 // testis| normal| fetus /// ENST00000459326 // Hs.721005 // brain| intestine| liver| lung| pharynx| spleen| thyroid| glioma| head and neck tumor| normal /// NR_003025 // Hs.658450 // testis| normal| fetus /// NR_003025 // Hs.721005 // brain| intestine| liver| lung| pharynx| spleen| thyroid| glioma| head and neck tumor| normal	main	Coding	-1.33483	7.07328	-3.41861	0.00482845	0.0354869	-2.45665	TC01000157.hg.1	7.04176	7.15734	8.21234	6.8217	5.63092	5.9543
TC17000242.hg.1	chr17	NR_003022 // SNORA59B // small nucleolar RNA, H/ACA box 59B // 17p11.2 // 677882 /// ENST00000458926 // SNORA59A // small nucleolar RNA, H/ACA box 59A // 1p36.21 // 677885 /// ENST00000458926 // SNORA59B // small nucleolar RNA, H/ACA box 59B // 17p11.2 // 677882 /// NR_003025 // SNORA59A // small nucleolar RNA, H/ACA box 59A // 1p36.21 // 677885	NR_003022 // RefSeq // Homo sapiens small nucleolar RNA, H/ACA box 59B (SNORA59B), small nucleolar RNA. // chr17 // 100 // 100 // 0 // --- // 0 /// ENST00000458926 // ENSEMBL // ncrna:snoRNA chromosome:GRCh37:17:19460873:19461024:1 gene:ENSG00000238977 gene_biotype:snoRNA transcript_biotype:snoRNA // chr17 // 100 // 100 // 0 // --- // 0 /// NR_003025 // RefSeq // Homo sapiens small nucleolar RNA,…	---	ENST00000458926 // Hs.658450 // testis| normal| fetus /// ENST00000458926 // Hs.721005 // brain| intestine| liver| lung| pharynx| spleen| thyroid| glioma| head and neck tumor| normal /// NR_003025 // Hs.658450 // testis| normal| fetus /// NR_003025 // Hs.721005 // brain| intestine| liver| lung| pharynx| spleen| thyroid| glioma| head and neck tumor| normal	main	Coding	-1.33483	7.07328	-3.41861	0.00482845	0.0354869	-2.45665	TC17000242.hg.1	7.04176	7.15734	8.21234	6.8217	5.63092	5.9543
TC17001243.hg.1	chr17	NM_001198695 // MFAP4 // microfibrillar-associated protein 4 // 17p11.2 // 4239 /// NM_002404 // MFAP4 // microfibrillar-associated protein 4 // 17p11.2 // 4239 /// ENST00000299610 // MFAP4 // microfibrillar-associated protein 4 // 17p11.2 // 4239 /// ENST00000395592 // MFAP4 // microfibrillar-associated protein 4 // 17p11.2 // 4239 /// ENST00000497081 // MFAP4 // microfibrillar-associated protei…	NM_001198695 // RefSeq // Homo sapiens microfibrillar-associated protein 4 (MFAP4), transcript variant 1, mRNA. // chr17 // 100 // 100 // 0 // --- // 0 /// NM_002404 // RefSeq // Homo sapiens microfibrillar-associated protein 4 (MFAP4), transcript variant 2, mRNA. // chr17 // 100 // 100 // 0 // --- // 0 /// ENST00000299610 // ENSEMBL // cdna:known chromosome:GRCh37:17:19286755:19290553:-1 gene:EN…	BC062415 // P55083	NM_001198695 // Hs.296049 // adrenal gland| bone| brain| cervix| connective tissue| embryonic tissue| esophagus| eye| heart| intestine| kidney| larynx| liver| lung| mammary gland| muscle| nerve| ovary| pancreas| pituitary gland| placenta| prostate| salivary gland| skin| stomach| testis| thymus| thyroid| trachea| umbilical cord| uterus| breast (mammary gland) tumor| cervical tumor| chondrosarcoma|…	main	Coding	-1.33346	6.40733	-3.94288	0.00181455	0.0187678	-1.48102	TC17001243.hg.1	6.5417	8.56428	7.30556	6.07689	6.14414	6.19014
TC20000840.hg.1	chr20	NR_003017 // SNORA71C // small nucleolar RNA, H/ACA box 71C // 20q11.23 // 677839 /// ENST00000364642 // SNORA71C // small nucleolar RNA, H/ACA box 71C // 20q11.23 // 677839	NR_003017 // RefSeq // Homo sapiens small nucleolar RNA, H/ACA box 71C (SNORA71C), small nucleolar RNA. // chr20 // 100 // 100 // 0 // --- // 0 /// ENST00000364642 // ENSEMBL // ncrna:snoRNA chromosome:GRCh37:20:37058313:37058446:-1 gene:ENSG00000201512 gene_biotype:snoRNA transcript_biotype:snoRNA // chr20 // 100 // 100 // 0 // --- // 0 /// uc002xin.1 // UCSC Genes // --- // chr20 // 100 // 100 …	---	NR_003017 // Hs.711516 // blood| normal /// ENST00000364642 // Hs.711516 // blood| normal	main	Coding	-1.33344	8.33909	-3.91086	0.00192511	0.0195013	-1.54026	TC20000840.hg.1	8.42233	9.07131	9.49631	8.3145	7.24662	7.42852
TC14000981.hg.1	chr14	NM_033423 // GZMH // granzyme H (cathepsin G-like 2, protein h-CCPX) // 14q11.2 // 2999 /// ENST00000216338 // GZMH // granzyme H (cathepsin G-like 2, protein h-CCPX) // 14q11.2 // 2999 /// ENST00000382547 // GZMH // granzyme H (cathepsin G-like 2, protein h-CCPX) // 14q11.2 // 2999 /// ENST00000382548 // GZMH // granzyme H (cathepsin G-like 2, protein h-CCPX) // 14q11.2 // 2999 /// ENST000005572…	NM_033423 // RefSeq // Homo sapiens granzyme H (cathepsin G-like 2, protein h-CCPX) (GZMH), mRNA. // chr14 // 100 // 100 // 0 // --- // 0 /// ENST00000216338 // ENSEMBL // cdna:known chromosome:GRCh37:14:25075686:25078864:-1 gene:ENSG00000100450 gene_biotype:protein_coding transcript_biotype:protein_coding // chr14 // 100 // 100 // 0 // --- // 0 /// ENST00000382547 // ENSEMBL // cdna:known chromo…	BC027974 // P20718	NM_033423 // Hs.348264 // blood| brain| connective tissue| intestine| kidney| mammary gland| pancreas| pharynx| uterus| colorectal tumor| germ cell tumor| leukemia| normal| soft tissue/muscle tissue tumor| adult /// ENST00000216338 // Hs.348264 // blood| brain| connective tissue| intestine| kidney| mammary gland| pancreas| pharynx| uterus| colorectal tumor| germ cell tumor| leukemia| normal| soft…	main	Coding	-1.33309	9.42771	-5.13301	0.000218667	0.00494137	0.652317	TC14000981.hg.1	9.83894	9.48793	9.38196	8.11956	8.56922	8.02079
TC17001395.hg.1	chr17	NM_001001437 // CCL3L3 // chemokine (C-C motif) ligand 3-like 3 // 17q21.1 // 414062 /// NM_021006 // CCL3L1 // chemokine (C-C motif) ligand 3-like 1 // 17q21.1 // 6349 /// ENST00000438338 // CCL3L3 // chemokine (C-C motif) ligand 3-like 3 // 17q21.1 // 414062 /// ENST00000438338 // CCL3L1 // chemokine (C-C motif) ligand 3-like 1 // 17q21.1 // 6349 /// ENST00000498676 // CCL3L3 // chemokine (C-C …	NM_001001437 // RefSeq // Homo sapiens chemokine (C-C motif) ligand 3-like 3 (CCL3L3), mRNA. // chr17 // 100 // 100 // 0 // --- // 0 /// NM_021006 // RefSeq // Homo sapiens chemokine (C-C motif) ligand 3-like 1 (CCL3L1), mRNA. // chr17 // 100 // 100 // 0 // --- // 0 /// ENST00000438338 // ENSEMBL // cdna:known chromosome:GRCh37:17:34624267:34625731:-1 gene:ENSG00000205021 gene_biotype:protein_cod…	BC007783 // P16619 /// BC027888 // P16619 /// BC107710 // P16619 /// BC146914 // P16619	NM_001001437 // Hs.454713 // adrenal gland| blood| bone| brain| embryonic tissue| eye| heart| intestine| lung| lymph node| mammary gland| pancreas| parathyroid| prostate| stomach| testis| uterus|adrenal tumor| breast (mammary gland) tumor| chondrosarcoma| colorectal tumor| leukemia| non-neoplasia| normal| pancreatic tumor| prostate cancer| uterine tumor|embryoid body| fetus| infant| adult /// NM_…	main	Coding	-1.32858	7.84821	-5.53429	0.000111711	0.00319514	1.33205	TC17001395.hg.1	8.0963	8.50433	8.61051	7.33482	7.32994	6.56063
TC14001210.hg.1	chr14	--- // --- // ncrna:misc_RNA chromosome:GRCh37:14:64314979:64315080:-1 gene:ENSG00000202182 gene_biotype:misc_RNA transcript_biotype:misc_RNA // --- // ---	ENST00000365312 // ENSEMBL // ncrna:misc_RNA chromosome:GRCh37:14:64314979:64315080:-1 gene:ENSG00000202182 gene_biotype:misc_RNA transcript_biotype:misc_RNA // chr14 // 100 // 100 // 0 // --- // 0	---	---	main	Coding	-1.32833	10.3668	-4.35184	0.000860247	0.0116819	-0.731061	TC14001210.hg.1	10.6883	10.666	10.8378	9.50969	8.85257	9.84489
TC01003326.hg.1	chr1	NR_002974 // SNORA42 // small nucleolar RNA, H/ACA box 42 // 1q22 // 677823 /// ENST00000384744 // SNORA42 // small nucleolar RNA, H/ACA box 42 // 1q22 // 677823	NR_002974 // RefSeq // Homo sapiens small nucleolar RNA, H/ACA box 42 (SNORA42), small nucleolar RNA. // chr1 // 100 // 100 // 0 // --- // 0 /// ENST00000384744 // ENSEMBL // ncrna:snoRNA chromosome:GRCh37:1:155889700:155889836:-1 gene:ENSG00000207475 gene_biotype:snoRNA transcript_biotype:snoRNA // chr1 // 100 // 100 // 0 // --- // 0 /// uc001fmk.1 // UCSC Genes // --- // chr1 // 100 // 100 // 0…	---	NR_002974 // Hs.676501 // blood| liver| muscle| normal| adult /// ENST00000384744 // Hs.676501 // blood| liver| muscle| normal| adult	main	Coding	-1.32648	7.3403	-4.93328	0.000308007	0.00615073	0.305796	TC01003326.hg.1	7.66701	8.13638	8.92947	6.73543	6.78365	7.23433
TC08000782.hg.1	chr8	--- // --- // ncrna:snRNA chromosome:GRCh37:8:138117595:138117701:1 gene:ENSG00000206678 gene_biotype:snRNA transcript_biotype:snRNA // --- // ---	ENST00000383951 // ENSEMBL // ncrna:snRNA chromosome:GRCh37:8:138117595:138117701:1 gene:ENSG00000206678 gene_biotype:snRNA transcript_biotype:snRNA // chr8 // 100 // 100 // 0 // --- // 0	---	---	main	Coding	-1.32647	8.44318	-4.24992	0.00103435	0.0131578	-0.916606	TC08000782.hg.1	8.94343	9.45553	9.53652	8.37293	7.64729	7.93585
TC01003920.hg.1	chr1	ENST00000362482 // RN5S17 // RNA, 5S ribosomal 17 // 1q42 // 100169768 /// ENST00000362482 // RN5S16 // RNA, 5S ribosomal 16 // 1q42 // 100169767 /// ENST00000362482 // RN5S15 // RNA, 5S ribosomal 15 // 1q42 // 100169766 /// ENST00000362482 // RN5S14 // RNA, 5S ribosomal 14 // 1q42 // 100169765 /// ENST00000362482 // RN5S13 // RNA, 5S ribosomal 13 // 1q42 // 100169764 /// ENST00000362482 // RN5S1…	ENST00000362482 // ENSEMBL // ncrna:rRNA chromosome:GRCh37:1:228746015:228746133:-1 gene:ENSG00000199352 gene_biotype:rRNA transcript_biotype:rRNA // chr1 // 100 // 100 // 0 // --- // 0	---	---	main	Coding	-1.32515	10.2869	-6.37774	2.93e-05	0.00136403	2.68545	TC01003920.hg.1	11.092	10.6896	11.4196	9.56472	9.61382	10.0472
TC01003921.hg.1	chr1	ENST00000364718 // RN5S17 // RNA, 5S ribosomal 17 // 1q42 // 100169768 /// ENST00000364718 // RN5S16 // RNA, 5S ribosomal 16 // 1q42 // 100169767 /// ENST00000364718 // RN5S15 // RNA, 5S ribosomal 15 // 1q42 // 100169766 /// ENST00000364718 // RN5S14 // RNA, 5S ribosomal 14 // 1q42 // 100169765 /// ENST00000364718 // RN5S13 // RNA, 5S ribosomal 13 // 1q42 // 100169764 /// ENST00000364718 // RN5S1…	ENST00000364718 // ENSEMBL // ncrna:rRNA chromosome:GRCh37:1:228748256:228748374:-1 gene:ENSG00000201588 gene_biotype:rRNA transcript_biotype:rRNA // chr1 // 100 // 100 // 0 // --- // 0	---	---	main	Coding	-1.32515	10.2869	-6.37774	2.93e-05	0.00136403	2.68545	TC01003921.hg.1	11.092	10.6896	11.4196	9.56472	9.61382	10.0472
TC01003922.hg.1	chr1	ENST00000362467 // RN5S17 // RNA, 5S ribosomal 17 // 1q42 // 100169768 /// ENST00000362467 // RN5S16 // RNA, 5S ribosomal 16 // 1q42 // 100169767 /// ENST00000362467 // RN5S15 // RNA, 5S ribosomal 15 // 1q42 // 100169766 /// ENST00000362467 // RN5S14 // RNA, 5S ribosomal 14 // 1q42 // 100169765 /// ENST00000362467 // RN5S13 // RNA, 5S ribosomal 13 // 1q42 // 100169764 /// ENST00000362467 // RN5S1…	ENST00000362467 // ENSEMBL // ncrna:rRNA chromosome:GRCh37:1:228750497:228750615:-1 gene:ENSG00000199337 gene_biotype:rRNA transcript_biotype:rRNA // chr1 // 100 // 100 // 0 // --- // 0	---	---	main	Coding	-1.32515	10.2869	-6.37774	2.93e-05	0.00136403	2.68545	TC01003922.hg.1	11.092	10.6896	11.4196	9.56472	9.61382	10.0472
TC01003923.hg.1	chr1	ENST00000363511 // RN5S17 // RNA, 5S ribosomal 17 // 1q42 // 100169768 /// ENST00000363511 // RN5S16 // RNA, 5S ribosomal 16 // 1q42 // 100169767 /// ENST00000363511 // RN5S15 // RNA, 5S ribosomal 15 // 1q42 // 100169766 /// ENST00000363511 // RN5S14 // RNA, 5S ribosomal 14 // 1q42 // 100169765 /// ENST00000363511 // RN5S13 // RNA, 5S ribosomal 13 // 1q42 // 100169764 /// ENST00000363511 // RN5S1…	ENST00000363511 // ENSEMBL // ncrna:rRNA chromosome:GRCh37:1:228752738:228752856:-1 gene:ENSG00000200381 gene_biotype:rRNA transcript_biotype:rRNA // chr1 // 100 // 100 // 0 // --- // 0	---	---	main	Coding	-1.32515	10.2869	-6.37774	2.93e-05	0.00136403	2.68545	TC01003923.hg.1	11.092	10.6896	11.4196	9.56472	9.61382	10.0472
TC01003924.hg.1	chr1	ENST00000362526 // RN5S17 // RNA, 5S ribosomal 17 // 1q42 // 100169768 /// ENST00000362526 // RN5S16 // RNA, 5S ribosomal 16 // 1q42 // 100169767 /// ENST00000362526 // RN5S15 // RNA, 5S ribosomal 15 // 1q42 // 100169766 /// ENST00000362526 // RN5S14 // RNA, 5S ribosomal 14 // 1q42 // 100169765 /// ENST00000362526 // RN5S13 // RNA, 5S ribosomal 13 // 1q42 // 100169764 /// ENST00000362526 // RN5S1…	ENST00000362526 // ENSEMBL // ncrna:rRNA chromosome:GRCh37:1:228754979:228755097:-1 gene:ENSG00000199396 gene_biotype:rRNA transcript_biotype:rRNA // chr1 // 100 // 100 // 0 // --- // 0	---	---	main	Coding	-1.32515	10.2869	-6.37774	2.93e-05	0.00136403	2.68545	TC01003924.hg.1	11.092	10.6896	11.4196	9.56472	9.61382	10.0472
TC01003925.hg.1	chr1	ENST00000363754 // RN5S17 // RNA, 5S ribosomal 17 // 1q42 // 100169768 /// ENST00000363754 // RN5S16 // RNA, 5S ribosomal 16 // 1q42 // 100169767 /// ENST00000363754 // RN5S15 // RNA, 5S ribosomal 15 // 1q42 // 100169766 /// ENST00000363754 // RN5S14 // RNA, 5S ribosomal 14 // 1q42 // 100169765 /// ENST00000363754 // RN5S13 // RNA, 5S ribosomal 13 // 1q42 // 100169764 /// ENST00000363754 // RN5S1…	ENST00000363754 // ENSEMBL // ncrna:rRNA chromosome:GRCh37:1:228757194:228757312:-1 gene:ENSG00000200624 gene_biotype:rRNA transcript_biotype:rRNA // chr1 // 100 // 100 // 0 // --- // 0	---	---	main	Coding	-1.32515	10.2869	-6.37774	2.93e-05	0.00136403	2.68545	TC01003925.hg.1	11.092	10.6896	11.4196	9.56472	9.61382	10.0472
TC01003926.hg.1	chr1	ENST00000365651 // RN5S17 // RNA, 5S ribosomal 17 // 1q42 // 100169768 /// ENST00000365651 // RN5S16 // RNA, 5S ribosomal 16 // 1q42 // 100169767 /// ENST00000365651 // RN5S15 // RNA, 5S ribosomal 15 // 1q42 // 100169766 /// ENST00000365651 // RN5S14 // RNA, 5S ribosomal 14 // 1q42 // 100169765 /// ENST00000365651 // RN5S13 // RNA, 5S ribosomal 13 // 1q42 // 100169764 /// ENST00000365651 // RN5S1…	ENST00000365651 // ENSEMBL // ncrna:rRNA chromosome:GRCh37:1:228759414:228759532:-1 gene:ENSG00000202521 gene_biotype:rRNA transcript_biotype:rRNA // chr1 // 100 // 100 // 0 // --- // 0	---	---	main	Coding	-1.32515	10.2869	-6.37774	2.93e-05	0.00136403	2.68545	TC01003926.hg.1	11.092	10.6896	11.4196	9.56472	9.61382	10.0472
TC01003927.hg.1	chr1	ENST00000363473 // RN5S17 // RNA, 5S ribosomal 17 // 1q42 // 100169768 /// ENST00000363473 // RN5S16 // RNA, 5S ribosomal 16 // 1q42 // 100169767 /// ENST00000363473 // RN5S15 // RNA, 5S ribosomal 15 // 1q42 // 100169766 /// ENST00000363473 // RN5S14 // RNA, 5S ribosomal 14 // 1q42 // 100169765 /// ENST00000363473 // RN5S13 // RNA, 5S ribosomal 13 // 1q42 // 100169764 /// ENST00000363473 // RN5S1…	ENST00000363473 // ENSEMBL // ncrna:rRNA chromosome:GRCh37:1:228761656:228761774:-1 gene:ENSG00000200343 gene_biotype:rRNA transcript_biotype:rRNA // chr1 // 100 // 100 // 0 // --- // 0	---	---	main	Coding	-1.32515	10.2869	-6.37774	2.93e-05	0.00136403	2.68545	TC01003927.hg.1	11.092	10.6896	11.4196	9.56472	9.61382	10.0472
TC01003929.hg.1	chr1	ENST00000363040 // RN5S17 // RNA, 5S ribosomal 17 // 1q42 // 100169768 /// ENST00000363040 // RN5S16 // RNA, 5S ribosomal 16 // 1q42 // 100169767 /// ENST00000363040 // RN5S15 // RNA, 5S ribosomal 15 // 1q42 // 100169766 /// ENST00000363040 // RN5S14 // RNA, 5S ribosomal 14 // 1q42 // 100169765 /// ENST00000363040 // RN5S13 // RNA, 5S ribosomal 13 // 1q42 // 100169764 /// ENST00000363040 // RN5S1…	ENST00000363040 // ENSEMBL // ncrna:rRNA chromosome:GRCh37:1:228766137:228766255:-1 gene:ENSG00000199910 gene_biotype:rRNA transcript_biotype:rRNA // chr1 // 100 // 100 // 0 // --- // 0	---	---	main	Coding	-1.32515	10.2869	-6.37774	2.93e-05	0.00136403	2.68545	TC01003929.hg.1	11.092	10.6896	11.4196	9.56472	9.61382	10.0472
TC01003930.hg.1	chr1	ENST00000362464 // RN5S17 // RNA, 5S ribosomal 17 // 1q42 // 100169768 /// ENST00000362464 // RN5S16 // RNA, 5S ribosomal 16 // 1q42 // 100169767 /// ENST00000362464 // RN5S15 // RNA, 5S ribosomal 15 // 1q42 // 100169766 /// ENST00000362464 // RN5S14 // RNA, 5S ribosomal 14 // 1q42 // 100169765 /// ENST00000362464 // RN5S13 // RNA, 5S ribosomal 13 // 1q42 // 100169764 /// ENST00000362464 // RN5S1…	ENST00000362464 // ENSEMBL // ncrna:rRNA chromosome:GRCh37:1:228768378:228768496:-1 gene:ENSG00000199334 gene_biotype:rRNA transcript_biotype:rRNA // chr1 // 100 // 100 // 0 // --- // 0	---	---	main	Coding	-1.32515	10.2869	-6.37774	2.93e-05	0.00136403	2.68545	TC01003930.hg.1	11.092	10.6896	11.4196	9.56472	9.61382	10.0472
TC01003931.hg.1	chr1	ENST00000362400 // RN5S17 // RNA, 5S ribosomal 17 // 1q42 // 100169768 /// ENST00000362400 // RN5S16 // RNA, 5S ribosomal 16 // 1q42 // 100169767 /// ENST00000362400 // RN5S15 // RNA, 5S ribosomal 15 // 1q42 // 100169766 /// ENST00000362400 // RN5S14 // RNA, 5S ribosomal 14 // 1q42 // 100169765 /// ENST00000362400 // RN5S13 // RNA, 5S ribosomal 13 // 1q42 // 100169764 /// ENST00000362400 // RN5S1…	ENST00000362400 // ENSEMBL // ncrna:rRNA chromosome:GRCh37:1:228770618:228770736:-1 gene:ENSG00000199270 gene_biotype:rRNA transcript_biotype:rRNA // chr1 // 100 // 100 // 0 // --- // 0	---	---	main	Coding	-1.32515	10.2869	-6.37774	2.93e-05	0.00136403	2.68545	TC01003931.hg.1	11.092	10.6896	11.4196	9.56472	9.61382	10.0472
TC01003932.hg.1	chr1	ENST00000365656 // RN5S17 // RNA, 5S ribosomal 17 // 1q42 // 100169768 /// ENST00000365656 // RN5S16 // RNA, 5S ribosomal 16 // 1q42 // 100169767 /// ENST00000365656 // RN5S15 // RNA, 5S ribosomal 15 // 1q42 // 100169766 /// ENST00000365656 // RN5S14 // RNA, 5S ribosomal 14 // 1q42 // 100169765 /// ENST00000365656 // RN5S13 // RNA, 5S ribosomal 13 // 1q42 // 100169764 /// ENST00000365656 // RN5S1…	ENST00000365656 // ENSEMBL // ncrna:rRNA chromosome:GRCh37:1:228772843:228772961:-1 gene:ENSG00000202526 gene_biotype:rRNA transcript_biotype:rRNA // chr1 // 100 // 100 // 0 // --- // 0	---	---	main	Coding	-1.32515	10.2869	-6.37774	2.93e-05	0.00136403	2.68545	TC01003932.hg.1	11.092	10.6896	11.4196	9.56472	9.61382	10.0472
TC01003933.hg.1	chr1	ENST00000364485 // RN5S17 // RNA, 5S ribosomal 17 // 1q42 // 100169768 /// ENST00000364485 // RN5S16 // RNA, 5S ribosomal 16 // 1q42 // 100169767 /// ENST00000364485 // RN5S15 // RNA, 5S ribosomal 15 // 1q42 // 100169766 /// ENST00000364485 // RN5S14 // RNA, 5S ribosomal 14 // 1q42 // 100169765 /// ENST00000364485 // RN5S13 // RNA, 5S ribosomal 13 // 1q42 // 100169764 /// ENST00000364485 // RN5S1…	ENST00000364485 // ENSEMBL // ncrna:rRNA chromosome:GRCh37:1:228775084:228775202:-1 gene:ENSG00000201355 gene_biotype:rRNA transcript_biotype:rRNA // chr1 // 100 // 100 // 0 // --- // 0	---	---	main	Coding	-1.32515	10.2869	-6.37774	2.93e-05	0.00136403	2.68545	TC01003933.hg.1	11.092	10.6896	11.4196	9.56472	9.61382	10.0472
TC01003934.hg.1	chr1	ENST00000365055 // RN5S17 // RNA, 5S ribosomal 17 // 1q42 // 100169768 /// ENST00000365055 // RN5S16 // RNA, 5S ribosomal 16 // 1q42 // 100169767 /// ENST00000365055 // RN5S15 // RNA, 5S ribosomal 15 // 1q42 // 100169766 /// ENST00000365055 // RN5S14 // RNA, 5S ribosomal 14 // 1q42 // 100169765 /// ENST00000365055 // RN5S13 // RNA, 5S ribosomal 13 // 1q42 // 100169764 /// ENST00000365055 // RN5S1…	ENST00000365055 // ENSEMBL // ncrna:rRNA chromosome:GRCh37:1:228777315:228777433:-1 gene:ENSG00000201925 gene_biotype:rRNA transcript_biotype:rRNA // chr1 // 100 // 100 // 0 // --- // 0	---	---	main	Coding	-1.32515	10.2869	-6.37774	2.93e-05	0.00136403	2.68545	TC01003934.hg.1	11.092	10.6896	11.4196	9.56472	9.61382	10.0472
TC01003935.hg.1	chr1	ENST00000365387 // RN5S17 // RNA, 5S ribosomal 17 // 1q42 // 100169768 /// ENST00000365387 // RN5S16 // RNA, 5S ribosomal 16 // 1q42 // 100169767 /// ENST00000365387 // RN5S15 // RNA, 5S ribosomal 15 // 1q42 // 100169766 /// ENST00000365387 // RN5S14 // RNA, 5S ribosomal 14 // 1q42 // 100169765 /// ENST00000365387 // RN5S13 // RNA, 5S ribosomal 13 // 1q42 // 100169764 /// ENST00000365387 // RN5S1…	ENST00000365387 // ENSEMBL // ncrna:rRNA chromosome:GRCh37:1:228779556:228779674:-1 gene:ENSG00000202257 gene_biotype:rRNA transcript_biotype:rRNA // chr1 // 100 // 100 // 0 // --- // 0	---	---	main	Coding	-1.32515	10.2869	-6.37774	2.93e-05	0.00136403	2.68545	TC01003935.hg.1	11.092	10.6896	11.4196	9.56472	9.61382	10.0472
TC01003936.hg.1	chr1	ENST00000363500 // RN5S17 // RNA, 5S ribosomal 17 // 1q42 // 100169768 /// ENST00000363500 // RN5S16 // RNA, 5S ribosomal 16 // 1q42 // 100169767 /// ENST00000363500 // RN5S15 // RNA, 5S ribosomal 15 // 1q42 // 100169766 /// ENST00000363500 // RN5S14 // RNA, 5S ribosomal 14 // 1q42 // 100169765 /// ENST00000363500 // RN5S13 // RNA, 5S ribosomal 13 // 1q42 // 100169764 /// ENST00000363500 // RN5S1…	ENST00000363500 // ENSEMBL // ncrna:rRNA chromosome:GRCh37:1:228781787:228781905:-1 gene:ENSG00000200370 gene_biotype:rRNA transcript_biotype:rRNA // chr1 // 100 // 100 // 0 // --- // 0	---	---	main	Coding	-1.32515	10.2869	-6.37774	2.93e-05	0.00136403	2.68545	TC01003936.hg.1	11.092	10.6896	11.4196	9.56472	9.61382	10.0472
TC06001677.hg.1	chr6	--- // --- // ncrna:snRNA chromosome:GRCh37:6:36607322:36607449:-1 gene:ENSG00000238554 gene_biotype:snRNA transcript_biotype:snRNA // --- // ---	ENST00000459274 // ENSEMBL // ncrna:snRNA chromosome:GRCh37:6:36607322:36607449:-1 gene:ENSG00000238554 gene_biotype:snRNA transcript_biotype:snRNA // chr6 // 100 // 100 // 0 // --- // 0	---	---	main	Coding	-1.32492	9.12386	-4.43588	0.000739637	0.0106911	-0.578844	TC06001677.hg.1	9.68083	9.84267	10.1045	8.99335	8.46369	8.19616
TC03000750.hg.1	chr3	--- // --- // ncrna:snRNA chromosome:GRCh37:3:139107119:139107206:1 gene:ENSG00000252245 gene_biotype:snRNA transcript_biotype:snRNA // --- // ---	ENST00000516436 // ENSEMBL // ncrna:snRNA chromosome:GRCh37:3:139107119:139107206:1 gene:ENSG00000252245 gene_biotype:snRNA transcript_biotype:snRNA // chr3 // 100 // 100 // 0 // --- // 0	---	---	main	Coding	-1.32429	8.46153	-4.66568	0.000491507	0.00814543	-0.166492	TC03000750.hg.1	8.6489	9.16299	9.69133	8.26123	7.69892	7.5702
TC01000898.hg.1	chr1	NM_033055 // HIAT1 // hippocampus abundant transcript 1 // 1p21.2 // 64645 /// ENST00000370152 // HIAT1 // hippocampus abundant transcript 1 // 1p21.2 // 64645	NM_033055 // RefSeq // Homo sapiens hippocampus abundant transcript 1 (HIAT1), mRNA. // chr1 // 100 // 100 // 0 // --- // 0 /// ENST00000370152 // ENSEMBL // cdna:known chromosome:GRCh37:1:100503653:100548933:1 gene:ENSG00000156875 gene_biotype:protein_coding transcript_biotype:protein_coding // chr1 // 100 // 100 // 0 // --- // 0 /// uc001dst.3 // UCSC Genes // --- // chr1 // 100 // 100 // 0 // …	NM_033055 // Q96MC6 /// NM_033055 // Q32Q64	NM_033055 // Hs.124156 // adipose tissue| adrenal gland| ascites| bladder| blood| bone| bone marrow| brain| cervix| connective tissue| ear| embryonic tissue| esophagus| eye| heart| intestine| kidney| larynx| liver| lung| lymph node| mammary gland| mouth| ovary| pancreas| parathyroid| pharynx| pituitary gland| placenta| prostate| skin| stomach| testis| thymus| trachea| uterus| vascular|adrenal tum…	main	Coding	-1.32119	9.91953	-7.23594	8.29e-06	0.000647211	3.95693	TC01000898.hg.1	10.4298	9.95404	10.7393	9.15867	9.17939	8.82144
TC20000529.hg.1	chr20	--- // --- // ncrna:snRNA chromosome:GRCh37:20:62540308:62540472:1 gene:ENSG00000199805 gene_biotype:snRNA transcript_biotype:snRNA // --- // ---	ENST00000362935 // ENSEMBL // ncrna:snRNA chromosome:GRCh37:20:62540308:62540472:1 gene:ENSG00000199805 gene_biotype:snRNA transcript_biotype:snRNA // chr20 // 100 // 100 // 0 // --- // 0	---	---	main	Coding	-1.32109	8.87738	-5.14689	0.000213564	0.00485919	0.676213	TC20000529.hg.1	9.401	9.61145	9.8707	8.73337	7.99229	8.19424
TC14001451.hg.1	chr14	NM_001008530 // LGMN // legumain // 14q32.1 // 5641 /// NM_005606 // LGMN // legumain // 14q32.1 // 5641 /// ENST00000262004 // LGMN // legumain // 14q32.1 // 5641 /// ENST00000334864 // LGMN // legumain // 14q32.1 // 5641 /// ENST00000334869 // LGMN // legumain // 14q32.1 // 5641 /// ENST00000393218 // LGMN // legumain // 14q32.1 // 5641 /// ENST00000535855 // LGMN // legumain // 14q32.1 // 5641…	NM_001008530 // RefSeq // Homo sapiens legumain (LGMN), transcript variant 2, mRNA. // chr14 // 100 // 100 // 0 // --- // 0 /// NM_005606 // RefSeq // Homo sapiens legumain (LGMN), transcript variant 1, mRNA. // chr14 // 100 // 100 // 0 // --- // 0 /// ENST00000262004 // ENSEMBL // cdna:known chromosome:GRCh37:14:93170184:93214954:-1 gene:ENSG00000100600 gene_biotype:protein_coding transcript_bio…	NM_001008530 // Q53XC6 /// NM_005606 // Q53XC6 /// BC003061 // Q99538 /// BC003061 // Q96CY7 /// BC003061 // Q86TV3 /// BC003061 // Q86TV2	NM_001008530 // Hs.18069 // adipose tissue| adrenal gland| ascites| bladder| blood| bone| bone marrow| brain| cervix| connective tissue| ear| embryonic tissue| esophagus| eye| heart| intestine| kidney| larynx| liver| lung| lymph| mammary gland| mouth| muscle| nerve| ovary| pancreas| parathyroid| pharynx| pituitary gland| placenta| prostate| salivary gland| skin| spleen| stomach| testis| thymus| t…	main	Coding	-1.32086	5.59368	-8.30812	1.95e-06	0.000255021	5.4034	TC14001451.hg.1	6.52692	7.12237	6.26839	5.15094	5.38976	5.41439
TC01002410.hg.1	chr1	NM_001042729 // FGR // Gardner-Rasheed feline sarcoma viral (v-fgr) oncogene homolog // 1p36.2-p36.1 // 2268 /// NM_001042747 // FGR // Gardner-Rasheed feline sarcoma viral (v-fgr) oncogene homolog // 1p36.2-p36.1 // 2268 /// NM_005248 // FGR // Gardner-Rasheed feline sarcoma viral (v-fgr) oncogene homolog // 1p36.2-p36.1 // 2268 /// ENST00000374003 // FGR // Gardner-Rasheed feline sarcoma viral …	NM_001042729 // RefSeq // Homo sapiens Gardner-Rasheed feline sarcoma viral (v-fgr) oncogene homolog (FGR), transcript variant 3, mRNA. // chr1 // 100 // 100 // 0 // --- // 0 /// NM_001042747 // RefSeq // Homo sapiens Gardner-Rasheed feline sarcoma viral (v-fgr) oncogene homolog (FGR), transcript variant 2, mRNA. // chr1 // 100 // 100 // 0 // --- // 0 /// NM_005248 // RefSeq // Homo sapiens Gardn…	NM_001042729 // P78453 /// BC064382 // P09769	NM_001042729 // Hs.1422 // adipose tissue| adrenal gland| blood| bone| bone marrow| brain| connective tissue| esophagus| heart| intestine| kidney| liver| lung| lymph| lymph node| mammary gland| mouth| muscle| ovary| pharynx| placenta| spleen| stomach| thymus| trachea| uterus| vascular| breast (mammary gland) tumor| chondrosarcoma| colorectal tumor| esophageal tumor| glioma| head and neck tumor| k…	main	Coding	-1.32038	8.69173	-5.87706	6.41e-05	0.00227713	1.89454	TC01002410.hg.1	8.94681	9.72852	9.3366	8.58269	7.70971	7.75838
TC12001658.hg.1	chr12	--- // --- // ncrna:snRNA chromosome:GRCh37:12:63244518:63244681:-1 gene:ENSG00000200296 gene_biotype:snRNA transcript_biotype:snRNA // --- // ---	ENST00000363426 // ENSEMBL // ncrna:snRNA chromosome:GRCh37:12:63244518:63244681:-1 gene:ENSG00000200296 gene_biotype:snRNA transcript_biotype:snRNA // chr12 // 100 // 100 // 0 // --- // 0	---	---	main	Coding	-1.31864	8.67805	-6.97157	1.21e-05	0.000833561	3.57639	TC12001658.hg.1	9.28818	9.32622	9.48183	8.37898	7.89349	7.86784
TC06002006.hg.1	chr6	--- // --- // ncrna:miRNA chromosome:GRCh37:6:110074372:110074462:-1 gene:ENSG00000252708 gene_biotype:miRNA transcript_biotype:miRNA // --- // ---	ENST00000516899 // ENSEMBL // ncrna:miRNA chromosome:GRCh37:6:110074372:110074462:-1 gene:ENSG00000252708 gene_biotype:miRNA transcript_biotype:miRNA // chr6 // 100 // 100 // 0 // --- // 0	---	---	main	Coding	-1.31833	10.3383	-3.8578	0.00212384	0.0206851	-1.6386	TC06002006.hg.1	11.2096	10.4733	11.5056	9.63897	9.43934	10.1552
TC6_dbb_hap3000162.hg.1	chr6_dbb_hap3	NM_005527 // HSPA1L // heat shock 70kDa protein 1-like // 6p21.3 // 3305 /// BC034483 // HSPA1L // heat shock 70kDa protein 1-like // 6p21.3 // 3305	NM_005527 // RefSeq // Homo sapiens heat shock 70kDa protein 1-like (HSPA1L), mRNA. // chr6_dbb_hap3 // 100 // 100 // 0 // --- // 0 /// uc011gfp.2 // UCSC Genes // --- // chr6_dbb_hap3 // 100 // 100 // 0 // --- // 0 /// uc011gfq.2 // UCSC Genes // --- // chr6_dbb_hap3 // 100 // 100 // 0 // --- // 0 /// BC034483 // GenBank // Homo sapiens heat shock 70kDa protein 1-like, mRNA (cDNA clone MGC:26463…	BC034483 // P34931	NM_005527 // Hs.690634 // brain| connective tissue| eye| heart| intestine| kidney| lung| mammary gland| pituitary gland| prostate| spleen| testis| uterus| breast (mammary gland) tumor| chondrosarcoma| gastrointestinal tumor| germ cell tumor| glioma| head and neck tumor| kidney tumor| lung tumor| normal| prostate cancer| fetus| adult /// BC034483 // Hs.690634 // brain| connective tissue| eye| hear…	main	Coding	-1.31789	5.85258	-4.49352	0.000667156	0.00999364	-0.474853	TC6_dbb_hap3000162.hg.1	5.79644	7.00314	7.38675	5.31313	5.48717	5.43235
TC03000141.hg.1	chr3	NM_182523 // CMC1 // COX assembly mitochondrial protein 1 homolog (S. cerevisiae) // 3p24.1 // 152100 /// ENST00000423894 // CMC1 // COX assembly mitochondrial protein 1 homolog (S. cerevisiae) // 3p24.1 // 152100 /// ENST00000466830 // CMC1 // COX assembly mitochondrial protein 1 homolog (S. cerevisiae) // 3p24.1 // 152100 /// ENST00000469102 // CMC1 // COX assembly mitochondrial protein 1 homol…	NM_182523 // RefSeq // Homo sapiens COX assembly mitochondrial protein 1 homolog (S. cerevisiae) (CMC1), nuclear gene encoding mitochondrial protein, mRNA. // chr3 // 100 // 100 // 0 // --- // 0 /// ENST00000423894 // ENSEMBL // cdna:novel chromosome:GRCh37:3:28283109:28361262:1 gene:ENSG00000187118 gene_biotype:protein_coding transcript_biotype:protein_coding // chr3 // 100 // 100 // 0 // --- //…	BC052644 // Q7Z7K0	NM_182523 // Hs.444724 // blood| bone| brain| connective tissue| eye| intestine| kidney| liver| lung| lymph node| mammary gland| muscle| ovary| pancreas| placenta| prostate| salivary gland| skin| testis| thymus| trachea| uterus| chondrosarcoma| colorectal tumor| glioma| kidney tumor| non-neoplasia| normal| ovarian tumor| pancreatic tumor| primitive neuroectodermal tumor of the CNS| prostate cance…	main	Coding	-1.31694	6.48534	-7.90785	3.29e-06	0.000358569	4.88106	TC03000141.hg.1	7.0219	7.3607	6.89511	5.42493	5.80721	6.09475
TC08000615.hg.1	chr8	--- // --- // ncrna:misc_RNA chromosome:GRCh37:8:101197366:101197467:1 gene:ENSG00000199667 gene_biotype:misc_RNA transcript_biotype:misc_RNA // --- // ---	ENST00000362797 // ENSEMBL // ncrna:misc_RNA chromosome:GRCh37:8:101197366:101197467:1 gene:ENSG00000199667 gene_biotype:misc_RNA transcript_biotype:misc_RNA // chr8 // 100 // 100 // 0 // --- // 0	---	---	main	Coding	-1.31582	9.21663	-6.28496	3.38e-05	0.00149455	2.54164	TC08000615.hg.1	9.77671	9.36807	9.76681	8.3215	7.99628	8.64634
TC12002039.hg.1	chr12	ENST00000365668 // RNU4-2 // RNA, U4 small nuclear 2 // 12q24.31 // 26834	ENST00000365668 // ENSEMBL // ncrna:snRNA chromosome:GRCh37:12:120729566:120729706:-1 gene:ENSG00000202538 gene_biotype:snRNA transcript_biotype:snRNA // chr12 // 100 // 100 // 0 // --- // 0	---	---	main	Coding	-1.31567	10.3629	-5.94659	5.74e-05	0.00211792	2.00656	TC12002039.hg.1	10.5832	10.707	11.0657	9.71372	9.4027	9.29249
TC20000841.hg.1	chr20	NR_003018 // SNORA71D // small nucleolar RNA, H/ACA box 71D // 20q11.23 // 677840 /// ENST00000363484 // SNORA71D // small nucleolar RNA, H/ACA box 71D // 20q11.23 // 677840	NR_003018 // RefSeq // Homo sapiens small nucleolar RNA, H/ACA box 71D (SNORA71D), small nucleolar RNA. // chr20 // 100 // 100 // 0 // --- // 0 /// ENST00000363484 // ENSEMBL // ncrna:snoRNA chromosome:GRCh37:20:37062508:37062641:-1 gene:ENSG00000200354 gene_biotype:snoRNA transcript_biotype:snoRNA // chr20 // 100 // 100 // 0 // --- // 0 /// uc002xio.1 // UCSC Genes // --- // chr20 // 100 // 100 …	---	NR_003018 // Hs.653086 // --- /// ENST00000363484 // Hs.653086 // ---	main	Coding	-1.31221	8.8803	-4.65507	0.000500796	0.00823857	-0.185397	TC20000841.hg.1	9.14756	9.38093	9.72242	8.56636	7.74685	8.00107
TC05001316.hg.1	chr5	NM_001098272 // HMGCS1 // 3-hydroxy-3-methylglutaryl-CoA synthase 1 (soluble) // 5p14-p13 // 3157 /// NM_002130 // HMGCS1 // 3-hydroxy-3-methylglutaryl-CoA synthase 1 (soluble) // 5p14-p13 // 3157 /// ENST00000325110 // HMGCS1 // 3-hydroxy-3-methylglutaryl-CoA synthase 1 (soluble) // 5p14-p13 // 3157 /// ENST00000433297 // HMGCS1 // 3-hydroxy-3-methylglutaryl-CoA synthase 1 (soluble) // 5p14-p13 …	NM_001098272 // RefSeq // Homo sapiens 3-hydroxy-3-methylglutaryl-CoA synthase 1 (soluble) (HMGCS1), transcript variant 1, mRNA. // chr5 // 100 // 100 // 0 // --- // 0 /// NM_002130 // RefSeq // Homo sapiens 3-hydroxy-3-methylglutaryl-CoA synthase 1 (soluble) (HMGCS1), transcript variant 2, mRNA. // chr5 // 100 // 100 // 0 // --- // 0 /// ENST00000325110 // ENSEMBL // cdna:known chromosome:GRCh37…	NM_001098272 // Q01581 /// NM_001098272 // Q8N995 /// NM_002130 // Q01581 /// NM_002130 // Q8N995 /// BC083514 // Q5XJ04 /// BC083514 // Q01581 /// BC083514 // Q8N995	NM_001098272 // Hs.397729 // adrenal gland| bladder| blood| bone| bone marrow| brain| connective tissue| ear| embryonic tissue| esophagus| eye| heart| intestine| kidney| larynx| liver| lung| lymph| lymph node| mammary gland| mouth| muscle| nerve| ovary| pancreas| pharynx| placenta| prostate| skin| spleen| stomach| testis| thymus| thyroid| trachea| uterus| vascular|adrenal tumor| bladder carcinoma…	main	Coding	-1.3112	7.87325	-6.48152	2.5e-05	0.00127707	2.84481	TC05001316.hg.1	8.69449	8.37201	9.41703	7.65785	7.55071	7.34138
TC17001187.hg.1	chr17	NM_001199989 // RASD1 // RAS, dexamethasone-induced 1 // 17p11.2 // 51655 /// NM_016084 // RASD1 // RAS, dexamethasone-induced 1 // 17p11.2 // 51655 /// ENST00000225688 // RASD1 // RAS, dexamethasone-induced 1 // 17p11.2 // 51655 /// BC018041 // RASD1 // RAS, dexamethasone-induced 1 // 17p11.2 // 51655	NM_001199989 // RefSeq // Homo sapiens RAS, dexamethasone-induced 1 (RASD1), transcript variant 2, mRNA. // chr17 // 100 // 100 // 0 // --- // 0 /// NM_016084 // RefSeq // Homo sapiens RAS, dexamethasone-induced 1 (RASD1), transcript variant 1, mRNA. // chr17 // 100 // 100 // 0 // --- // 0 /// ENST00000225688 // ENSEMBL // cdna:known chromosome:GRCh37:17:17397751:17399707:-1 gene:ENSG00000108551 …	NM_001199989 // Q9HC43 /// NM_001199989 // Q9Y272 /// NM_016084 // Q9HC43 /// NM_016084 // Q9Y272 /// BC018041 // Q9Y272 /// BC018041 // Q9HC43	NM_001199989 // Hs.25829 // adrenal gland| blood| bone| brain| cervix| connective tissue| embryonic tissue| eye| heart| intestine| kidney| lung| mammary gland| nerve| pancreas| pituitary gland| placenta| prostate| salivary gland| skin| stomach| testis| thymus| thyroid| uterus| breast (mammary gland) tumor| chondrosarcoma| colorectal tumor| gastrointestinal tumor| germ cell tumor| glioma| head and…	main	Coding	-1.30577	5.95154	-6.95423	1.24e-05	0.000847641	3.55109	TC17001187.hg.1	6.57566	7.51411	6.7577	5.6606	5.68127	5.58829
TC02000620.hg.1	chr2	NM_000877 // IL1R1 // interleukin 1 receptor, type I // 2q12 // 3554 /// ENST00000233946 // IL1R1 // interleukin 1 receptor, type I // 2q12 // 3554 /// ENST00000409288 // IL1R1 // interleukin 1 receptor, type I // 2q12 // 3554 /// ENST00000409329 // IL1R1 // interleukin 1 receptor, type I // 2q12 // 3554 /// ENST00000409589 // IL1R1 // interleukin 1 receptor, type I // 2q12 // 3554 /// ENST000004…	NM_000877 // RefSeq // Homo sapiens interleukin 1 receptor, type I (IL1R1), mRNA. // chr2 // 100 // 100 // 0 // --- // 0 /// ENST00000233946 // ENSEMBL // cdna:known chromosome:GRCh37:2:102770402:102796334:1 gene:ENSG00000115594 gene_biotype:protein_coding transcript_biotype:protein_coding // chr2 // 100 // 100 // 0 // --- // 0 /// ENST00000409288 // ENSEMBL // cdna:putative chromosome:GRCh37:2:1…	BC067506 // P14778 /// BC067507 // Q6NWP6 /// BC067508 // Q6NWP5 /// BC075062 // P14778	NM_000877 // Hs.701982 // adipose tissue| adrenal gland| bladder| blood| bone| brain| cervix| connective tissue| ear| embryonic tissue| eye| heart| intestine| kidney| larynx| liver| lung| mammary gland| mouth| muscle| nerve| ovary| pancreas| parathyroid| placenta| prostate| skin| spleen| stomach| testis| thymus| trachea| uterus| vascular|adrenal tumor| breast (mammary gland) tumor| cervical tumor…	main	Coding	-1.30366	4.57527	-6.78749	1.58e-05	0.000968352	3.30562	TC02000620.hg.1	5.15996	6.28372	5.67545	4.38775	4.34528	4.47513
TC0X001278.hg.1	chrX	NM_001143981 // CHRDL1 // chordin-like 1 // Xq23 // 91851 /// NM_001143982 // CHRDL1 // chordin-like 1 // Xq23 // 91851 /// NM_001143983 // CHRDL1 // chordin-like 1 // Xq23 // 91851 /// NM_145234 // CHRDL1 // chordin-like 1 // Xq23 // 91851 /// ENST00000218054 // CHRDL1 // chordin-like 1 // Xq23 // 91851 /// ENST00000372042 // CHRDL1 // chordin-like 1 // Xq23 // 91851 /// ENST00000372045 // CHRDL…	NM_001143981 // RefSeq // Homo sapiens chordin-like 1 (CHRDL1), transcript variant 1, mRNA. // chrX // 100 // 100 // 0 // --- // 0 /// NM_001143982 // RefSeq // Homo sapiens chordin-like 1 (CHRDL1), transcript variant 2, mRNA. // chrX // 100 // 100 // 0 // --- // 0 /// NM_001143983 // RefSeq // Homo sapiens chordin-like 1 (CHRDL1), transcript variant 4, mRNA. // chrX // 100 // 100 // 0 // --- // …	NM_001143981 // B3KRU6 /// NM_001143981 // Q9BU40 /// NM_001143981 // Q59FB2 /// NM_001143982 // B3KRU6 /// NM_001143982 // Q9BU40 /// NM_001143982 // Q59FB2 /// NM_001143983 // B3KRU6 /// NM_001143983 // Q9BU40 /// NM_001143983 // Q59FB2 /// NM_145234 // B3KRU6 /// NM_145234 // Q9BU40 /// NM_145234 // Q59FB2 /// BC002909 // Q9BU40	NM_001143981 // Hs.496587 // adipose tissue| blood| bone| brain| cervix| connective tissue| embryonic tissue| eye| heart| kidney| larynx| liver| lung| mammary gland| muscle| nerve| pancreas| parathyroid| pituitary gland| placenta| prostate| stomach| testis| thymus| thyroid| trachea| uterus| bladder carcinoma| chondrosarcoma| gastrointestinal tumor| germ cell tumor| glioma| head and neck tumor| ki…	main	Coding	-1.3031	4.48288	-6.29786	3.31e-05	0.00147153	2.5617	TC0X001278.hg.1	4.80883	5.96259	5.66609	4.09347	4.16394	4.27079
TC04001350.hg.1	chr4	--- // --- // ncrna:misc_RNA chromosome:GRCh37:4:84557349:84557443:-1 gene:ENSG00000201633 gene_biotype:misc_RNA transcript_biotype:misc_RNA // --- // ---	ENST00000364763 // ENSEMBL // ncrna:misc_RNA chromosome:GRCh37:4:84557349:84557443:-1 gene:ENSG00000201633 gene_biotype:misc_RNA transcript_biotype:misc_RNA // chr4 // 100 // 100 // 0 // --- // 0	---	---	main	Coding	-1.30278	6.08825	-5.09096	0.000234913	0.00518791	0.57981	TC04001350.hg.1	6.30447	5.94987	6.76538	4.93672	4.86815	5.3065
TC06000203.hg.1	chr6	--- // --- // uc021ynv.1 // --- // ---	uc021ynv.1 // UCSC Genes // --- // chr6 // 100 // 100 // 0 // --- // 0	---	---	main	Coding	-1.30177	4.92655	-3.58764	0.00351457	0.0286856	-2.14126	TC06000203.hg.1	4.44419	6.16602	6.07796	4.06147	4.26045	4.46093
TC19001852.hg.1	chr19	--- // --- // ncrna:snRNA chromosome:GRCh37:19:55380394:55380500:-1 gene:ENSG00000199308 gene_biotype:snRNA transcript_biotype:snRNA // --- // ---	ENST00000362438 // ENSEMBL // ncrna:snRNA chromosome:GRCh37:19:55380394:55380500:-1 gene:ENSG00000199308 gene_biotype:snRNA transcript_biotype:snRNA // chr19 // 100 // 100 // 0 // --- // 0	---	---	main	Coding	-1.29701	9.54923	-3.76796	0.00250955	0.0229607	-1.80544	TC19001852.hg.1	9.91878	10.4122	10.8287	9.66354	8.80069	8.80445
TC04000543.hg.1	chr4	--- // --- // ncrna:snRNA chromosome:GRCh37:4:106328154:106328249:1 gene:ENSG00000200917 gene_biotype:snRNA transcript_biotype:snRNA // --- // ---	ENST00000364047 // ENSEMBL // ncrna:snRNA chromosome:GRCh37:4:106328154:106328249:1 gene:ENSG00000200917 gene_biotype:snRNA transcript_biotype:snRNA // chr4 // 100 // 100 // 0 // --- // 0	---	---	main	Coding	-1.29611	8.11018	-4.91114	0.000320033	0.00629491	0.267068	TC04000543.hg.1	8.8677	8.79264	9.40447	8.18755	7.39195	7.59697
TC07000394.hg.1	chr7	--- // --- // ncrna:snoRNA chromosome:GRCh37:7:64792309:64792386:1 gene:ENSG00000200130 gene_biotype:snoRNA transcript_biotype:snoRNA // --- // ---	ENST00000363260 // ENSEMBL // ncrna:snoRNA chromosome:GRCh37:7:64792309:64792386:1 gene:ENSG00000200130 gene_biotype:snoRNA transcript_biotype:snoRNA // chr7 // 100 // 100 // 0 // --- // 0	---	---	main	Coding	-1.29516	8.3785	-3.97369	0.0017143	0.0181163	-1.42406	TC07000394.hg.1	8.2289	8.43012	9.10648	7.94105	6.58818	7.35079
TC01000371.hg.1	chr1	NR_002997 // SCARNA1 // small Cajal body-specific RNA 1 // 1p35.3 // 677774 /// ENST00000517138 // SCARNA1 // small Cajal body-specific RNA 1 // 1p35.3 // 677774	NR_002997 // RefSeq // Homo sapiens small Cajal body-specific RNA 1 (SCARNA1), guide RNA. // chr1 // 100 // 100 // 0 // --- // 0 /// ENST00000517138 // ENSEMBL // ncrna:snoRNA chromosome:GRCh37:1:28160912:28161077:1 gene:ENSG00000252947 gene_biotype:snoRNA transcript_biotype:snoRNA // chr1 // 100 // 100 // 0 // --- // 0 /// uc001boy.1 // UCSC Genes // --- // chr1 // 100 // 100 // 0 // --- // 0	---	NR_002997 // Hs.689694 // --- /// ENST00000517138 // Hs.689694 // ---	main	Coding	-1.29349	4.98084	-4.59993	0.000552101	0.00881678	-0.283863	TC01000371.hg.1	5.23806	4.80129	6.19448	4.19031	4.06518	4.09787
TC16001238.hg.1	chr16	--- // --- // ncrna:snRNA chromosome:GRCh37:16:70479196:70479302:-1 gene:ENSG00000200153 gene_biotype:snRNA transcript_biotype:snRNA // --- // ---	ENST00000363283 // ENSEMBL // ncrna:snRNA chromosome:GRCh37:16:70479196:70479302:-1 gene:ENSG00000200153 gene_biotype:snRNA transcript_biotype:snRNA // chr16 // 100 // 100 // 0 // --- // 0	---	---	main	Coding	-1.29298	7.50574	-4.4161	0.00076634	0.0109621	-0.614593	TC16001238.hg.1	7.99574	8.34442	8.70472	7.35418	6.80956	7.0022
TC20000317.hg.1	chr20	--- // --- // ncrna:snRNA chromosome:GRCh37:20:42101653:42101759:1 gene:ENSG00000201372 gene_biotype:snRNA transcript_biotype:snRNA // --- // ---	ENST00000364502 // ENSEMBL // ncrna:snRNA chromosome:GRCh37:20:42101653:42101759:1 gene:ENSG00000201372 gene_biotype:snRNA transcript_biotype:snRNA // chr20 // 100 // 100 // 0 // --- // 0	---	---	main	Coding	-1.29194	8.62946	-4.47704	0.000687098	0.0102025	-0.504555	TC20000317.hg.1	9.12316	9.42104	9.78021	8.6084	7.88686	7.95333
TC02000668.hg.1	chr2	NM_006267 // RANBP2 // RAN binding protein 2 // 2q12.3 // 5903 /// ENST00000283195 // RANBP2 // RAN binding protein 2 // 2q12.3 // 5903 /// ENST00000409491 // RANBP2 // RAN binding protein 2 // 2q12.3 // 5903	NM_006267 // RefSeq // Homo sapiens RAN binding protein 2 (RANBP2), mRNA. // chr2 // 100 // 100 // 0 // --- // 0 /// ENST00000283195 // ENSEMBL // cdna:known chromosome:GRCh37:2:109335937:109402267:1 gene:ENSG00000153201 gene_biotype:protein_coding transcript_biotype:protein_coding // chr2 // 100 // 100 // 0 // --- // 0 /// ENST00000409491 // ENSEMBL // cdna:novel chromosome:GRCh37:2:109335937:10…	NM_006267 // P49792 /// NM_006267 // Q13073	NM_006267 // Hs.199561 // adrenal gland| ascites| bladder| blood| bone| bone marrow| brain| connective tissue| ear| embryonic tissue| esophagus| eye| heart| intestine| kidney| larynx| liver| lung| lymph node| mammary gland| mouth| muscle| nerve| ovary| pancreas| pharynx| pituitary gland| placenta| prostate| skin| spleen| stomach| testis| thymus| thyroid| trachea| umbilical cord| uterus| vascular|…	main	Coding	-1.29154	9.80872	-6.72514	1.74e-05	0.00101616	3.21281	TC02000668.hg.1	10.7751	9.89047	10.7198	9.0663	9.34605	9.09841
TC10001569.hg.1	chr10	NM_021732 // AVPI1 // arginine vasopressin-induced 1 // 10q24.2 // 60370 /// ENST00000370626 // AVPI1 // arginine vasopressin-induced 1 // 10q24.2 // 60370 /// BC000877 // AVPI1 // arginine vasopressin-induced 1 // 10q24.2 // 60370	NM_021732 // RefSeq // Homo sapiens arginine vasopressin-induced 1 (AVPI1), mRNA. // chr10 // 100 // 100 // 0 // --- // 0 /// ENST00000370626 // ENSEMBL // cdna:known chromosome:GRCh37:10:99437181:99447080:-1 gene:ENSG00000119986 gene_biotype:protein_coding transcript_biotype:protein_coding // chr10 // 100 // 100 // 0 // --- // 0 /// uc001koh.1 // UCSC Genes // --- // chr10 // 100 // 100 // 0 // …	NM_021732 // Q5T686 /// NM_021732 // Q6ZP29 /// BC000877 // Q5T686 /// BC000877 // Q6ZP29	NM_021732 // Hs.23918 // adipose tissue| ascites| blood| bone| bone marrow| brain| cervix| connective tissue| embryonic tissue| eye| heart| intestine| kidney| larynx| liver| lung| lymph node| mammary gland| muscle| ovary| pancreas| pituitary gland| placenta| prostate| skin| spleen| stomach| umbilical cord| uterus| bladder carcinoma| breast (mammary gland) tumor| cervical tumor| chondrosarcoma| co…	main	Coding	-1.28738	6.86165	-9.84537	3.04e-07	8.34e-05	7.23123	TC10001569.hg.1	7.23384	7.3577	7.7664	6.34397	6.16355	5.98829
[truncated: 877 more rows]

## Sheet: idNK_Br-vs-idNK_Dim
seqname		gene_assignment	mrna_assignment	swissprot	unigene	category	locus.type	log2FC	AveExpr	t	P.Value	adj.P.Val	B	ID	idNK_Br.1	idNK_Dim.2	idNK_Br.3	idNK_Dim.4	idNK_Br.5	idNK_Dim.6
[truncated: 434 more rows]

## Sheet: idNK_Br-vs-pNK_Br
seqname		gene_assignment	mrna_assignment	swissprot	unigene	category	locus.type	log2FC	AveExpr	t	P.Value	adj.P.Val	B	ID	pNK_Br.1	pNK_Br.2	pNK_Br.3	idNK_Br.4	idNK_Br.5	idNK_Br.6
[truncated: 1,636 more rows]

[truncated: 5 more sheets: idNK_DIm-vs-dNK, idNK_Dim-vs-pNK_Dim, pNK_Br-vs-dNK, pNK_Br-vs-pNK_Dim, pNK_Dim-vs-dNK]
