# Supplementary material for: Induced Human Decidual NK-Like Cells Improve Utero-Placental Perfusion in Mice
Source: PLoS One. 2016 Oct 13;11(10):e0164353. doi: 10.1371/journal.pone.0164353 (PMC5063315; doi:10.1371/journal.pone.0164353)
Supplement: S2 File — First tab—Transcripts differentially expressed with at least a 2 fold change and a FDR < 5% between dNK and CD56Bright pNK cells (first tab). Graph shows change in gene expression in CD56Bright pNK vs. dNK in blue bars, and CD56Bright pNK vs. CD56Bright idNK (shown in red bars if fold change was greater than 2 and FDR < 5%, or green bars if they did not meet these two criteria). Second Tab- Transcripts differentially expressed with at least a 2 fold change and a FDR < 5% between dNK and CD56Dim pNK cells). Graph shows change in gene expression in CD56dim pNK vs. dNK in blue bars, and CD56Dim pNK vs. CD56Dim idNK (shown in red bars if fold change was greater than 2 and FDR < 5%, or green bars if they did not meet these two criteria). (XLSX) [file pone.0164353.s004.xlsx]

## Sheet: pNKCD56Br vs dNK and idNKCD56Br
Transcript Cluster ID	Chromosome	Description	Gene Symbol	FC pNKCD56Br vs dNK FC>2 FDR<5%	FC pNKCD56Br vs idNKCD56Br FC>2 FDR<5%	FC pNKCD56Br vs idNKCD56Br FC<2 or FDR>5%
TC0X001155.hg.1	X	X (inactive)-specific transcript (non-protein coding)	XIST	-65.2034	-2.14551	0
TC05003439.hg.1	5	integrin, alpha 1	ITGA1	-38.9304	-37.0276	0
TC12001224.hg.1	12	killer cell lectin-like receptor subfamily A pseudogene 1	KLRAP1	-28.9956	0	-2.41472
TC17000408.hg.1	17	chemokine (C-C motif) ligand 4	CCL4	-23.0506	-12.3635	0
TC12000611.hg.1	12	lysozyme	LYZ	-17.9452	0	1.03323
TC19002661.hg.1	19	killer cell immunoglobulin-like receptor, two domains, long cytoplasmic tail, 3, killer cell immunoglobulin-like receptor 2DL2-like, killer cell immunoglobulin-like receptor, two domains, long cytoplasmic tail, 1	KIR2DL3, LOC100653050, KIR2DL1	-14.4152	-13.6723	0
TC19_gl000209_random000003.hg.1	19_gl000209_random	killer cell immunoglobulin-like receptor, two domains, long cytoplasmic tail, 5B, killer cell immunoglobulin-like receptor, two domains, long cytoplasmic tail, 5A	KIR2DL5B, KIR2DL5A	-14.1864	-17.1283	0
TC12000154.hg.1	12	killer cell lectin-like receptor subfamily F, member 2	KLRF2	-14.1392	-5.59479	0
TC19_gl000209_random000006.hg.1	19_gl000209_random	killer cell immunoglobulin-like receptor, two domains, long cytoplasmic tail, 2	KIR2DL2	-13.556	-14.7843	0
TC19002659.hg.1	19	killer cell immunoglobulin-like receptor, two domains, long cytoplasmic tail, 1	KIR2DL1	-13.1893	-11.9622	0
TC19_gl000209_random000009.hg.1	19_gl000209_random	killer cell immunoglobulin-like receptor, three domains, short cytoplasmic tail, 1	KIR3DS1	-12.0225	-12.9235	0
TC19002657.hg.1	19	killer cell immunoglobulin-like receptor, three domains, long cytoplasmic tail, 1, killer cell immunoglobulin-like receptor, three domains, long cytoplasmic tail, 2	KIR3DL1, KIR3DL2	-11.5798	-12.7331	0
TC15001492.hg.1	15	myosin IE	MYO1E	-11.4374	-3.13259	0
TC19_gl000209_random000008.hg.1	19_gl000209_random	killer cell immunoglobulin-like receptor, two domains, short cytoplasmic tail, 1	KIR2DS1	-11.1978	-11.9047	0
TC01000955.hg.1	1	colony stimulating factor 1 (macrophage)	CSF1	-10.8089	0	-1.81895
TC16000376.hg.1	16	integrin, alpha D	ITGAD	-10.729	0	1.78946
TC19_gl000209_random000007.hg.1	19_gl000209_random	killer cell immunoglobulin-like receptor, two domains, short cytoplasmic tail, 2	KIR2DS2	-10.5886	-11.9074	0
TC17000416.hg.1	17	chemokine (C-C motif) ligand 4-like 1, chemokine (C-C motif) ligand 4-like 2	CCL4L1, CCL4L2	-10.447	-6.01197	0
TC19002660.hg.1	19	killer cell immunoglobulin-like receptor, two domains, short cytoplasmic tail, 4	KIR2DS4	-10.3738	-11.0896	0
TC19000191.hg.1	19	low density lipoprotein receptor	LDLR	-10.3558	-3.06198	0
TC10001675.hg.1	10	actin filament associated protein 1-like 2	AFAP1L2	-9.70856	0	-1.45981
TC09000149.hg.1	9	annexin A2 pseudogene 2	ANXA2P2	-9.64333	-11.6952	0
TC19_gl000209_random000005.hg.1	19_gl000209_random	killer cell immunoglobulin-like receptor, two domains, short cytoplasmic tail, 3, killer cell immunoglobulin-like receptor, two domains, short cytoplasmic tail, 5	KIR2DS3, KIR2DS5	-9.46577	-10.7252	0
TC01001407.hg.1	1	heat shock 70kDa protein 7 (HSP70B)	HSPA7	-9.45107	0	2.16758
TC17001385.hg.1	17	chemokine (C-C motif) ligand 3	CCL3	-9.00423	-3.23355	0
TC03001903.hg.1	3	G protein-coupled receptor 171	GPR171	-8.51079	-12.8451	0
TC07001001.hg.1	7	uncharacterized LOC285972	LOC285972	-8.37356	-5.09948	0
TC17001123.hg.1	17	phosphoinositide-3-kinase, regulatory subunit 6	PIK3R6	-8.02221	-4.63672	0
TCUn_gl000223000003.hg.1	Un_gl000223	DQ585665,uc022brm.1	---	-7.49044	-7.35505	0
TC05001502.hg.1	5	coagulation factor II (thrombin) receptor-like 2	F2RL2	-7.43754	0	-1.16612
TC04000209.hg.1	4	death domain containing 1	DTHD1	-7.31124	0	-1.0281
TC12000189.hg.1	12	epithelial membrane protein 1	EMP1	-7.14464	0	-1.34483
TC13000303.hg.1	13	Nedd4 family interacting protein 2	NDFIP2	-6.97339	-9.1232	0
TC01001506.hg.1	1	Fas ligand (TNF superfamily, member 6)	FASLG	-6.94558	-3.53132	0
TC15001505.hg.1	15	annexin A2	ANXA2	-6.65411	-8.41299	0
TC12001804.hg.1	12	decorin	DCN	-6.64659	0	1.01401
TC12000266.hg.1	12	PTPRF interacting protein, binding protein 1 (liprin beta 1)	PPFIBP1	-6.54823	0	-1.20168
TC11003466.hg.1	11	beta-carotene oxygenase 2	BCO2	-6.36684	0	1.22968
TC22000248.hg.1	22	TIMP metallopeptidase inhibitor 3	TIMP3	-6.31291	0	1.14118
TC13000539.hg.1	13	heat shock 105kDa/110kDa protein 1	HSPH1	-6.28914	0	1.02418
TC17000423.hg.1	17	chemokine (C-C motif) ligand 4-like 1, chemokine (C-C motif) ligand 4-like 2	CCL4L1, CCL4L2	-6.18227	-3.78027	0
TC19002658.hg.1	19	killer cell immunoglobulin-like receptor, three domains, long cytoplasmic tail, 2, killer cell immunoglobulin-like receptor, three domains, long cytoplasmic tail, 2-like	KIR3DL2, LOC727787	-5.9544	-7.25711	0
TC06004137.hg.1	6	Rho GTPase activating protein 18	ARHGAP18	-5.91873	-5.16686	0
TC12001803.hg.1	12	lumican	LUM	-5.90847	0	-1.00917
TC17001455.hg.1	17	IKAROS family zinc finger 3 (Aiolos)	IKZF3	-5.67021	-11.9441	0
TC05001363.hg.1	5	phosphatidic acid phosphatase type 2A	PPAP2A	-5.5524	0	-1.94372
TC12000028.hg.1	12	FK506 binding protein 4, 59kDa	FKBP4	-5.46595	0	-2.00639
TC07000294.hg.1	7	insulin-like growth factor binding protein 1	IGFBP1	-5.44393	0	1.08949
TC01002347.hg.1	1	inhibitor of DNA binding 3, dominant negative helix-loop-helix protein	ID3	-5.41188	0	1.03588
TC09000799.hg.1	9	progestagen-associated endometrial protein	PAEP	-5.35428	0	1.06305
TC0X000202.hg.1	X	G protein-coupled receptor 34	GPR34	-5.22303	0	-1.24877
TC6_qbl_hap6000164.hg.1	6_qbl_hap6	AK298056,uc011irx.1	---	-5.19682	3.25377	0
TC05000231.hg.1	5	granzyme A (granzyme 1, cytotoxic T-lymphocyte-associated serine esterase 3)	GZMA	-5.19079	-3.48158	0
TC6_cox_hap2000174.hg.1	6_cox_hap2	AK298056,uc011fhx.1	---	-5.12088	3.37683	0
TC6_apd_hap1000088.hg.1	6_apd_hap1	AK298056,uc011eoc.1	---	-5.05215	3.52066	0
TC21000201.hg.1	21	ubiquitin associated and SH3 domain containing A	UBASH3A	-5.0139	-5.93547	0
TC22000285.hg.1	22	lectin, galactoside-binding, soluble, 1	LGALS1	-4.94344	-5.31652	0
TC02002210.hg.1	2	ensembl_havana_lincrna:lincRNA chromosome:GRCh37:2:112249520:112252388:-1 gene:ENSG00000224959 gene_biotype:lincRNA transcript_biotype:processed_transcript | cdna:all chromosome:VEGA50:2:112249520:112252388:-1 Gene:OTTHUMG00000153694	---	-4.9367	-3.57209	0
TC15000461.hg.1	15	DJ439574,uc021sne.1	---	-4.90806	-10.4936	0
TC12001751.hg.1	12	pleckstrin homology-like domain, family A, member 1	PHLDA1	-4.86592	0	-1.69915
TC6_dbb_hap3000163.hg.1	6_dbb_hap3	AK298056,uc011gfu.1	---	-4.84499	3.3502	0
TC01000146.hg.1	1	chromosome 1 open reading frame 187	C1orf187	-4.78191	-2.69042	0
TC21001069.hg.1	21	SAM domain, SH3 domain and nuclear localization signals 1	SAMSN1	-4.73954	-3.47183	0
TC06001547.hg.1	6	AK298056,uc011dok.1	---	-4.72129	3.13712	0
TC04001366.hg.1	4	SPARC-like 1 (hevin)	SPARCL1	-4.70991	0	1.00157
TC0X001292.hg.1	X	ncrna:snoRNA chromosome:GRCh37:X:114360879:114361007:-1 gene:ENSG00000222687 gene_biotype:snoRNA transcript_biotype:snoRNA	---	-4.59473	0	1.54697
TC10000475.hg.1	10	plasminogen activator, urokinase	PLAU	-4.55616	-2.40983	0
TC17001394.hg.1	17	D63785,uc002hlt.1	---	-4.53924	-2.03147	0
TC19_gl000209_random000004.hg.1	19_gl000209_random	AF208687,uc002qup.1	---	-4.49938	-7.13218	0
TC11000310.hg.1	11	proline rich Gla (G-carboxyglutamic acid) 4 (transmembrane)	PRRG4	-4.49793	0	-1.25011
TC17001388.hg.1	17	chemokine (C-C motif) ligand 3-like 3, chemokine (C-C motif) ligand 3-like 1	CCL3L3, CCL3L1	-4.47814	0	-1.84611
TC01003817.hg.1	1	protein tyrosine phosphatase, non-receptor type 14	PTPN14	-4.40771	0	-2.07264
TC03000766.hg.1	3	ATPase, Na+/K+ transporting, beta 3 polypeptide	ATP1B3	-4.39981	-2.00431	0
TC11000174.hg.1	11	WEE1 homolog (S. pombe)	WEE1	-4.39035	-2.54737	0
TC01002166.hg.1	1	ERBB receptor feedback inhibitor 1	ERRFI1	-4.36679	0	-1.12727
TC21000169.hg.1	21	v-ets erythroblastosis virus E26 oncogene homolog 2 (avian)	ETS2	-4.34944	-2.70072	0
TC01001401.hg.1	1	heat shock 70kDa protein 6 (HSP70B')	HSPA6	-4.29988	0	1.83833
TC20000198.hg.1	20	TPX2, microtubule-associated, homolog (Xenopus laevis)	TPX2	-4.29555	-13.1051	0
TC17001395.hg.1	17	chemokine (C-C motif) ligand 3-like 3, chemokine (C-C motif) ligand 3-like 1	CCL3L3, CCL3L1	-4.2938	0	-1.70961
TC20000878.hg.1	20	syndecan 4	SDC4	-4.26141	-6.44114	0
TC01000863.hg.1	1	formin binding protein 1-like	FNBP1L	-4.2089	0	1.01183
TC10000868.hg.1	10	BCL2-associated athanogene 3	BAG3	-4.1898	0	1.15141
TC02002204.hg.1	2	budding uninhibited by benzimidazoles 1 homolog (yeast)	BUB1	-4.15874	-9.40679	0
TC05000837.hg.1	5	glutathione peroxidase 3 (plasma)	GPX3	-4.11072	0	1.03542
TC20000928.hg.1	20	UDP-Gal:betaGlcNAc beta 1,4- galactosyltransferase, polypeptide 5	B4GALT5	-4.09933	-2.00841	0
TC04000408.hg.1	4	interleukin 8	IL8	-4.07165	0	1.01074
TC10001007.hg.1	10	interleukin 2 receptor, alpha	IL2RA	-4.05518	-11.536	0
TC10000593.hg.1	10	cadherin-related family member 1	CDHR1	-3.99177	8.42229	0
TC15000725.hg.1	15	DnaJ (Hsp40) homolog, subfamily A, member 4	DNAJA4	-3.938	0	1.04603
TC22001427.hg.1	22	apolipoprotein B mRNA editing enzyme, catalytic polypeptide-like 3D	APOBEC3D	-3.9127	-4.18181	0
TC17001011.hg.1	17	integrin, alpha E (antigen CD103, human mucosal lymphocyte antigen 1; alpha polypeptide)	ITGAE	-3.87071	-19.1479	0
TC09000999.hg.1	9	DEAD (Asp-Glu-Ala-Asp) box polypeptide 58	DDX58	-3.84464	0	-1.6942
TC12001880.hg.1	12	N-acetylglucosamine-1-phosphate transferase, alpha and beta subunits	GNPTAB	-3.83045	-2.73686	0
TC02000281.hg.1	2	endothelial PAS domain protein 1, uncharacterized LOC100652809	EPAS1, LOC100652809	-3.80652	3.12864	0
TC16001088.hg.1	16	neuropilin (NRP) and tolloid (TLL)-like 2	NETO2	-3.79909	-4.05531	0
TC09000731.hg.1	9	neuronal calcium sensor 1	NCS1	-3.77798	0	-1.55683
TC05003438.hg.1	5	pelota homolog (Drosophila), integrin, alpha 1	PELO, ITGA1	-3.73376	-2.58701	0
TC01003501.hg.1	1	selectin E	SELE	-3.70805	0	1.02641
TC08000063.hg.1	8	exoribonuclease 1	ERI1	-3.67953	0	-1.88609
TC02002419.hg.1	2	Rho family GTPase 3	RND3	-3.66971	0	1.05525
TC19002655.hg.1	19	killer cell immunoglobulin-like receptor, three domains, long cytoplasmic tail, 3	KIR3DL3	-3.66829	-3.7975	0
TC20000833.hg.1	20	transglutaminase 2 (C polypeptide, protein-glutamine-gamma-glutamyltransferase)	TGM2	-3.63769	0	1.01123
TC11000585.hg.1	11	stress-induced-phosphoprotein 1	STIP1	-3.61252	-2.95612	0
TC04000478.hg.1	4	secreted phosphoprotein 1	SPP1	-3.57077	0	1.01989
TC14000386.hg.1	14	spectrin repeat containing, nuclear envelope 2	SYNE2	-3.56932	-11.2115	0
TC05000604.hg.1	5	lamin B1	LMNB1	-3.55814	-5.92678	0
TC05000412.hg.1	5	versican	VCAN	-3.53818	0	-1.02781
TC14000982.hg.1	14	granzyme B (granzyme 2, cytotoxic T-lymphocyte-associated serine esterase 1)	GZMB	-3.52261	-2.37311	0
TC17002860.hg.1	17	karyopherin alpha 2 (RAG cohort 1, importin alpha 1)	KPNA2	-3.5063	-2.64592	0
TC12003207.hg.1	12	C-type lectin domain family 12, member A	CLEC12A	-3.50342	-3.12141	0
TC11001115.hg.1	11	ubiquitin associated and SH3 domain containing B	UBASH3B	-3.50228	0	-1.25985
TC07001296.hg.1	7	AK096766,uc003tgm.1	---	-3.48082	-2.65054	0
TC12001391.hg.1	12	kinesin family member 21A	KIF21A	-3.45817	-3.57082	0
TC19_gl000209_random000001.hg.1	19_gl000209_random	killer cell immunoglobulin-like receptor, three domains, long cytoplasmic tail, 3	KIR3DL3	-3.45178	-3.63362	0
TC17000132.hg.1	17	microRNA 4521	MIR4521	-3.44206	0	1.13502
TC06000945.hg.1	6	gap junction protein, alpha 1, 43kDa	GJA1	-3.44117	0	-1.02687
TC15000391.hg.1	15	solute carrier family 27 (fatty acid transporter), member 2	SLC27A2	-3.4295	-2.82993	0
TC12002132.hg.1	12	syntaxin 2	STX2	-3.39955	-4.4614	0
TC10000350.hg.1	10	dickkopf 1 homolog (Xenopus laevis)	DKK1	-3.39214	0	1.04277
TC14000409.hg.1	14	arginase, type II	ARG2	-3.36776	0	-1.69284
TC0X000976.hg.1	X	protein phosphatase 1, regulatory (inhibitor) subunit 2 pseudogene 9	PPP1R2P9	-3.34948	0	-1.05859
TC20000876.hg.1	20	secretory leukocyte peptidase inhibitor	SLPI	-3.34349	0	1.10417
TC04001753.hg.1	4	hydroxyprostaglandin dehydrogenase 15-(NAD)	HPGD	-3.31098	0	-1.29362
TC15001546.hg.1	15	death-associated protein kinase 2	DAPK2	-3.27959	0	1.13126
TC05001804.hg.1	5	chemokine (C-X-C motif) ligand 14	CXCL14	-3.26011	0	1.06146
TC12002012.hg.1	12	tescalcin	TESC	-3.25962	0	-1.25789
TC01003638.hg.1	1	prostaglandin-endoperoxide synthase 2 (prostaglandin G/H synthase and cyclooxygenase)	PTGS2	-3.24986	-2.7699	0
TC17000768.hg.1	17	DDB1 and CUL4 associated factor 7	DCAF7	-3.2445	-4.53435	0
TC12002059.hg.1	12	2'-5'-oligoadenylate synthetase-like	OASL	-3.23782	0	1.62905
TC19001103.hg.1	19	complement component 3	C3	-3.22319	0	-1.0303
TC13000100.hg.1	13	arachidonate 5-lipoxygenase-activating protein	ALOX5AP	-3.20399	-8.42785	0
TC17001353.hg.1	17	myosin ID	MYO1D	-3.19525	0	-2.1817
TC11000175.hg.1	11	SWAP switching B-cell complex 70kDa subunit	SWAP70	-3.17212	0	1.30969
TC6_apd_hap1000039.hg.1	6_apd_hap1	heat shock 70kDa protein 1A	HSPA1A	-3.17212	3.48747	0
TC6_qbl_hap6000069.hg.1	6_qbl_hap6	heat shock 70kDa protein 1A	HSPA1A	-3.1638	3.48319	0
TC11000467.hg.1	11	serpin peptidase inhibitor, clade G (C1 inhibitor), member 1	SERPING1	-3.1591	0	1.11576
TC01002882.hg.1	1	glutamate-cysteine ligase, modifier subunit	GCLM	-3.14982	-2.18226	0
TC6_cox_hap2000078.hg.1	6_cox_hap2	heat shock 70kDa protein 1A	HSPA1A	-3.14958	3.51005	0
TC03002146.hg.1	3	apolipoprotein D	APOD	-3.14555	0	-1.23203
TC04000772.hg.1	4	DJ439526,uc021xti.1	---	-3.14315	-4.51789	0
TC14001279.hg.1	14	D4, zinc and double PHD fingers, family 3	DPF3	-3.13856	0	-1.71411
TC03001355.hg.1	3	chemokine (C-C motif) receptor 1	CCR1	-3.13747	-4.61487	0
TC16000099.hg.1	16	interleukin 32	IL32	-3.1359	-3.43799	0
TC02000952.hg.1	2	glycerol-3-phosphate dehydrogenase 2 (mitochondrial)	GPD2	-3.12132	0	-1.72133
TC12001696.hg.1	12	interferon, gamma	IFNG	-3.11892	-2.66399	0
TC02000146.hg.1	2	RAB10, member RAS oncogene family	RAB10	-3.11625	-3.58895	0
TC0X001180.hg.1	X	integral membrane protein 2A	ITM2A	-3.1096	0	-1.34686
TC05001910.hg.1	5	janus kinase and microtubule interacting protein 2	JAKMIP2	-3.08839	-2.75953	0
TC04000416.hg.1	4	prostate androgen-regulated mucin-like protein 1	PARM1	-3.08816	0	1.05315
TC05000956.hg.1	5	ATPase, H+ transporting, lysosomal 9kDa, V0 subunit e1	ATP6V0E1	-3.07999	-3.04206	0
TC07001297.hg.1	7	T cell receptor gamma variable 8	TRGV8	-3.07275	-2.91108	0
TC19002618.hg.1	19	ornithine decarboxylase antizyme 1	OAZ1	-3.07134	-2.63383	0
TC04001328.hg.1	4	anthrax toxin receptor 2	ANTXR2	-3.06169	0	1.01621
TC06001126.hg.1	6	sorting nexin 9	SNX9	-3.05848	0	-1.33056
TC11002038.hg.1	11	7-dehydrocholesterol reductase	DHCR7	-3.03859	0	-1.47294
TC01004003.hg.1	1	nidogen 1	NID1	-3.03287	0	1.0906
TC22000319.hg.1	22	GRB2-related adaptor protein 2	GRAP2	-3.01018	-4.63816	0
TC19001239.hg.1	19	DnaJ (Hsp40) homolog, subfamily B, member 1	DNAJB1	-2.99935	3.1158	0
TC01000388.hg.1	1	RNA, U11 small nuclear	RNU11	-2.99412	0	1.10925
TC14000141.hg.1	14	chromosome 14 open reading frame 119	C14orf119	-2.98876	-2.81576	0
TC06000658.hg.1	6	transmembrane protein 14A	TMEM14A	-2.98696	-4.28522	0
TC11001994.hg.1	11	aspartoacylase (aminocyclase) 3	ACY3	-2.97287	0	1.02039
TC07000485.hg.1	7	heat shock 27kDa protein 1	HSPB1	-2.97091	0	1.09239
TC12000018.hg.1	12	adiponectin receptor 2	ADIPOR2	-2.96771	-2.42	0
TC02000535.hg.1	2	long intergenic non-protein coding RNA 152, uncharacterized LOC541471	LINC00152, LOC541471	-2.96677	-2.48178	0
TC21000345.hg.1	21	ADAM metallopeptidase with thrombospondin type 1 motif, 1	ADAMTS1	-2.96239	0	-1.05745
TC15000181.hg.1	15	cdna:known chromosome:GRCh37:15:30844183:30851659:1 gene:ENSG00000178115 gene_biotype:protein_coding transcript_biotype:protein_coding	---	-2.95429	-3.31308	0
TC06001320.hg.1	6	prolactin	PRL	-2.94729	0	1.09698
TC04000732.hg.1	4	transmembrane protein 184C	TMEM184C	-2.93946	-2.33271	0
TC01001348.hg.1	1	interferon, gamma-inducible protein 16	IFI16	-2.92662	-2.95367	0
TC12001187.hg.1	12	alpha-2-macroglobulin	A2M	-2.91769	0	1.03128
TC14000389.hg.1	14	A kinase (PRKA) anchor protein 5	AKAP5	-2.90689	0	-1.28198
TC16001234.hg.1	16	alanyl-tRNA synthetase	AARS	-2.90648	-4.67436	0
TC14000931.hg.1	14	defender against cell death 1	DAD1	-2.88467	-3.08137	0
TC02002648.hg.1	2	heat shock 60kDa protein 1 (chaperonin)	HSPD1	-2.88374	0	1.38467
TC10000414.hg.1	10	KIAA1279	KIAA1279	-2.86819	-2.31814	0
TC05000189.hg.1	5	chromosome 5 open reading frame 51	C5orf51	-2.86769	-2.84672	0
TC09000415.hg.1	9	CDC28 protein kinase regulatory subunit 2	CKS2	-2.86561	-2.3613	0
TC18000374.hg.1	18	spire homolog 1 (Drosophila)	SPIRE1	-2.86401	0	1.09646
TC09000350.hg.1	9	glucosaminyl (N-acetyl) transferase 1, core 2	GCNT1	-2.85466	-2.61904	0
TC09001028.hg.1	9	DDB1 and CUL4 associated factor 12	DCAF12	-2.8291	-2.70294	0
TC04001036.hg.1	4	cytokine-dependent hematopoietic cell linker	CLNK	-2.82478	-3.70309	0
TC01000864.hg.1	1	uncharacterized LOC100129046	LOC100129046	-2.82449	0	1.05692
TC12000264.hg.1	12	aryl hydrocarbon receptor nuclear translocator-like 2	ARNTL2	-2.82151	-2.22236	0
TC08000733.hg.1	8	tribbles homolog 1 (Drosophila)	TRIB1	-2.8051	0	1.08677
TC11000187.hg.1	11	Ctr9, Paf1/RNA polymerase II complex component, homolog (S. cerevisiae)	CTR9	-2.78953	0	-1.0512
TC01001382.hg.1	1	Fc fragment of IgE, high affinity I, receptor for; gamma polypeptide	FCER1G	-2.78876	0	-1.26926
TC07001606.hg.1	7	sterile alpha motif domain containing 9-like	SAMD9L	-2.78538	-3.1844	0
TC12001170.hg.1	12	solute carrier family 2 (facilitated glucose transporter), member 3	SLC2A3	-2.78376	0	-1.59343
TC06002224.hg.1	6	UL16 binding protein 3	ULBP3	-2.76965	0	-1.52222
TC02001600.hg.1	2	family with sequence similarity 49, member A	FAM49A	-2.76297	0	1.25809
TC16000454.hg.1	16	matrix metallopeptidase 2 (gelatinase A, 72kDa gelatinase, 72kDa type IV collagenase)	MMP2	-2.76048	0	1.04971
TC14000306.hg.1	14	prostaglandin E receptor 2 (subtype EP2), 53kDa	PTGER2	-2.75926	0	-1.91866
TC0X001435.hg.1	X	cerebellar degeneration-related protein 1, 34kDa	CDR1	-2.75702	0	-1.03401
TC02002067.hg.1	2	lysine-rich coiled-coil 1	KRCC1	-2.75656	-4.36883	0
TC15001140.hg.1	15	cdna:novel chromosome:GRCh37:15:30695943:30706365:-1 gene:ENSG00000186399 gene_biotype:protein_coding transcript_biotype:protein_coding | ncrna:miRNA chromosome:GRCh37:15:30696552:30696634:-1 gene:ENSG00000221723 gene_biotype:miRNA transcript_biotype:miRNA | cdna:known chromosome:GRCh37:15:30698989:30706463:-1 gene:ENSG00000186399 gene_biotype:protein_coding transcript_biotype:protein_coding	---	-2.75139	-3.20373	0
TC01000956.hg.1	1	adenosylhomocysteinase-like 1	AHCYL1	-2.74943	-3.07742	0
TC19000880.hg.1	19	killer cell immunoglobulin-like receptor, three domains, X1	KIR3DX1	-2.74521	0	1.61227
TC07001002.hg.1	7	GTPase, IMAP family member 8	GIMAP8	-2.74451	-2.29137	0
TC09001473.hg.1	9	thioredoxin	TXN	-2.74113	-2.41119	0
TC01002979.hg.1	1	ligand dependent nuclear receptor interacting factor 1	LRIF1	-2.7411	-4.17216	0
TC08000845.hg.1	8	scleraxis homolog A (mouse), scleraxis homolog B (mouse)	SCXA, SCXB	-2.73893	0	1.53943
TC15001174.hg.1	15	golgin subfamily A member 8-like protein 2-like	LOC728047	-2.73356	-3.21286	0
TC16000463.hg.1	16	2-oxoglutarate and iron-dependent oxygenase domain containing 1	OGFOD1	-2.73196	-2.46255	0
TC14000491.hg.1	14	AHA1, activator of heat shock 90kDa protein ATPase homolog 1 (yeast)	AHSA1	-2.72882	0	-1.39157
TC17001798.hg.1	17	platelet/endothelial cell adhesion molecule 1	PECAM1	-2.72383	-2.00869	0
TC20000395.hg.1	20	snail homolog 1 (Drosophila)	SNAI1	-2.71292	0	1.29103
TC16000494.hg.1	16	G protein-coupled receptor 97	GPR97	-2.70668	0	1.44432
TC11000499.hg.1	11	syntaxin 3	STX3	-2.70649	-2.93585	0
TC14000691.hg.1	14	small nucleolar RNA, C/D box 114-14	SNORD114-14	-2.70497	0	1.03058
TC09001457.hg.1	9	catenin (cadherin-associated protein), alpha-like 1	CTNNAL1	-2.70085	0	-1.97211
TC10000801.hg.1	10	dual specificity phosphatase 5	DUSP5	-2.69891	0	1.31159
TC01002954.hg.1	1	sortilin 1	SORT1	-2.68427	0	-1.05524
TC18000097.hg.1	18	retinoblastoma binding protein 8, microRNA 4741	RBBP8, MIR4741	-2.67744	0	-1.71295
TC02001663.hg.1	2	additional sex combs like 2 (Drosophila)	ASXL2	-2.67211	-3.78079	0
TC02001364.hg.1	2	chemokine (C-C motif) ligand 20	CCL20	-2.6686	0	-1.19558
TC04001130.hg.1	4	UDP-glucose 6-dehydrogenase	UGDH	-2.66531	0	-1.86992
TC01003208.hg.1	1	golgi phosphoprotein 3-like	GOLPH3L	-2.64176	-2.67116	0
TC15000270.hg.1	15	thrombospondin 1	THBS1	-2.64111	0	1.91568
TC17001933.hg.1	17	eukaryotic translation initiation factor 4A3	EIF4A3	-2.63812	0	-1.5683
TC01000147.hg.1	1	angiotensin II receptor-associated protein	AGTRAP	-2.62881	0	-1.6151
TC10001312.hg.1	10	inositol polyphosphate multikinase	IPMK	-2.627	0	-1.96571
TC15000222.hg.1	15	ncrna:miRNA chromosome:GRCh37:15:32895488:32895570:1 gene:ENSG00000221405 gene_biotype:miRNA transcript_biotype:miRNA | cdna:known chromosome:GRCh37:15:32888449:32893133:1 gene:ENSG00000232653 gene_biotype:protein_coding transcript_biotype:protein_coding | cdna:known chromosome:GRCh37:15:32885657:32896179:1 gene:ENSG00000232653 gene_biotype:protein_coding transcript_biotype:protein_coding	---	-2.62614	-3.08448	0
TC06000844.hg.1	6	PR domain containing 1, with ZNF domain	PRDM1	-2.61699	0	-1.47216
TC16001270.hg.1	16	mixed lineage kinase domain-like	MLKL	-2.61614	0	-1.41278
TC01000745.hg.1	1	growth arrest and DNA-damage-inducible, alpha	GADD45A	-2.61285	0	1.10227
TC05000629.hg.1	5	colony stimulating factor 2 (granulocyte-macrophage)	CSF2	-2.60638	0	-1.12811
TC11000239.hg.1	11	general transcription factor IIH, polypeptide 1, 62kDa	GTF2H1	-2.60427	-2.87008	0
TC20000565.hg.1	20	carboxypeptidase X (M14 family), member 1	CPXM1	-2.59848	0	1.35505
TC07001915.hg.1	7	homeodomain interacting protein kinase 2	HIPK2	-2.59594	-2.07194	0
TC07003350.hg.1	7	KDEL (Lys-Asp-Glu-Leu) endoplasmic reticulum protein retention receptor 2	KDELR2	-2.59583	-2.24957	0
TC03001884.hg.1	3	ceruloplasmin (ferroxidase)	CP	-2.58635	0	-1.0092
TC01001690.hg.1	1	long intergenic non-protein coding RNA 260	LINC00260	-2.58623	-2.10809	0
TC19001656.hg.1	19	solute carrier family 1 (neutral amino acid transporter), member 5	SLC1A5	-2.58187	-2.52902	0
TC15001494.hg.1	15	microRNA 2116	MIR2116	-2.57685	0	-1.41829
TC17000103.hg.1	17	CD68 molecule	CD68	-2.57553	0	-1.70202
TC11001893.hg.1	11	phospholipase A2, group XVI	PLA2G16	-2.5727	0	-1.14594
TC11000956.hg.1	11	baculoviral IAP repeat containing 3	BIRC3	-2.56262	-2.92143	0
TC12001879.hg.1	12	synaptonemal complex protein 3	SYCP3	-2.55692	0	-1.42322
TC07001233.hg.1	7	ncrna:snRNA chromosome:GRCh37:7:28157732:28157838:-1 gene:ENSG00000206623 gene_biotype:snRNA transcript_biotype:snRNA	---	-2.55467	0	-1.37265
TC03000407.hg.1	3	kelch repeat and BTB (POZ) domain containing 8	KBTBD8	-2.55163	0	-1.33954
TC01003623.hg.1	1	ER degradation enhancer, mannosidase alpha-like 3	EDEM3	-2.54402	-2.02661	0
TC05000891.hg.1	5	tetratricopeptide repeat domain 1	TTC1	-2.54366	-2.12047	0
TC01000931.hg.1	1	family with sequence similarity 102, member B	FAM102B	-2.54273	-2.03059	0
TC09000338.hg.1	9	RAR-related orphan receptor B	RORB	-2.54051	0	1.10879
TC04000932.hg.1	4	heat shock protein 90kDa alpha (cytosolic), class A member 4, pseudogene	HSP90AA4P	-2.53521	0	1.0813
TC01003029.hg.1	1	CD58 molecule	CD58	-2.53508	-2.48241	0
TC12000076.hg.1	12	CD9 molecule, uncharacterized LOC100653288, uncharacterized LOC100652804	CD9, LOC100653288, LOC100652804	-2.53457	-5.15384	0
TC15002005.hg.1	15	chondroitin sulfate synthase 1	CHSY1	-2.52939	-2.12216	0
TC06002181.hg.1	6	human immunodeficiency virus type I enhancer binding protein 2	HIVEP2	-2.5271	0	-1.38084
TC18000189.hg.1	18	RAB27B, member RAS oncogene family	RAB27B	-2.51025	0	1.39667
TC14000391.hg.1	14	heat shock 70kDa protein 2	HSPA2	-2.50624	0	1.10107
TC01001315.hg.1	1	solute carrier family 25, member 44	SLC25A44	-2.50054	0	-1.48996
TC07001207.hg.1	7	cytochrome c, somatic	CYCS	-2.49779	0	-1.27051
TC01001475.hg.1	1	basic leucine zipper nuclear factor 1	BLZF1	-2.49637	0	-1.80675
TC10000772.hg.1	10	TAF5 RNA polymerase II, TATA box binding protein (TBP)-associated factor, 100kDa	TAF5	-2.49359	-2.9863	0
TC17001341.hg.1	17	ecotropic viral integration site 2B	EVI2B	-2.49263	0	-1.46138
TC03000926.hg.1	3	fibronectin type III domain containing 3B	FNDC3B	-2.49247	0	-1.4035
TC12000946.hg.1	12	dynein, light chain, LC8-type 1	DYNLL1	-2.49225	0	-1.93525
TC06001235.hg.1	6	enoyl-CoA delta isomerase 2	ECI2	-2.49127	0	-1.31556
TC19002630.hg.1	19	presenilin enhancer 2 homolog (C. elegans)	PSENEN	-2.48911	0	-1.89357
TC01003403.hg.1	1	SLAM family member 6	SLAMF6	-2.48845	-6.20759	0
TC0X001219.hg.1	X	galactosidase, alpha	GLA	-2.48794	0	1.06601
TC12001938.hg.1	12	selectin P ligand	SELPLG	-2.48664	-2.57108	0
TC11001515.hg.1	11	cdna:known chromosome:GRCh37:11:27911549:27912580:-1 gene:ENSG00000224411 gene_biotype:pseudogene transcript_biotype:retrotransposed	---	-2.48618	0	1.12378
TC12001226.hg.1	12	serine/threonine/tyrosine kinase 1	STYK1	-2.48506	0	1.03922
TC12002133.hg.1	12	havana:lincRNA chromosome:GRCh37:12:131295366:131297167:-1 gene:ENSG00000256299 gene_biotype:lincRNA transcript_biotype:lincRNA	---	-2.48175	-2.51119	0
TC06001368.hg.1	6	uc021ynk.1	---	-2.4795	0	1.04087
TC06001415.hg.1	6	uc021yqz.1	---	-2.4795	0	1.04087
TC13000523.hg.1	13	solute carrier family 7 (cationic amino acid transporter, y+ system), member 1	SLC7A1	-2.4703	-2.36427	0
TC05000262.hg.1	5	zinc finger, SWIM-type containing 6	ZSWIM6	-2.46327	0	-1.10199
TC06004141.hg.1	6	superoxide dismutase 2, mitochondrial, uncharacterized LOC100129518	SOD2, LOC100129518	-2.46306	0	-1.08879
TC17001745.hg.1	17	spindle and kinetochore associated complex subunit 2	SKA2	-2.45042	-4.71292	0
TC12000239.hg.1	12	ethanolamine kinase 1	ETNK1	-2.45023	0	-1.92831
TC01002663.hg.1	1	cdna:known chromosome:GRCh37:1:53458868:53459251:-1 gene:ENSG00000236360 gene_biotype:pseudogene transcript_biotype:retrotransposed	---	-2.44782	0	-1.63241
TC14000056.hg.1	14	purine nucleoside phosphorylase	PNP	-2.4469	0	-1.19264
TC01002847.hg.1	1	guanylate binding protein 1, interferon-inducible	GBP1	-2.44673	0	-1.9464
TC07000969.hg.1	7	cullin 1	CUL1	-2.44319	0	-1.74959
TC0X001223.hg.1	X	ncrna:snRNA chromosome:GRCh37:X:100888994:100889100:-1 gene:ENSG00000207291 gene_biotype:snRNA transcript_biotype:snRNA	---	-2.4379	0	1.18547
TC12001756.hg.1	12	E2F transcription factor 7	E2F7	-2.43594	-4.55493	0
TC19002656.hg.1	19	killer cell immunoglobulin-like receptor, two domains, long cytoplasmic tail, 4, killer cell immunoglobulin-like receptor 2DL4-like	KIR2DL4, LOC100287534	-2.43169	0	-1.23632
TC15000732.hg.1	15	cholinergic receptor, nicotinic, alpha 5 (neuronal)	CHRNA5	-2.42822	0	-1.417
TC14001144.hg.1	14	fermitin family member 2	FERMT2	-2.42268	0	-1.05191
TC08001052.hg.1	8	tumor necrosis factor receptor superfamily, member 10a	TNFRSF10A	-2.42164	0	-1.20974
TC12003273.hg.1	12	killer cell lectin-like receptor subfamily C, member 1	KLRC1	-2.42133	0	1.33352
TC06000278.hg.1	6	uc021yrr.1	---	-2.4148	0	1.23535
TC15001193.hg.1	15	NOP10 ribonucleoprotein homolog (yeast)	NOP10	-2.41399	-2.6627	0
TC02000620.hg.1	2	interleukin 1 receptor, type I	IL1R1	-2.40453	0	1.02662
TC10001398.hg.1	10	prolyl 4-hydroxylase, alpha polypeptide I	P4HA1	-2.40347	-8.85716	0
TC06004064.hg.1	6	histone cluster 1, H3h, histone cluster 1, H3f, histone cluster 1, H3b, histone cluster 1, H3j, histone cluster 1, H3g, histone cluster 1, H3i, histone cluster 1, H3e, histone cluster 1, H3c, histone cluster 1, H3d, histone cluster 1, H3a	HIST1H3H, HIST1H3F, HIST1H3B, HIST1H3J, HIST1H3G, HIST1H3I, HIST1H3E, HIST1H3C, HIST1H3D, HIST1H3A	-2.3979	-2.2053	0
TC03000561.hg.1	3	poliovirus receptor-related 3	PVRL3	-2.39741	0	-1.4805
TC02002747.hg.1	2	fibronectin 1	FN1	-2.39516	0	-1.02259
TC0X001122.hg.1	X	cdna:putative chromosome:GRCh37:X:70403409:70418025:-1 gene:ENSG00000228427 gene_biotype:antisense transcript_biotype:antisense | cdna:all chromosome:VEGA50:X:70403409:70418025:-1 Gene:OTTHUMG00000021796	---	-2.39352	0	-1.86307
TC04001402.hg.1	4	tetraspanin 5	TSPAN5	-2.39195	-2.20716	0
TC14000676.hg.1	14	small nucleolar RNA, C/D box 114-1	SNORD114-1	-2.38405	0	-1.07448
TC01000757.hg.1	1	cystathionase (cystathionine gamma-lyase)	CTH	-2.37633	0	1.08494
TC20000268.hg.1	20	myosin, light chain 9, regulatory	MYL9	-2.37515	0	-1.0799
TC12000806.hg.1	12	DL490275,uc021rcw.1	---	-2.37457	-8.95758	0
TC06001548.hg.1	6	sialidase 1 (lysosomal sialidase)	NEU1	-2.37239	0	-1.13252
TC6_apd_hap1000089.hg.1	6_apd_hap1	sialidase 1 (lysosomal sialidase)	NEU1	-2.37239	0	-1.13252
TC6_dbb_hap3000164.hg.1	6_dbb_hap3	sialidase 1 (lysosomal sialidase)	NEU1	-2.37239	0	-1.13252
TC6_mann_hap4000146.hg.1	6_mann_hap4	sialidase 1 (lysosomal sialidase)	NEU1	-2.37239	0	-1.13252
TC6_mcf_hap5000150.hg.1	6_mcf_hap5	sialidase 1 (lysosomal sialidase)	NEU1	-2.37239	0	-1.13252
TC6_qbl_hap6000165.hg.1	6_qbl_hap6	sialidase 1 (lysosomal sialidase)	NEU1	-2.37239	0	-1.13252
TC6_ssto_hap7000144.hg.1	6_ssto_hap7	sialidase 1 (lysosomal sialidase)	NEU1	-2.37239	0	-1.13252
TC6_cox_hap2000175.hg.1	6_cox_hap2	sialidase 1 (lysosomal sialidase)	NEU1	-2.37236	0	-1.12678
TC03001612.hg.1	3	ABI family, member 3 (NESH) binding protein	ABI3BP	-2.37074	0	1.0685
TC14001278.hg.1	14	havana:lincRNA chromosome:GRCh37:14:73019288:73061833:-1 gene:ENSG00000258871 gene_biotype:lincRNA transcript_biotype:lincRNA	---	-2.37019	0	-1.471
TC20000669.hg.1	20	retinoblastoma binding protein 9	RBBP9	-2.36529	0	-1.79693
TC21000076.hg.1	21	microRNA 155, MIR155 host gene (non-protein coding)	MIR155, MIR155HG	-2.36418	-2.22779	0
TC01001526.hg.1	1	calcyclin binding protein	CACYBP	-2.36339	0	-1.11009
TC13000738.hg.1	13	TBC1 domain family, member 4	TBC1D4	-2.36081	0	-1.11573
TC15001041.hg.1	15	AJ004954,uc021sff.1	---	-2.35617	-6.05286	0
TC17000383.hg.1	17	chemokine (C-C motif) ligand 2	CCL2	-2.34887	0	1.10699
TC11001894.hg.1	11	atlastin GTPase 3	ATL3	-2.3482	-3.22384	0
TC03001929.hg.1	3	solute carrier family 33 (acetyl-CoA transporter), member 1	SLC33A1	-2.3464	0	-1.26339
TC04001514.hg.1	4	annexin A5	ANXA5	-2.33873	0	-1.55836
TC19_gl000209_random000010.hg.1	19_gl000209_random	killer cell immunoglobulin-like receptor, two domains, long cytoplasmic tail, 4	KIR2DL4	-2.33698	0	-1.29075
TC03001832.hg.1	3	coatomer protein complex, subunit beta 2 (beta prime)	COPB2	-2.33343	-2.47912	0
TC08001120.hg.1	8	ring finger protein 122	RNF122	-2.32627	0	1.65908
TC16001302.hg.1	16	M-phase phosphoprotein 6	MPHOSPH6	-2.32425	-2.61807	0
TC17001243.hg.1	17	microfibrillar-associated protein 4	MFAP4	-2.32175	0	1.08542
TC10000389.hg.1	10	receptor accessory protein 3	REEP3	-2.32098	-3.19872	0
TC06000747.hg.1	6	myosin VI	MYO6	-2.31909	0	-1.2371
TC16002067.hg.1	16	hematological and neurological expressed 1-like	HN1L	-2.31541	-3.0966	0
TC06001692.hg.1	6	glyoxalase I	GLO1	-2.31297	-5.34307	0
TC16002076.hg.1	16	chemokine-like factor	CKLF	-2.30201	0	-1.99425
TC14000406.hg.1	14	eukaryotic translation initiation factor 2, subunit 1 alpha, 35kDa	EIF2S1	-2.29799	-2.87033	0
TC08000278.hg.1	8	proline synthetase co-transcribed homolog (bacterial)	PROSC	-2.29783	-2.35418	0
TC09001547.hg.1	9	stomatin	STOM	-2.29337	0	-1.44453
TC01003605.hg.1	1	glutamate-ammonia ligase	GLUL	-2.29117	0	-1.02157
TC02001798.hg.1	2	prolyl endopeptidase-like	PREPL	-2.28936	-2.40331	0
TC16000569.hg.1	16	cytochrome b5 type B (outer mitochondrial membrane)	CYB5B	-2.28852	-2.95132	0
TC12003230.hg.1	12	tubby like protein 3	TULP3	-2.28312	-3.5143	0
TC0X001003.hg.1	X	ncrna:snRNA chromosome:GRCh37:X:48013408:48013502:-1 gene:ENSG00000201517 gene_biotype:snRNA transcript_biotype:snRNA	---	-2.2723	0	1.11263
TC15000337.hg.1	15	WD repeat domain 76	WDR76	-2.26792	-8.56513	0
TC02002207.hg.1	2	uncharacterized LOC541471, long intergenic non-protein coding RNA 152	LOC541471, LINC00152	-2.26393	-2.01168	0
TC16000963.hg.1	16	golgi-associated, gamma adaptin ear containing, ARF binding protein 2	GGA2	-2.26185	0	-1.33001
TC10001580.hg.1	10	glutamic-oxaloacetic transaminase 1, soluble (aspartate aminotransferase 1)	GOT1	-2.2572	0	-1.81043
TC07001995.hg.1	7	protein disulfide isomerase family A, member 4	PDIA4	-2.25577	0	-1.9316
TC10001327.hg.1	10	early growth response 2	EGR2	-2.25461	-3.39701	0
TC06001089.hg.1	6	UL16 binding protein 1	ULBP1	-2.25366	0	-1.37567
TC22000310.hg.1	22	cdna:known chromosome:GRCh37:22:39487639:39488860:1 gene:ENSG00000225720 gene_biotype:pseudogene transcript_biotype:lincRNA | cdna:all chromosome:VEGA50:22:39487639:39488860:1 Gene:OTTHUMG00000151191	---	-2.25305	0	-1.57513
TC04001655.hg.1	4	annexin A2 pseudogene 1	ANXA2P1	-2.25265	-2.72882	0
TC09001570.hg.1	9	DQ582309,uc004bnq.3	---	-2.24517	-2.01862	0
TC04001805.hg.1	4	interferon regulatory factor 2	IRF2	-2.24107	-3.40688	0
TC06001057.hg.1	6	syntaxin 11	STX11	-2.23773	0	1.24217
TC10001042.hg.1	10	nudix (nucleoside diphosphate linked moiety X)-type motif 5	NUDT5	-2.23647	-3.03036	0
TC03001888.hg.1	3	transmembrane 4 L six family member 1	TM4SF1	-2.2335	0	1.08759
TC03001904.hg.1	3	purinergic receptor P2Y, G-protein coupled, 14	P2RY14	-2.23078	2.00806	0
TC02000398.hg.1	2	pleckstrin	PLEK	-2.23002	0	1.50134
TC15002013.hg.1	15	threonyl-tRNA synthetase-like 2	TARSL2	-2.22968	0	-1.18206
TC19000497.hg.1	19	zinc finger protein 146	ZNF146	-2.2282	-2.92396	0
TC05000702.hg.1	5	catenin (cadherin-associated protein), alpha 1, 102kDa	CTNNA1	-2.22744	0	-1.88193
TC01002416.hg.1	1	eyes absent homolog 3 (Drosophila)	EYA3	-2.22228	-2.06771	0
TC13000330.hg.1	13	G protein-coupled receptor 180	GPR180	-2.21906	-2.98513	0
TC02002758.hg.1	2	insulin-like growth factor binding protein 5	IGFBP5	-2.21518	0	-1.46237
TC01001583.hg.1	1	laminin, gamma 1 (formerly LAMB2)	LAMC1	-2.21332	0	1.05511
TC15001646.hg.1	15	enhancer of mRNA decapping 3 homolog (S. cerevisiae)	EDC3	-2.20377	-2.17134	0
TC03001527.hg.1	3	ADAM metallopeptidase with thrombospondin type 1 motif, 9	ADAMTS9	-2.19382	0	1.05005
TC01002578.hg.1	1	solute carrier family 2 (facilitated glucose transporter), member 1	SLC2A1	-2.19314	-2.20257	0
TC17001895.hg.1	17	ring finger protein 157	RNF157	-2.19035	-3.10219	0
TC12001678.hg.1	12	glucosamine (N-acetyl)-6-sulfatase	GNS	-2.19032	0	-1.79155
TC22001426.hg.1	22	apolipoprotein B mRNA editing enzyme, catalytic polypeptide-like 3C	APOBEC3C	-2.18903	-3.04026	0
TC03003391.hg.1	3	solute carrier family 12 (potassium/chloride transporters), member 8	SLC12A8	-2.1838	0	-1.72453
TC02000880.hg.1	2	ncrna:snoRNA chromosome:GRCh37:2:135894198:135894325:1 gene:ENSG00000208308 gene_biotype:snoRNA transcript_biotype:snoRNA	---	-2.18113	0	1.32823
TC10002942.hg.1	10	Fas (TNF receptor superfamily, member 6)	FAS	-2.1806	0	-1.3824
TC15002764.hg.1	15	pleckstrin homology domain containing, family O member 2	PLEKHO2	-2.17979	0	-1.53404
TC16001259.hg.1	16	zinc finger homeobox 3	ZFHX3	-2.17678	0	-1.81828
TC03000417.hg.1	3	ADP-ribosylation-like factor 6 interacting protein 5	ARL6IP5	-2.17556	-2.15292	0
TC04000543.hg.1	4	ncrna:snRNA chromosome:GRCh37:4:106328154:106328249:1 gene:ENSG00000200917 gene_biotype:snRNA transcript_biotype:snRNA	---	-2.17421	0	1.12945
TC02005004.hg.1	2	heat shock 10kDa protein 1 (chaperonin 10)	HSPE1	-2.17076	0	1.44078
TC22000311.hg.1	22	apolipoprotein B mRNA editing enzyme, catalytic polypeptide-like 3H	APOBEC3H	-2.1703	-3.00285	0
TC01002942.hg.1	1	solute carrier family 25 (mitochondrial carrier; phosphate carrier), member 24	SLC25A24	-2.16949	-2.92345	0
TC06000979.hg.1	6	transmembrane protein 200A	TMEM200A	-2.16924	0	-1.71229
TC05001657.hg.1	5	ephrin-A5	EFNA5	-2.16688	0	1.633
TC05001638.hg.1	5	ST8 alpha-N-acetyl-neuraminide alpha-2,8-sialyltransferase 4	ST8SIA4	-2.16647	-2.89704	0
TC17000804.hg.1	17	protein kinase, cAMP-dependent, regulatory, type I, alpha (tissue specific extinguisher 1)	PRKAR1A	-2.16585	-2.11779	0
TC13000855.hg.1	13	KDEL (Lys-Asp-Glu-Leu) containing 1	KDELC1	-2.16046	-2.05728	0
TC16001314.hg.1	16	coactosin-like 1 (Dictyostelium)	COTL1	-2.16022	0	-1.05607
TC05000865.hg.1	5	IL2-inducible T-cell kinase	ITK	-2.16013	0	-1.16468
TC15001104.hg.1	15	putative golgin subfamily A member 8I-like	LOC100507035	-2.15847	-2.77539	0
TC12001168.hg.1	12	solute carrier family 2 (facilitated glucose transporter), member 14	SLC2A14	-2.15648	0	-1.38055
TC0X001278.hg.1	X	chordin-like 1	CHRDL1	-2.15305	0	1.14609
TC09000844.hg.1	9	tubulin, beta 4B class IVb	TUBB4B	-2.1522	-2.10313	0
TC02000233.hg.1	2	coiled-coil domain containing 75	CCDC75	-2.15134	0	-1.70613
TC18000408.hg.1	18	ncrna:snRNA chromosome:GRCh37:18:19760073:19760179:-1 gene:ENSG00000201852 gene_biotype:snRNA transcript_biotype:snRNA	---	-2.14941	0	1.23208
TC14001444.hg.1	14	thyroid hormone receptor interactor 11	TRIP11	-2.14833	-2.72816	0
TC04001347.hg.1	4	heparanase	HPSE	-2.14582	0	-1.40261
TC06000684.hg.1	6	BCL2-associated athanogene 2	BAG2	-2.14503	0	-1.22911
TC01001364.hg.1	1	phosphoprotein enriched in astrocytes 15	PEA15	-2.14362	0	-1.90766
TC20000361.hg.1	20	cathepsin A	CTSA	-2.14297	0	-1.06851
TC03000056.hg.1	3	interleukin-1 receptor-associated kinase 2	IRAK2	-2.14224	0	1.45737
TC11001536.hg.1	11	cleavage stimulation factor, 3' pre-RNA, subunit 3, 77kDa	CSTF3	-2.14116	-2.39634	0
TC15001497.hg.1	15	ncrna:snRNA chromosome:GRCh37:15:59633513:59633616:-1 gene:ENSG00000199512 gene_biotype:snRNA transcript_biotype:snRNA	---	-2.13586	0	-1.02835
TC18000046.hg.1	18	ralA binding protein 1	RALBP1	-2.13338	-2.21804	0
TC07001540.hg.1	7	tyrosine 3-monooxygenase/tryptophan 5-monooxygenase activation protein, gamma polypeptide	YWHAG	-2.13027	0	-1.50417
TC17000958.hg.1	17	tubulin folding cofactor D	TBCD	-2.12919	-3.35671	0
TC04000828.hg.1	4	methylsterol monooxygenase 1	MSMO1	-2.12506	0	-1.22742
TC04001125.hg.1	4	transmembrane protein 156	TMEM156	-2.11996	0	-1.16358
TC06001273.hg.1	6	neural precursor cell expressed, developmentally down-regulated 9	NEDD9	-2.11994	-2.04219	0
TC14002328.hg.1	14	retinol dehydrogenase 11 (all-trans/9-cis/11-cis)	RDH11	-2.11857	-2.17037	0
TC01002845.hg.1	1	guanylate binding protein 3	GBP3	-2.11796	0	-1.79814
TC16001031.hg.1	16	dCTP pyrophosphatase 1	DCTPP1	-2.11705	-3.39041	0
TC11000034.hg.1	11	CD151 molecule (Raph blood group)	CD151	-2.11654	0	-1.70056
TC12001348.hg.1	12	ERGIC and golgi 2	ERGIC2	-2.11645	-2.13121	0
TC11001812.hg.1	11	leupaxin	LPXN	-2.116	-4.15978	0
TC0X001104.hg.1	X	ncrna:snRNA chromosome:GRCh37:X:67321910:67321974:-1 gene:ENSG00000252145 gene_biotype:snRNA transcript_biotype:snRNA	---	-2.11577	0	1.22566
TC07000497.hg.1	7	round spermatid basic protein 1-like	RSBN1L	-2.11576	-2.0569	0
TC17001822.hg.1	17	WD repeat domain, phosphoinositide interacting 1	WIPI1	-2.11447	0	-1.93167
TC07001206.hg.1	7	oxysterol binding protein-like 3	OSBPL3	-2.11014	0	-1.85234
TC07000453.hg.1	7	linker for activation of T cells family, member 2	LAT2	-2.10865	0	-1.9275
TC19000649.hg.1	19	vasodilator-stimulated phosphoprotein	VASP	-2.1079	0	-1.67512
TC12000886.hg.1	12	2'-5'-oligoadenylate synthetase 2, 69/71kDa	OAS2	-2.10483	-2.58618	0
TC17001187.hg.1	17	RAS, dexamethasone-induced 1	RASD1	-2.10459	0	1.17465
TC11001540.hg.1	11	CD59 molecule, complement regulatory protein, chromosome 11 open reading frame 91	CD59, C11orf91	-2.10414	0	-1.19392
TC12000642.hg.1	12	GLI pathogenesis-related 1	GLIPR1	-2.10173	0	-1.95037
TC12001939.hg.1	12	coronin, actin binding protein, 1C	CORO1C	-2.10009	0	-1.31664
TC02000454.hg.1	2	methylenetetrahydrofolate dehydrogenase (NADP+ dependent) 2, methenyltetrahydrofolate cyclohydrolase	MTHFD2	-2.10001	-2.37596	0
TC05001955.hg.1	5	secreted protein, acidic, cysteine-rich (osteonectin), uncharacterized LOC100505813	SPARC, LOC100505813	-2.09817	0	1.0594
TC03000087.hg.1	3	solute carrier family 6 (neurotransmitter transporter, taurine), member 6	SLC6A6	-2.09789	-2.31932	0
TC09000411.hg.1	9	spindlin 1	SPIN1	-2.09628	-2.7991	0
TC18000099.hg.1	18	Cdk5 and Abl enzyme substrate 1	CABLES1	-2.09082	2.1907	0
TC22000280.hg.1	22	cytohesin 4	CYTH4	-2.08997	0	-1.58679
TC11000575.hg.1	11	reticulon 3	RTN3	-2.08758	-2.35485	0
TC03000803.hg.1	3	Hermansky-Pudlak syndrome 3	HPS3	-2.08732	-2.94029	0
TC02000416.hg.1	2	prenylcysteine oxidase 1	PCYOX1	-2.08669	-2.23259	0
TC01001347.hg.1	1	pyrin and HIN domain family, member 1	PYHIN1	-2.08469	-2.26503	0
TC01000129.hg.1	1	phosphogluconate dehydrogenase	PGD	-2.0829	0	-1.73314
TC15001544.hg.1	15	HECT and RLD domain containing E3 ubiquitin protein ligase family member 1	HERC1	-2.08283	0	1.27682
TC14001368.hg.1	14	general transcription factor IIA, 1, 19/37kDa	GTF2A1	-2.08252	-2.39067	0
TC01001197.hg.1	1	annexin A9	ANXA9	-2.08233	0	-1.27225
TC06000151.hg.1	6	cdna:known chromosome:GRCh37:6:25140212:25141649:1 gene:ENSG00000219682 gene_biotype:pseudogene transcript_biotype:retrotransposed	---	-2.08191	-2.04278	0
TC11002347.hg.1	11	CD3d molecule, delta (CD3-TCR complex)	CD3D	-2.08084	-3.5873	0
TC09001334.hg.1	9	osteoglycin	OGN	-2.0775	0	1.02392
TC08000782.hg.1	8	ncrna:snRNA chromosome:GRCh37:8:138117595:138117701:1 gene:ENSG00000206678 gene_biotype:snRNA transcript_biotype:snRNA	---	-2.07598	0	1.20805
TC02001188.hg.1	2	NOP58 ribonucleoprotein homolog (yeast)	NOP58	-2.07503	0	1.14702
TC06000183.hg.1	6	uc021yne.1	---	-2.07238	0	1.14506
TC06000193.hg.1	6	uc021ynl.1	---	-2.07238	0	1.14506
TC06000946.hg.1	6	RNA, U1 small nuclear 18, pseudogene	RNU1-18P	-2.07225	0	1.34158
TC20000913.hg.1	20	sulfatase 2	SULF2	-2.07182	0	-1.21952
TC04000145.hg.1	4	CD38 molecule	CD38	-2.07032	0	1.60419
TC09002918.hg.1	9	spermatid perinuclear RNA binding protein	STRBP	-2.0696	-2.3478	0
TC14001189.hg.1	14	SIX homeobox 4	SIX4	-2.06636	0	1.08658
TC12000343.hg.1	12	transmembrane protein 106C	TMEM106C	-2.06326	-4.26548	0
TC11001194.hg.1	11	amyloid beta (A4) precursor-like protein 2	APLP2	-2.06271	0	-1.87133
TC14000568.hg.1	14	cleavage and polyadenylation specific factor 2, 100kDa	CPSF2	-2.06227	-3.45064	0
TC08000184.hg.1	8	charged multivesicular body protein 7	CHMP7	-2.06189	-2.30294	0
TC01006364.hg.1	1	chloride channel CLIC-like 1	CLCC1	-2.06014	-2.53041	0
TC17000015.hg.1	17	serpin peptidase inhibitor, clade F (alpha-2 antiplasmin, pigment epithelium derived factor), member 1	SERPINF1	-2.05996	0	-1.42457
TC04000766.hg.1	4	ADP-ribosylation factor interacting protein 1	ARFIP1	-2.05861	-2.16699	0
TC19002631.hg.1	19	lin-37 homolog (C. elegans)	LIN37	-2.05828	0	-1.35825
TC14000133.hg.1	14	matrix metallopeptidase 14 (membrane-inserted)	MMP14	-2.05722	0	-1.73511
TC06000622.hg.1	6	ncrna:snRNA chromosome:GRCh37:6:45613841:45613912:1 gene:ENSG00000252738 gene_biotype:snRNA transcript_biotype:snRNA	---	-2.05672	0	1.24859
TC05000334.hg.1	5	methylcrotonoyl-CoA carboxylase 2 (beta)	MCCC2	-2.05367	0	-1.75745
TC09000335.hg.1	9	annexin A1	ANXA1	-2.05244	0	1.3711
TC14001451.hg.1	14	legumain	LGMN	-2.05101	0	1.21801
TC18000569.hg.1	18	uncharacterized LOC100505776	LOC100505776	-2.04976	0	1.08041
TC01001198.hg.1	1	prune homolog (Drosophila)	PRUNE	-2.04832	0	-1.6262
TC16001238.hg.1	16	ncrna:snRNA chromosome:GRCh37:16:70479196:70479302:-1 gene:ENSG00000200153 gene_biotype:snRNA transcript_biotype:snRNA	---	-2.04755	0	1.19671
TC11003505.hg.1	11	caspase 1, apoptosis-related cysteine peptidase	CASP1	-2.04615	0	-1.74361
TC09000965.hg.1	9	cyclin-dependent kinase inhibitor 2B (p15, inhibits CDK4)	CDKN2B	-2.04233	0	-1.12261
TC20000529.hg.1	20	ncrna:snRNA chromosome:GRCh37:20:62540308:62540472:1 gene:ENSG00000199805 gene_biotype:snRNA transcript_biotype:snRNA	---	-2.03907	0	1.22534
TC17001716.hg.1	17	tripartite motif containing 25, microRNA 3614	TRIM25, MIR3614	-2.0387	0	-1.41865
TC01002175.hg.1	1	enolase 1, (alpha)	ENO1	-2.03424	-3.94118	0
TC15002776.hg.1	15	pyruvate kinase, muscle	PKM	-2.03409	-5.97081	0
TC12001883.hg.1	12	ncrna:snRNA chromosome:GRCh37:12:102265520:102265579:-1 gene:ENSG00000252863 gene_biotype:snRNA transcript_biotype:snRNA	---	-2.03235	0	1.11484
TC11002390.hg.1	11	heat shock 70kDa protein 8, small nucleolar RNA, C/D box 14D, small nucleolar RNA, C/D box 14C	HSPA8, SNORD14D, SNORD14C	-2.03222	0	-1.39706
TC03000873.hg.1	3	structural maintenance of chromosomes 4	SMC4	-2.03159	-2.90581	0
TC19000279.hg.1	19	urothelial cancer associated 1 (non-protein coding)	UCA1	-2.03148	0	1.26921
TC10000946.hg.1	10	inositol polyphosphate-5-phosphatase, 40kDa	INPP5A	-2.03047	0	1.03528
TC03001691.hg.1	3	follistatin-like 1, microRNA 198	FSTL1, MIR198	-2.02903	0	1.0321
TC11000998.hg.1	11	salt-inducible kinase 2	SIK2	-2.02894	0	-1.42274
TC17001626.hg.1	17	oxysterol binding protein-like 7	OSBPL7	-2.02829	0	1.15669
TC06000668.hg.1	6	leucine rich repeat containing 1	LRRC1	-2.02828	0	-1.79415
TC04000319.hg.1	4	steroid 5 alpha-reductase 3	SRD5A3	-2.02361	-2.72438	0
TC17000311.hg.1	17	kinase suppressor of ras 1	KSR1	-2.02292	0	1.19372
TC03000759.hg.1	3	acid phosphatase-like 2	ACPL2	-2.0222	0	1.03267
TC14000361.hg.1	14	chromosome 14 open reading frame 135	C14orf135	-2.02213	-2.39909	0
TC11002175.hg.1	11	cathepsin C	CTSC	-2.02195	-2.28858	0
TC0X001325.hg.1	X	lysosomal-associated membrane protein 2	LAMP2	-2.02104	0	-1.58142
TC15000606.hg.1	15	protein tyrosine phosphatase-like A domain containing 1	PTPLAD1	-2.017	-3.74992	0
TC03001983.hg.1	3	actin-related protein T3	ACTRT3	-2.01619	0	1.00048
TC12000580.hg.1	12	ncrna:snRNA chromosome:GRCh37:12:65489529:65489635:1 gene:ENSG00000207099 gene_biotype:snRNA transcript_biotype:snRNA	---	-2.01231	0	1.19521
TC17000973.hg.1	17	v-crk sarcoma virus CT10 oncogene homolog (avian)	CRK	-2.01098	0	-1.47436
TC16000660.hg.1	16	cysteine-rich secretory protein LCCL domain containing 2	CRISPLD2	-2.00909	0	1.10004
TC12000363.hg.1	12	DQ589802,uc001rte.1	---	-2.00795	-3.32498	0
TC14001526.hg.1	14	heat shock protein 90kDa alpha (cytosolic), class A member 1	HSP90AA1	-2.00744	0	1.02158
TC01003337.hg.1	1	chaperonin containing TCP1, subunit 3 (gamma)	CCT3	-2.00612	-2.06938	0
TC12001171.hg.1	12	complement component 3a receptor 1	C3AR1	-2.00601	0	-1.52856
TC01001204.hg.1	1	phosphatidylinositol-4-phosphate 5-kinase, type I, alpha	PIP5K1A	-2.00399	0	-1.97466
TC11001544.hg.1	11	ankyrin repeat and BTB (POZ) domain containing 2	ABTB2	-2.0023	0	1.54396
TC09000428.hg.1	9	spleen tyrosine kinase	SYK	-2.0015	0	-1.24429
TC17001930.hg.1	17	chromobox homolog 4	CBX4	2.00152	3.26075	0
TC16001105.hg.1	16	ncrna:snoRNA chromosome:GRCh37:16:50386100:50386203:-1 gene:ENSG00000238544 gene_biotype:snoRNA transcript_biotype:snoRNA	---	2.00167	2.06474	0
TC07001704.hg.1	7	Homo sapiens HSPC047 protein, mRNA (cDNA clone MGC:34358 IMAGE:5178752), complete cds.	---	2.00189	0	1.53826
TC13000733.hg.1	13	Kruppel-like factor 12	KLF12	2.00402	0	1.56301
TC22000522.hg.1	22	ncrna:misc_RNA chromosome:GRCh37:22:20829490:20829598:-1 gene:ENSG00000206673 gene_biotype:misc_RNA transcript_biotype:misc_RNA	---	2.00431	0	1.30476
TC06001675.hg.1	6	serine/threonine kinase 38	STK38	2.0046	0	1.58274
TC11002211.hg.1	11	mastermind-like 2 (Drosophila)	MAML2	2.00465	2.29644	0
TC06001732.hg.1	6	transcriptional regulating factor 1	TRERF1	2.00467	0	1.19744
TC01003800.hg.1	1	lysophosphatidylglycerol acyltransferase 1	LPGAT1	2.00594	0	1.19035
TC13000463.hg.1	13	LATS, large tumor suppressor, homolog 2 (Drosophila)	LATS2	2.00765	2.77357	0
TC21000263.hg.1	21	ncrna:snRNA chromosome:GRCh37:21:47945531:47945635:1 gene:ENSG00000202239 gene_biotype:snRNA transcript_biotype:snRNA	---	2.00828	0	1.69257
TC02000524.hg.1	2	lysine (K)-specific demethylase 3A	KDM3A	2.01114	0	1.43267
TC05000525.hg.1	5	EPB41L4A antisense RNA 1 (non-protein coding)	EPB41L4A-AS1	2.01186	0	1.77467
TC14000433.hg.1	14	signal-induced proliferation-associated 1 like 1	SIPA1L1	2.02244	0	1.10378
TC09000203.hg.1	9	calicin	CCIN	2.02361	2.16021	0
TC20000124.hg.1	20	microRNA 3192	MIR3192	2.02442	0	1.62773
TC02002716.hg.1	2	havana:sense_intronic chromosome:GRCh37:2:208733306:208734639:-1 gene:ENSG00000225111 gene_biotype:sense_intronic transcript_biotype:sense_intronic | cdna:all chromosome:VEGA50:2:208733306:208734639:-1 Gene:OTTHUMG00000154794	---	2.03462	0	1.74905
TC11000117.hg.1	11	olfactory receptor, family 56, subfamily B, member 1, tripartite motif containing 22	OR56B1, TRIM22	2.03557	0	-1.17184
TC05000953.hg.1	5	BX648961,uc003mbx.3	---	2.03915	2.1817	0
TC02002646.hg.1	2	ANKRD44 intronic transcript 1 (non-protein coding)	ANKRD44-IT1	2.03931	0	1.13798
TC13000759.hg.1	13	RNA, 5S ribosomal 33	RN5S33	2.0436	0	1.3629
TC15000341.hg.1	15	havana:sense_intronic chromosome:GRCh37:15:44850027:44851386:1 gene:ENSG00000259659 gene_biotype:sense_intronic transcript_biotype:sense_intronic	---	2.04543	2.30268	0
TC19000462.hg.1	19	lipolysis stimulated lipoprotein receptor	LSR	2.04727	0	1.81872
TC12001207.hg.1	12	CD69 molecule	CD69	2.05071	2.07324	0
TC02002276.hg.1	2	bridging integrator 1	BIN1	2.05121	0	1.36963
TC11000510.hg.1	11	membrane-spanning 4-domains, subfamily A, member 1	MS4A1	2.05217	2.30872	0
TC04001382.hg.1	4	GPRIN family member 3	GPRIN3	2.05242	3.94219	0
TC06001059.hg.1	6	utrophin	UTRN	2.0552	0	1.69551
TC11002208.hg.1	11	family with sequence similarity 76, member B	FAM76B	2.05676	0	1.58014
TC20000482.hg.1	20	LSM14B, SCD6 homolog B (S. cerevisiae)	LSM14B	2.05889	0	1.46341
TC20000095.hg.1	20	NADH dehydrogenase (ubiquinone) complex I, assembly factor 5	NDUFAF5	2.0606	2.07504	0
TC11000198.hg.1	11	microtubule associated monoxygenase, calponin and LIM domain containing 2	MICAL2	2.0617	0	1.30652
TC02000904.hg.1	2	Rho GTPase activating protein 15	ARHGAP15	2.06343	0	-1.011
TC15000872.hg.1	15	mannosidase, alpha, class 2A, member 2	MAN2A2	2.06373	0	1.13248
TC10001014.hg.1	10	protein kinase C, theta	PRKCQ	2.06479	-2.99114	0
TC01001773.hg.1	1	small nucleolar RNA, H/ACA box 16B	SNORA16B	2.0663	2.93425	0
TC03000859.hg.1	3	ncrna:misc_RNA chromosome:GRCh37:3:156871337:156871429:1 gene:ENSG00000201778 gene_biotype:misc_RNA transcript_biotype:misc_RNA	---	2.06702	2.48042	0
TC15000793.hg.1	15	WAS protein homolog associated with actin, golgi membranes and microtubules	WHAMM	2.07101	4.21378	0
TC19000235.hg.1	19	nuclear factor I/X (CCAAT-binding transcription factor)	NFIX	2.07466	4.19955	0
TC13000354.hg.1	13	FKSG29	FKSG29	2.0774	0	1.17965
TC18000134.hg.1	18	ncrna:snoRNA chromosome:GRCh37:18:29674467:29674569:1 gene:ENSG00000238982 gene_biotype:snoRNA transcript_biotype:snoRNA	---	2.07789	2.81481	0
TC05000086.hg.1	5	family with sequence similarity 105, member B	FAM105B	2.08202	2.13967	0
TC20000920.hg.1	20	phosphatidylinositol-3,4,5-trisphosphate-dependent Rac exchange factor 1	PREX1	2.08424	-2.48528	0
TC11001467.hg.1	11	havana:sense_intronic chromosome:GRCh37:11:18529155:18530367:-1 gene:ENSG00000256588 gene_biotype:sense_intronic transcript_biotype:sense_intronic	---	2.08514	0	1.96217
TC02002102.hg.1	2	dual specificity phosphatase 2	DUSP2	2.08645	8.00157	0
TC01003733.hg.1	1	phosphoinositide-3-kinase, class 2, beta polypeptide	PIK3C2B	2.08718	0	1.36803
TC01002903.hg.1	1	dihydropyrimidine dehydrogenase	DPYD	2.0872	0	-1.20106
TC19001233.hg.1	19	latrophilin 1	LPHN1	2.08935	0	-1.02536
TC12001611.hg.1	12	small nucleolar RNA, C/D box 59A	SNORD59A	2.08996	7.41548	0
TC12002004.hg.1	12	mediator complex subunit 13-like	MED13L	2.09035	2.19255	0
TC10001691.hg.1	10	RAB11 family interacting protein 2 (class I)	RAB11FIP2	2.09572	0	1.44413
TC06002152.hg.1	6	interferon gamma receptor 1	IFNGR1	2.09681	3.08996	0
TC04001418.hg.1	4	cdna:all chromosome:VEGA50:4:100863238:100863679:-1 Gene:OTTHUMG00000161550	---	2.09891	0	1.71513
TC12002006.hg.1	12	havana:non_coding chromosome:GRCh37:12:116612307:116619100:-1 gene:ENSG00000258337 gene_biotype:non_coding transcript_biotype:non_coding	---	2.1017	0	1.7947
TC16001008.hg.1	16	chromosome 16 open reading frame 54	C16orf54	2.10317	2.65008	0
TC17001319.hg.1	17	abhydrolase domain containing 15	ABHD15	2.10644	2.05001	0
TC05001484.hg.1	5	family with sequence similarity 169, member A	FAM169A	2.11097	2.28049	0
TC12001843.hg.1	12	leukotriene A4 hydrolase	LTA4H	2.11559	0	1.30489
TC08000384.hg.1	8	havana:sense_intronic chromosome:GRCh37:8:56806154:56808276:1 gene:ENSG00000254325 gene_biotype:sense_intronic transcript_biotype:sense_intronic | cdna:all chromosome:VEGA50:8:56806154:56808276:1 Gene:OTTHUMG00000164295	---	2.11619	3.3461	0
TC06000947.hg.1	6	heat shock transcription factor 2	HSF2	2.11875	0	1.93408
TC20000040.hg.1	20	cell division cycle 25 homolog B (S. pombe)	CDC25B	2.11955	0	1.04112
TC15000622.hg.1	15	SMAD family member 3	SMAD3	2.11987	0	-1.16274
TC02000925.hg.1	2	methyl-CpG binding domain protein 5	MBD5	2.12495	0	1.79242
TC10000335.hg.1	10	ncrna:snoRNA chromosome:GRCh37:10:51383526:51383726:1 gene:ENSG00000223182 gene_biotype:snoRNA transcript_biotype:snoRNA	---	2.12884	0	1.59239
TC10001283.hg.1	10	ncrna:snoRNA chromosome:GRCh37:10:51611024:51611224:-1 gene:ENSG00000223111 gene_biotype:snoRNA transcript_biotype:snoRNA	---	2.12884	0	1.59239
TC21000200.hg.1	21	AL355711,uc002zau.3	---	2.13036	2.55149	0
TC10001688.hg.1	10	PDZ domain containing 8	PDZD8	2.13214	3.38053	0
TC09001456.hg.1	9	IKBKAP intronic transcript 1 (non-protein coding)	IKBKAP-IT1	2.13537	0	1.8292
TC22000903.hg.1	22	uncharacterized protein BC001742	LOC90834	2.13553	2.67123	0
TC04000700.hg.1	4	cdna:known chromosome:GRCh37:4:144345906:144347166:1 gene:ENSG00000243175 gene_biotype:pseudogene transcript_biotype:processed_transcript	---	2.13589	2.29246	0
TC03001102.hg.1	3	cdna:putative chromosome:GRCh37:3:196640757:196641313:1 gene:ENSG00000230732 gene_biotype:antisense transcript_biotype:antisense | cdna:all chromosome:VEGA50:3:196639972:196641450:1 Gene:OTTHUMG00000155528	---	2.14014	2.2429	0
TC03002096.hg.1	3	B-cell CLL/lymphoma 6	BCL6	2.14241	6.22724	0
TC04000563.hg.1	4	microRNA 576	MIR576	2.14372	0	1.74846
TC09000359.hg.1	9	transducin-like enhancer of split 4 (E(sp1) homolog, Drosophila)	TLE4	2.1465	0	1.13181
TC08001665.hg.1	8	cdna:all chromosome:VEGA50:8:135804263:135810515:-1 Gene:OTTHUMG00000164324	---	2.14706	0	1.73153
TC03000756.hg.1	3	solute carrier family 25 (pyrimidine nucleotide carrier ), member 36	SLC25A36	2.14758	2.94769	0
TC02002467.hg.1	2	LY75-CD302 readthrough, CD302 molecule, lymphocyte antigen 75	LY75-CD302, CD302, LY75	2.14767	0	1.15965
TC10000836.hg.1	10	family with sequence similarity 160, member B1	FAM160B1	2.15006	0	1.91476
TC01003476.hg.1	1	immunoglobulin-like domain containing receptor 2	ILDR2	2.15033	3.45146	0
TC03000985.hg.1	3	kelch-like 24 (Drosophila)	KLHL24	2.15822	4.05673	0
TC05001481.hg.1	5	ectodermal-neural cortex 1 (with BTB-like domain)	ENC1	2.15866	4.11341	0
TC07001243.hg.1	7	secernin 1	SCRN1	2.16031	0	-1.00358
TC07001663.hg.1	7	GATS, stromal antigen 3 opposite strand	GATS	2.16236	2.11439	0
TC11000009.hg.1	11	ATH1, acid trehalase-like 1 (yeast)	ATHL1	2.17069	0	1.84847
TC0X000972.hg.1	X	ncrna:snRNA chromosome:GRCh37:X:41778507:41778602:-1 gene:ENSG00000251807 gene_biotype:snRNA transcript_biotype:snRNA	---	2.17157	0	1.44319
TC06000105.hg.1	6	ncrna:snRNA chromosome:GRCh37:6:15315151:15315257:1 gene:ENSG00000201367 gene_biotype:snRNA transcript_biotype:snRNA	---	2.17546	0	1.84534
TC08001440.hg.1	8	tumor protein p53 inducible nuclear protein 1	TP53INP1	2.17878	3.52495	0
TC13000400.hg.1	13	AX748212,uc001vrz.1	---	2.19085	2.00117	0
TC14001029.hg.1	14	cofilin 2 (muscle)	CFL2	2.19283	3.96279	0
TC0X000628.hg.1	X	serine/threonine protein kinase MST4	MST4	2.19303	0	1.72138
TC01001090.hg.1	1	thioredoxin interacting protein	TXNIP	2.19389	0	1.74563
TC20000303.hg.1	20	phospholipase C, gamma 1	PLCG1	2.19659	0	-1.52464
TC13000023.hg.1	13	ZMYM2 intronic transcript 1 (non-protein coding)	ZMYM2-IT1	2.20126	0	1.66708
TC0X000985.hg.1	X	microRNA 221	MIR221	2.20297	2.11071	0
TC06002121.hg.1	6	vanin 2	VNN2	2.20381	0	-1.16667
TC11002242.hg.1	11	platelet derived growth factor D	PDGFD	2.21329	0	1.13958
TC08001498.hg.1	8	ncrna:snoRNA chromosome:GRCh37:8:103400754:103400863:-1 gene:ENSG00000238533 gene_biotype:snoRNA transcript_biotype:snoRNA	---	2.21834	0	1.94037
TC0X000178.hg.1	X	RNA, U7 small nuclear 7 pseudogene	RNU7-7P	2.22207	2.20394	0
TC11001232.hg.1	11	anoctamin 9	ANO9	2.2252	2.32882	0
TC15001485.hg.1	15	ncrna:snoRNA chromosome:GRCh37:15:58892331:58892434:-1 gene:ENSG00000239100 gene_biotype:snoRNA transcript_biotype:snoRNA	---	2.23002	0	1.41861
TC02001916.hg.1	2	SERTA domain containing 2	SERTAD2	2.2313	2.62857	0
TC07000819.hg.1	7	AK057978,uc003vqv.1	---	2.23217	0	1.3934
TC04000774.hg.1	4	KIAA0922	KIAA0922	2.23673	0	1.09916
TC17001723.hg.1	17	AK095112,AK126318,uc002ivg.1,uc002ivh.1	---	2.23792	0	1.32557
TC17000604.hg.1	17	AK124512,uc010wkj.1	---	2.23842	0	1.18027
TC05001505.hg.1	5	small nucleolar RNA, H/ACA box 47	SNORA47	2.24039	3.17331	0
TC12001637.hg.1	12	CTD (carboxy-terminal domain, RNA polymerase II, polypeptide A) small phosphatase 2	CTDSP2	2.2409	0	1.15652
TC11001909.hg.1	11	RAS guanyl releasing protein 2 (calcium and DAG-regulated)	RASGRP2	2.24157	2.24694	0
TC11002092.hg.1	11	arrestin, beta 1	ARRB1	2.24587	-2.19569	0
TC01001772.hg.1	1	havana:sense_intronic chromosome:GRCh37:1:212470790:212472921:1 gene:ENSG00000230063 gene_biotype:sense_intronic transcript_biotype:sense_intronic | cdna:all chromosome:VEGA50:1:212470790:212472921:1 Gene:OTTHUMG00000041460	---	2.2472	2.44816	0
TC20000587.hg.1	20	Ras association (RalGDS/AF-6) domain family member 2	RASSF2	2.25288	0	1.33823
TC06001077.hg.1	6	uronyl-2-sulfotransferase	UST	2.25727	0	1.76682
TC11001408.hg.1	11	RNA, U7 small nuclear 28 pseudogene	RNU7-28P	2.26008	0	1.81073
TC02001892.hg.1	2	small nucleolar RNA, H/ACA box 70B	SNORA70B	2.26594	2.05746	0
TC19000542.hg.1	19	AX746869,uc002olc.1	---	2.26668	2.24903	0
TC01003625.hg.1	1	RNA, U7 small nuclear 13 pseudogene	RNU7-13P	2.26695	2.04669	0
TC02001550.hg.1	2	long intergenic non-protein coding RNA 299	LINC00299	2.27183	0	1.86594
TC02001911.hg.1	2	pellino E3 ubiquitin protein ligase 1	PELI1	2.27287	2.47643	0
TC0M000019.hg.1	M	JA429829,uc022bqx.1	---	2.27388	2.56623	0
TC03001998.hg.1	3	TRAF2 and NCK interacting kinase	TNIK	2.27506	0	1.61131
TC15000828.hg.1	15	AK301968,uc010upj.1	---	2.27565	0	1.37949
TC16000300.hg.1	16	SH3-binding domain kinase 1	SBK1	2.27659	0	1.55405
TC01000016.hg.1	1	cdna:known chromosome:GRCh37:1:721320:722513:1 gene:ENSG00000197049 gene_biotype:protein_coding transcript_biotype:protein_coding	---	2.2783	0	1.57238
TC01002776.hg.1	1	microRNA 186	MIR186	2.2787	0	1.77748
TC01003891.hg.1	1	cdna:known chromosome:GRCh37:1:226028584:226034223:-1 gene:ENSG00000242861 gene_biotype:processed_transcript transcript_biotype:processed_transcript | cdna:all chromosome:VEGA50:1:226028584:226034223:-1 Gene:OTTHUMG00000041221	---	2.27877	0	1.77201
TC17000371.hg.1	17	leucine rich repeat containing 37B	LRRC37B	2.29131	0	1.70451
TC17001269.hg.1	17	uc021tsy.1	---	2.29659	2.55312	0
TC07001930.hg.1	7	KIAA1147	KIAA1147	2.30297	0	1.29128
TC05001294.hg.1	5	RPTOR independent companion of MTOR, complex 2	RICTOR	2.30732	2.3966	0
TC10000093.hg.1	10	calcium/calmodulin-dependent protein kinase ID, uncharacterized LOC283070	CAMK1D, LOC283070	2.31344	0	1.43135
TC15000261.hg.1	15	cdna:known chromosome:GRCh37:15:38795054:38797182:1 gene:ENSG00000259326 gene_biotype:antisense transcript_biotype:antisense	---	2.31921	0	1.58409
TC13000465.hg.1	13	RNA, U4 small nuclear 9, pseudogene	RNU4-9P	2.32334	2.32835	0
TC14001176.hg.1	14	ncrna:snRNA chromosome:GRCh37:14:58759011:58759106:-1 gene:ENSG00000252782 gene_biotype:snRNA transcript_biotype:snRNA	---	2.32688	0	1.3243
TC08000614.hg.1	8	ncrna:misc_RNA chromosome:GRCh37:8:101171096:101171203:1 gene:ENSG00000202310 gene_biotype:misc_RNA transcript_biotype:misc_RNA	---	2.32924	4.32019	0
TC19001366.hg.1	19	BC038574,uc002nrd.3	---	2.33063	2.14495	0
TC22000413.hg.1	22	zinc finger, BED-type containing 4	ZBED4	2.33683	2.15232	0
TC16001339.hg.1	16	cytochrome b-245, alpha polypeptide	CYBA	2.33835	0	1.56817
TC01002977.hg.1	1	potassium voltage-gated channel, shaker-related subfamily, member 3	KCNA3	2.34045	0	-1.17355
TC01000372.hg.1	1	chromosome 1 open reading frame 38	C1orf38	2.34089	0	1.51923
TC11001550.hg.1	11	uncharacterized LOC100507164	LOC100507164	2.34131	2.11445	0
TC15000787.hg.1	15	cdna:known chromosome:GRCh37:15:83188579:83192684:1 gene:ENSG00000254374 gene_biotype:pseudogene transcript_biotype:processed_transcript	---	2.34425	0	1.448
TC20000392.hg.1	20	RNA, U7 small nuclear 72 pseudogene	RNU7-72P	2.35156	0	1.5242
TC09000568.hg.1	9	sorting nexin family member 30	SNX30	2.3571	2.78611	0
TC02002705.hg.1	2	Kruppel-like factor 7 (ubiquitous)	KLF7	2.35803	0	1.04059
TC01000920.hg.1	1	CU675524,uc010our.1	---	2.36417	0	1.98208
TC15001051.hg.1	15	WAS protein homolog associated with actin, golgi membranes and microtubules pseudogene 3	WHAMMP3	2.36529	2.97488	0
TC07000719.hg.1	7	BD495725,uc003vhq.1	---	2.36632	0	1.95972
TC13000722.hg.1	13	dachshund homolog 1 (Drosophila)	DACH1	2.36913	0	1.80032
TC17001606.hg.1	17	DQ593902,uc021tyq.1	---	2.37318	0	1.49115
TC01003147.hg.1	1	AK094156,uc009wka.2	---	2.37561	0	1.62636
TC11000406.hg.1	11	MAP-kinase activating death domain	MADD	2.37937	3.1333	0
TC10001054.hg.1	10	family with sequence similarity 107, member B	FAM107B	2.38033	0	1.20516
TC01001840.hg.1	1	uncharacterized LOC100287934	LOC100287934	2.38504	0	1.65189
TC08001686.hg.1	8	PTK2 protein tyrosine kinase 2, uncharacterized LOC100653146, uncharacterized LOC100653024	PTK2, LOC100653146, LOC100653024	2.41024	2.02467	0
TC06004098.hg.1	6	phosphatase and actin regulator 2	PHACTR2	2.41467	0	-1.06188
TC01002940.hg.1	1	vav 3 guanine nucleotide exchange factor	VAV3	2.41824	4.57518	0
TC01001268.hg.1	1	ncrna:miRNA chromosome:GRCh37:1:154226921:154226997:1 gene:ENSG00000252817 gene_biotype:miRNA transcript_biotype:miRNA	---	2.42157	0	1.91258
TC08001656.hg.1	8	transmembrane protein 71	TMEM71	2.42223	0	-1.53435
TC08001486.hg.1	8	AX746867,uc003yjz.1	---	2.42512	0	1.8455
TC18000500.hg.1	18	SMAD family member 7	SMAD7	2.43273	0	1.78522
TC16001315.hg.1	16	zinc finger, DHHC-type containing 7	ZDHHC7	2.4343	2.55562	0
TC12001610.hg.1	12	small nucleolar RNA, C/D box 59B	SNORD59B	2.43862	7.301	0
TC09000742.hg.1	9	AX748265,uc004bzx.1	---	2.445	2.37451	0
TC03000757.hg.1	3	havana:sense_intronic chromosome:GRCh37:3:140691586:140692097:1 gene:ENSG00000248773 gene_biotype:sense_intronic transcript_biotype:sense_intronic | cdna:all chromosome:VEGA50:3:140691586:140692097:1 Gene:OTTHUMG00000160261	---	2.44734	2.28888	0
TC0X001226.hg.1	X	zinc finger, matrin-type 1	ZMAT1	2.46955	0	1.65963
TC15000150.hg.1	15	WAS protein homolog associated with actin, golgi membranes and microtubules pseudogene 2	WHAMMP2	2.48203	2.91234	0
TC18000146.hg.1	18	microRNA 3975	MIR3975	2.48717	0	1.97793
TC22000667.hg.1	22	phosphoinositide-3-kinase interacting protein 1	PIK3IP1	2.4972	2.63575	0
TC13000825.hg.1	13	dedicator of cytokinesis 9	DOCK9	2.49825	0	1.05608
TC07001736.hg.1	7	ataxin 7-like 1	ATXN7L1	2.49936	0	1.30956
TC15001352.hg.1	15	uncharacterized protein FLJ10038	FLJ10038	2.50065	2.98796	0
TC11002355.hg.1	11	B-cell CLL/lymphoma 9-like	BCL9L	2.51054	0	1.91479
TC01000991.hg.1	1	ncrna:snoRNA chromosome:GRCh37:1:113195210:113195310:1 gene:ENSG00000238975 gene_biotype:snoRNA transcript_biotype:snoRNA	---	2.51605	3.43544	0
TC08001640.hg.1	8	ncrna:snRNA chromosome:GRCh37:8:131016774:131016847:-1 gene:ENSG00000253043 gene_biotype:snRNA transcript_biotype:snRNA	---	2.52567	2.78942	0
TC07000532.hg.1	7	havana:lincRNA chromosome:GRCh37:7:89073286:89123576:1 gene:ENSG00000227863 gene_biotype:lincRNA transcript_biotype:lincRNA | cdna:all chromosome:VEGA50:7:89073286:89123576:1 Gene:OTTHUMG00000153911	---	2.53676	2.49616	0
TC02002707.hg.1	2	KLF7 intronic transcript 1 (non-protein coding)	KLF7-IT1	2.54264	0	1.74293
TC06001313.hg.1	6	membrane bound O-acyltransferase domain containing 1	MBOAT1	2.54408	0	-1.32334
TC15000949.hg.1	15	insulin-like growth factor 1 receptor	IGF1R	2.54741	0	-1.00496
TC05001936.hg.1	5	CD74 molecule, major histocompatibility complex, class II invariant chain	CD74	2.55302	0	1.31587
TC05000306.hg.1	5	AX748379,uc003jxa.1	---	2.55345	0	1.81361
TC13000086.hg.1	13	RNA, U6 small nuclear 82	RNU6-82	2.55603	0	1.32671
TC16000492.hg.1	16	G protein-coupled receptor 114	GPR114	2.55765	0	-1.79191
TC07001548.hg.1	7	pigeon homolog (Drosophila)	PION	2.56297	0	1.45111
TC06000720.hg.1	6	opioid growth factor receptor-like 1	OGFRL1	2.56782	2.38973	0
TC04000809.hg.1	4	Rap guanine nucleotide exchange factor (GEF) 2	RAPGEF2	2.5768	2.54634	0
TC10000968.hg.1	10	ncrna:snRNA chromosome:GRCh37:10:1088233:1088295:-1 gene:ENSG00000238924 gene_biotype:snRNA transcript_biotype:snRNA	---	2.57828	3.31052	0
TC0X000449.hg.1	X	havana:lincRNA chromosome:GRCh37:X:88678737:88696910:1 gene:ENSG00000225012 gene_biotype:lincRNA transcript_biotype:lincRNA | havana:lincRNA chromosome:GRCh37:X:88678737:88701982:1 gene:ENSG00000225012 gene_biotype:lincRNA transcript_biotype:lincRNA | cdna:all chromosome:VEGA50:X:88678737:88696910:1 Gene:OTTHUMG00000021953 | cdna:all chromosome:VEGA50:X:88678737:88701982:1 Gene:OTTHUMG00000021953	---	2.58803	0	1.61716
TC01004041.hg.1	1	uc021plv.1	---	2.59862	0	1.00885
TC18000223.hg.1	18	zinc finger, CCHC domain containing 2	ZCCHC2	2.6076	3.88048	0
TC14001039.hg.1	14	ncrna:snoRNA chromosome:GRCh37:14:36256065:36256168:-1 gene:ENSG00000238718 gene_biotype:snoRNA transcript_biotype:snoRNA	---	2.61181	2.30954	0
TC20000469.hg.1	20	zinc finger protein 831	ZNF831	2.61891	0	1.68586
TC06000135.hg.1	6	SRY (sex determining region Y)-box 4	SOX4	2.62082	0	1.81353
TC01001592.hg.1	1	havana:sense_intronic chromosome:GRCh37:1:184377471:184381494:1 gene:ENSG00000230470 gene_biotype:sense_intronic transcript_biotype:sense_intronic | cdna:all chromosome:VEGA50:1:184377471:184381494:1 Gene:OTTHUMG00000035468	---	2.63108	0	1.8895
TC02000923.hg.1	2	activin A receptor, type IIA	ACVR2A	2.63214	2.46817	0
TC04000338.hg.1	4	ncrna:snRNA chromosome:GRCh37:4:57868858:57868958:1 gene:ENSG00000251703 gene_biotype:snRNA transcript_biotype:snRNA	---	2.63911	2.34072	0
TC20000072.hg.1	20	phospholipase C, beta 1 (phosphoinositide-specific)	PLCB1	2.6402	0	1.56658
TC01002742.hg.1	1	AK128734,uc001dbv.3	---	2.64107	3.1353	0
TC17000764.hg.1	17	tetratricopeptide repeat, ankyrin repeat and coiled-coil containing 2	TANC2	2.64558	0	1.19237
TC14000434.hg.1	14	uncharacterized LOC145474	LOC145474	2.65023	0	1.90179
TC05000389.hg.1	5	junction mediating and regulatory protein, p53 cofactor	JMY	2.65251	5.46899	0
TC02000905.hg.1	2	Rho GTPase activating protein 15	ARHGAP15	2.65456	0	1.18936
TC02002565.hg.1	2	nuclear factor (erythroid-derived 2)-like 2	NFE2L2	2.6619	0	1.61875
TC19000187.hg.1	19	chromosome 19 open reading frame 38	C19orf38	2.66323	2.58466	0
TC06004128.hg.1	6	major histocompatibility complex, class II, DM alpha	HLA-DMA	2.67005	0	1.78946
TC20000180.hg.1	20	havana:lincRNA chromosome:GRCh37:20:29638246:29641792:1 gene:ENSG00000223346 gene_biotype:lincRNA transcript_biotype:lincRNA	---	2.67621	0	1.28058
TC01003996.hg.1	1	lysosomal trafficking regulator	LYST	2.68424	0	-1.09749
TC06002342.hg.1	6	delta-like 1 (Drosophila)	DLL1	2.69172	0	1.42544
TC01000013.hg.1	1	M37726,uc001abb.3	---	2.69347	3.00718	0
TC6_cox_hap2000233.hg.1	6_cox_hap2	major histocompatibility complex, class II, DM alpha	HLA-DMA	2.70127	0	1.79056
TC6_mann_hap4000210.hg.1	6_mann_hap4	major histocompatibility complex, class II, DM alpha	HLA-DMA	2.70127	0	1.79056
TC6_mcf_hap5000231.hg.1	6_mcf_hap5	major histocompatibility complex, class II, DM alpha	HLA-DMA	2.70127	0	1.79056
TC6_qbl_hap6000237.hg.1	6_qbl_hap6	major histocompatibility complex, class II, DM alpha	HLA-DMA	2.70127	0	1.79056
TC6_ssto_hap7000220.hg.1	6_ssto_hap7	major histocompatibility complex, class II, DM alpha	HLA-DMA	2.70127	0	1.79056
TC14001031.hg.1	14	RNA, U7 small nuclear 41 pseudogene	RNU7-41P	2.70267	2.36012	0
TC10000624.hg.1	10	havana:sense_intronic chromosome:GRCh37:10:89638449:89640184:1 gene:ENSG00000224745 gene_biotype:sense_intronic transcript_biotype:sense_intronic | cdna:all chromosome:VEGA50:10:89638449:89640184:1 Gene:OTTHUMG00000018686	---	2.71896	2.28585	0
TC0X000992.hg.1	X	solute carrier family 9, subfamily A (NHE7, cation proton antiporter 7), member 7	SLC9A7	2.74012	0	1.43489
TC12000789.hg.1	12	ncrna:misc_RNA chromosome:GRCh37:12:102113586:102113696:1 gene:ENSG00000199933 gene_biotype:misc_RNA transcript_biotype:misc_RNA	---	2.74395	3.80939	0
TC11001882.hg.1	11	ncrna:snRNA chromosome:GRCh37:11:62583438:62583539:-1 gene:ENSG00000252361 gene_biotype:snRNA transcript_biotype:snRNA	---	2.7562	3.43907	0
TC05000341.hg.1	5	AX746492,uc003kcj.1	---	2.75781	0	1.64317
TC20000944.hg.1	20	ATPase, class II, type 9A	ATP9A	2.76432	0	1.18916
TC12001389.hg.1	12	copine VIII	CPNE8	2.76563	2.05376	0
TC22000333.hg.1	22	ncrna:snRNA chromosome:GRCh37:22:41564221:41564320:1 gene:ENSG00000252859 gene_biotype:snRNA transcript_biotype:snRNA	---	2.76565	4.14353	0
TC15000845.hg.1	15	ncrna:snRNA chromosome:GRCh37:15:89664010:89664071:1 gene:ENSG00000239151 gene_biotype:snRNA transcript_biotype:snRNA	---	2.77346	6.14525	0
TC07001959.hg.1	7	AY006263,uc003wan.1	---	2.7781	5.95158	0
TC03001772.hg.1	3	plexin D1	PLXND1	2.78648	2.80524	0
TC08001620.hg.1	8	uncharacterized LOC100130231	LOC100130231	2.82348	0	1.84224
TC04001152.hg.1	4	ATPase, aminophospholipid transporter (APLT), class I, type 8A, member 1	ATP8A1	2.84311	0	1.4425
TC06001083.hg.1	6	ncrna:snoRNA chromosome:GRCh37:6:149915761:149915895:1 gene:ENSG00000202343 gene_biotype:snoRNA transcript_biotype:snoRNA	---	2.84554	0	1.97554
TC10001159.hg.1	10	Rho GTPase activating protein 12	ARHGAP12	2.84768	7.39223	0
TC04000313.hg.1	4	v-kit Hardy-Zuckerman 4 feline sarcoma viral oncogene homolog	KIT	2.85101	0	-2.20651
TC11002332.hg.1	11	BC042385,uc001pqc.3	---	2.86913	2.90744	0
TC14000464.hg.1	14	AK096592,uc001xqo.1	---	2.88606	2.13633	0
TC12001806.hg.1	12	uncharacterized LOC256021	LOC256021	2.89243	2.88364	0
TC05001833.hg.1	5	ncrna:snoRNA chromosome:GRCh37:5:137894659:137894728:-1 gene:ENSG00000222937 gene_biotype:snoRNA transcript_biotype:snoRNA	---	2.92207	3.8894	0
TC20000449.hg.1	20	RNA binding motif protein 38	RBM38	2.92563	5.89536	0
TC17001604.hg.1	17	AX747150,uc021tyo.1	---	2.94086	0	1.88797
TC01003407.hg.1	1	CD48 molecule	CD48	2.94201	0	-1.47214
TC05001888.hg.1	5	cdna:all chromosome:VEGA50:5:142755193:142755448:-1 Gene:OTTHUMG00000162862	---	2.96652	0	1.1948
TC20000621.hg.1	20	jagged 1	JAG1	2.96799	10.772	0
TC10001136.hg.1	10	membrane protein, palmitoylated 7 (MAGUK p55 subfamily member 7)	MPP7	2.97342	2.60024	0
TC02001193.hg.1	2	family with sequence similarity 117, member B	FAM117B	2.97433	2.96312	0
TC13000464.hg.1	13	RNA, U6 small nuclear 51	RNU6-51	2.99588	3.34101	0
TC15001826.hg.1	15	milk fat globule-EGF factor 8 protein	MFGE8	2.99683	2.82871	0
TC17001059.hg.1	17	NLR family, pyrin domain containing 1, uncharacterized LOC728392, RNA, U7 small nuclear 31 pseudogene	NLRP1, LOC728392, RNU7-31P	2.99854	2.03532	0
TC17000613.hg.1	17	T-box 21	TBX21	3.01042	0	1.39462
TC02001083.hg.1	2	integrin, alpha 4 (antigen CD49D, alpha 4 subunit of VLA-4 receptor)	ITGA4	3.01323	0	1.90058
TC05001314.hg.1	5	DQ601842,uc021xyf.1	---	3.0323	2.15963	0
TC03001068.hg.1	3	ncrna:misc_RNA chromosome:GRCh37:3:193341978:193342090:1 gene:ENSG00000207370 gene_biotype:misc_RNA transcript_biotype:misc_RNA	---	3.05908	2.95103	0
TC02002451.hg.1	2	ermin, ERM-like protein	ERMN	3.09184	2.54852	0
TC08000298.hg.1	8	ADAM metallopeptidase domain 9	ADAM9	3.11491	5.15488	0
TC02001099.hg.1	2	cdna:known chromosome:GRCh37:2:187361840:187365393:1 gene:ENSG00000213953 gene_biotype:protein_coding transcript_biotype:protein_coding	---	3.11946	2.49443	0
TC10000145.hg.1	10	plexin domain containing 2	PLXDC2	3.14552	0	1.58654
TC22000907.hg.1	22	megalencephalic leukoencephalopathy with subcortical cysts 1	MLC1	3.16131	2.41344	0
TC19000180.hg.1	19	solute carrier family 44, member 2	SLC44A2	3.16686	0	-1.06709
TC12000788.hg.1	12	choline phosphotransferase 1	CHPT1	3.17079	3.56088	0
TC03001686.hg.1	3	AK095366,uc003edb.1	---	3.18644	0	1.8443
TC6_apd_hap1000118.hg.1	6_apd_hap1	major histocompatibility complex, class II, DM alpha	HLA-DMA	3.219	0	1.93746
TC12003236.hg.1	12	C-type lectin domain family 2, member D	CLEC2D	3.2221	0	-1.00594
TC6_dbb_hap3000210.hg.1	6_dbb_hap3	major histocompatibility complex, class II, DM alpha	HLA-DMA	3.2233	0	1.96825
TC01003671.hg.1	1	microRNA 181b-1	MIR181B1	3.24063	2.0367	0
TC19000460.hg.1	19	FXYD domain containing ion transport regulator 7	FXYD7	3.25814	4.4309	0
TC11000980.hg.1	11	ataxia telangiectasia mutated	ATM	3.27957	0	1.22472
TC06001136.hg.1	6	cdna:known chromosome:GRCh37:6:159047471:159049322:1 gene:ENSG00000214239 gene_biotype:protein_coding transcript_biotype:protein_coding	---	3.29161	0	1.94953
TC03000108.hg.1	3	ensembl_havana_lincrna:lincRNA chromosome:GRCh37:3:18486516:18568000:1 gene:ENSG00000228956 gene_biotype:lincRNA transcript_biotype:antisense | ensembl_havana_lincrna:lincRNA chromosome:GRCh37:3:18507447:18568819:1 gene:ENSG00000228956 gene_biotype:lincRNA transcript_biotype:antisense | cdna:all chromosome:VEGA50:3:18486516:18568000:1 Gene:OTTHUMG00000155346 | cdna:all chromosome:VEGA50:3:1850582…	---	3.31385	2.85437	0
TC11002162.hg.1	11	synaptotagmin-like 2	SYTL2	3.33044	0	1.58578
TC05000084.hg.1	5	family with sequence similarity 105, member A	FAM105A	3.3393	0	1.19492
TC04000699.hg.1	4	GRB2-associated binding protein 1	GAB1	3.42584	7.29712	0
TC12001415.hg.1	12	NEL-like 2 (chicken), uncharacterized LOC100653255, uncharacterized LOC100653018	NELL2, LOC100653255, LOC100653018	3.43082	0	1.28409
TC17000978.hg.1	17	ncrna:snoRNA chromosome:GRCh37:17:1519486:1519589:-1 gene:ENSG00000238946 gene_biotype:snoRNA transcript_biotype:snoRNA	---	3.43572	2.72782	0
TC17001698.hg.1	17	transducer of ERBB2, 1	TOB1	3.44165	6.05261	0
TC12000163.hg.1	12	havana:lincRNA chromosome:GRCh37:12:10705962:10710648:1 gene:ENSG00000256039 gene_biotype:lincRNA transcript_biotype:lincRNA	---	3.44791	0	1.14438
TC04001195.hg.1	4	ubiquitin specific peptidase 46	USP46	3.46255	2.18402	0
TC14000431.hg.1	14	small nucleolar RNA, C/D box 56B	SNORD56B	3.46673	3.25215	0
TC01002212.hg.1	1	ncrna:snRNA chromosome:GRCh37:1:12630000:12630100:-1 gene:ENSG00000221340 gene_biotype:snRNA transcript_biotype:snRNA	---	3.47134	2.78693	0
TC04002953.hg.1	4	amphiregulin, amphiregulin B	AREG, AREGB	3.47484	18.5948	0
TC19000321.hg.1	19	Kruppel-like factor 2 (lung)	KLF2	3.49054	15.6376	0
TC04002952.hg.1	4	amphiregulin, amphiregulin B	AREG, AREGB	3.50078	18.0222	0
TC05001768.hg.1	5	cdna:known chromosome:GRCh37:5:131804579:131808735:-1 gene:ENSG00000234290 gene_biotype:antisense transcript_biotype:antisense | cdna:all chromosome:VEGA50:5:131804579:131808735:-1 Gene:OTTHUMG00000059495	---	3.53327	8.55153	0
TC01002864.hg.1	1	transforming growth factor, beta receptor III	TGFBR3	3.54979	0	1.03735
TC09000357.hg.1	9	centrosomal protein 78kDa	CEP78	3.56158	0	1.58966
TC02002136.hg.1	2	AF4/FMR2 family, member 3	AFF3	3.56909	3.51948	0
TC21000262.hg.1	21	DIP2A intronic transcript 1 (non-protein coding)	DIP2A-IT1	3.58632	3.60306	0
TC12003235.hg.1	12	C-type lectin domain family 2, member D pseudogene	LOC374443	3.59196	0	1.41782
TC10001376.hg.1	10	sparc/osteonectin, cwcv and kazal-like domains proteoglycan (testican) 2	SPOCK2	3.61816	2.33502	0
TC02005063.hg.1	2	bromodomain adjacent to zinc finger domain, 2B	BAZ2B	3.6355	2.63358	0
TC14000332.hg.1	14	pellino E3 ubiquitin protein ligase family member 2	PELI2	3.6441	3.1968	0
TC17001921.hg.1	17	ncrna:snRNA chromosome:GRCh37:17:76692776:76692879:-1 gene:ENSG00000252391 gene_biotype:snRNA transcript_biotype:snRNA	---	3.67923	3.69415	0
TC11002003.hg.1	11	AX747648,uc001onl.1	---	3.71018	6.8751	0
TC07000874.hg.1	7	cdna:known chromosome:GRCh37:7:139073926:139077714:1 gene:ENSG00000214117 gene_biotype:protein_coding transcript_biotype:protein_coding	---	3.7143	2.05563	0
TC10001037.hg.1	10	USP6 N-terminal like, uncharacterized LOC100507213	USP6NL, LOC100507213	3.71681	3.77684	0
TC13000871.hg.1	13	insulin receptor substrate 2	IRS2	3.73067	4.91086	0
TC04002941.hg.1	4	fibroblast growth factor binding protein 2	FGFBP2	3.7395	0	-1.10179
TC07001760.hg.1	7	ncrna:snoRNA chromosome:GRCh37:7:110749324:110749413:-1 gene:ENSG00000238922 gene_biotype:snoRNA transcript_biotype:snoRNA	---	3.76688	0	1.32362
TC02002891.hg.1	2	ADP-ribosylation factor-like 4C	ARL4C	3.77234	0	1.62845
TC0X001120.hg.1	X	chromosome X open reading frame 65	CXorf65	3.79079	2.07787	0
TC06001329.hg.1	6	family with sequence similarity 65, member B	FAM65B	3.79133	0	1.75029
TC03001537.hg.1	3	microRNA 3136	MIR3136	3.83572	3.43001	0
TC02000349.hg.1	2	ncrna:snRNA chromosome:GRCh37:2:61138438:61138577:1 gene:ENSG00000201076 gene_biotype:snRNA transcript_biotype:snRNA	---	3.83704	6.14506	0
TC02002962.hg.1	2	havana:lincRNA chromosome:GRCh37:2:242967334:242968327:-1 gene:ENSG00000226423 gene_biotype:lincRNA transcript_biotype:lincRNA | cdna:all chromosome:VEGA50:2:242967334:242968327:-1 Gene:OTTHUMG00000151372	---	3.87894	3.56768	0
TC01001985.hg.1	1	zinc finger protein 238	ZNF238	3.89147	4.04476	0
TC07000565.hg.1	7	protein phosphatase 1, regulatory subunit 9A	PPP1R9A	3.90129	3.56721	0
TC12001846.hg.1	12	ncrna:snRNA chromosome:GRCh37:12:96697153:96697291:-1 gene:ENSG00000201435 gene_biotype:snRNA transcript_biotype:snRNA	---	3.90547	3.42712	0
TC08001164.hg.1	8	zinc finger, matrin-type 4	ZMAT4	3.97057	3.41152	0
TC01004042.hg.1	1	cdna:known chromosome:GRCh37:1:243866159:243904123:-1 gene:ENSG00000232184 gene_biotype:processed_transcript transcript_biotype:processed_transcript | cdna:all chromosome:VEGA50:1:243866159:243904123:-1 Gene:OTTHUMG00000039995	---	3.99883	2.10617	0
TC06002238.hg.1	6	spectrin repeat containing, nuclear envelope 1	SYNE1	4.02745	2.00945	0
TC01003745.hg.1	1	NUAK family, SNF1-like kinase, 2	NUAK2	4.05491	6.86483	0
TC0X000956.hg.1	X	ncrna:snoRNA chromosome:GRCh37:X:38167365:38167494:-1 gene:ENSG00000252050 gene_biotype:snoRNA transcript_biotype:snoRNA	---	4.12767	0	2.25319
TC04000221.hg.1	4	Kruppel-like factor 3 (basic)	KLF3	4.12924	3.25659	0
TC02002808.hg.1	2	EPH receptor A4	EPHA4	4.31634	4.24055	0
TC05000244.hg.1	5	ncrna:snoRNA chromosome:GRCh37:5:56152975:56153078:1 gene:ENSG00000238717 gene_biotype:snoRNA transcript_biotype:snoRNA	---	4.35185	2.61626	0
TC01000741.hg.1	1	interleukin 12 receptor, beta 2	IL12RB2	4.40615	0	1.01432
TC02002809.hg.1	2	ncrna:miRNA chromosome:GRCh37:2:222384284:222384377:-1 gene:ENSG00000221432 gene_biotype:miRNA transcript_biotype:miRNA	---	4.513	3.34114	0
TC15001824.hg.1	15	hyaluronan and proteoglycan link protein 3	HAPLN3	4.53909	2.95052	0
TC12000599.hg.1	12	ensembl_havana_lincrna:lincRNA chromosome:GRCh37:12:68383225:68415107:1 gene:ENSG00000255733 gene_biotype:lincRNA transcript_biotype:processed_transcript	---	4.55617	5.19601	0
TC12000150.hg.1	12	havana:sense_intronic chromosome:GRCh37:12:9811163:9814681:1 gene:ENSG00000257027 gene_biotype:sense_intronic transcript_biotype:sense_intronic	---	4.56149	0	1.20318
TC06000100.hg.1	6	ncrna:snRNA chromosome:GRCh37:6:14156693:14156754:1 gene:ENSG00000238987 gene_biotype:snRNA transcript_biotype:snRNA	---	4.68038	4.1859	0
TC11000639.hg.1	11	DQ587981,uc021qlp.1	---	4.73272	8.52198	0
TC05000657.hg.1	5	transcription factor 7 (T-cell specific, HMG-box)	TCF7	4.73883	5.42589	0
TC04000564.hg.1	4	coiled-coil domain containing 109B	CCDC109B	4.79609	0	1.37784
TC01003892.hg.1	1	transmembrane protein 63A	TMEM63A	4.90839	0	1.94209
TC20000241.hg.1	20	microRNA 644a	MIR644A	4.9523	3.69745	0
TC02002378.hg.1	2	chemokine (C-X-C motif) receptor 4	CXCR4	5.16621	0	1.91415
TC04000750.hg.1	4	cdna:all chromosome:VEGA50:4:152061143:152062255:1 Gene:OTTHUMG00000161448	---	5.16695	5.84108	0
TC17001466.hg.1	17	chemokine (C-C motif) receptor 7	CCR7	5.20387	0	1.98473
TC11002227.hg.1	11	uc021qph.1	---	5.38656	6.83259	0
TC15000870.hg.1	15	furin (paired basic amino acid cleaving enzyme)	FURIN	5.41082	3.16349	0
TC01004040.hg.1	1	v-akt murine thymoma viral oncogene homolog 3 (protein kinase B, gamma)	AKT3	5.48826	2.01623	0
TC0X000609.hg.1	X	SH2 domain containing 1A	SH2D1A	5.58736	0	1.43671
TC02000626.hg.1	2	havana:sense_intronic chromosome:GRCh37:2:103055173:103056935:1 gene:ENSG00000234389 gene_biotype:sense_intronic transcript_biotype:sense_intronic | cdna:all chromosome:VEGA50:2:103055173:103056935:1 Gene:OTTHUMG00000153092	---	5.61596	0	1.54975
TC16000260.hg.1	16	protein kinase C, beta	PRKCB	5.72579	0	1.97139
TC12000152.hg.1	12	killer cell lectin-like receptor subfamily F, member 1	KLRF1	6.04675	5.61833	0
TC17000026.hg.1	17	RAP1 GTPase activating protein 2	RAP1GAP2	6.17524	6.08715	0
TC01003997.hg.1	1	LYST intronic transcript 1 (non-protein coding)	LYST-IT1	6.18115	3.69502	0
TC12000591.hg.1	12	interleukin-1 receptor-associated kinase 3	IRAK3	6.44626	5.16825	0
TC0X000980.hg.1	X	EF-hand domain (C-terminal) containing 2	EFHC2	6.46144	6.38632	0
TC13000901.hg.1	13	RAS p21 protein activator 3	RASA3	8.51435	2.98432	0
TC0X002306.hg.1	X	purinergic receptor P2Y, G-protein coupled, 8	P2RY8	9.00716	2.07713	0
TC01000909.hg.1	1	sphingosine-1-phosphate receptor 1	S1PR1	9.03072	14.1166	0
TC04001344.hg.1	4	placenta-specific 8	PLAC8	9.21799	0	1.94389
TC12000413.hg.1	12	GRP1 (general receptor for phosphoinositides 1)-associated scaffold protein	GRASP	11.0596	12.9744	0
TC08000023.hg.1	8	microRNA 4659a	MIR4659A	11.0988	6.47713	0
TC13000829.hg.1	13	G protein-coupled receptor 183	GPR183	11.1974	3.87853	0
TC02000625.hg.1	2	havana:sense_intronic chromosome:GRCh37:2:103050417:103051800:1 gene:ENSG00000236525 gene_biotype:sense_intronic transcript_biotype:sense_intronic | cdna:all chromosome:VEGA50:2:103050417:103051800:1 Gene:OTTHUMG00000153098	---	11.8044	0	1.61534
TC0X000087.hg.1	X	sex comb on midleg-like 1 (Drosophila)	SCML1	12.1172	10.1423	0
TC18000221.hg.1	18	tumor necrosis factor receptor superfamily, member 11a, NFKB activator	TNFRSF11A	13.1165	2.66114	0
TC02004995.hg.1	2	interleukin 18 receptor 1	IL18R1	13.9497	2.67778	0
TC18000566.hg.1	18	CD226 molecule	CD226	17.4152	2.63035	0
TC05000159.hg.1	5	interleukin 7 receptor	IL7R	19.6993	18.7429	0
TC02000623.hg.1	2	interleukin 18 receptor accessory protein	IL18RAP	21.5882	0	1.31351
TC01003500.hg.1	1	selectin L	SELL	24.6229	15.4136	0

## Sheet: pNKCD56Dimvs dNK and idNK CD56D
Transcript Cluster ID	Chromosome	Description	Gene Symbol	FC pNKCD56Dim vs dNK FC>2 FDR<5%	FC pNKCD56Dim vs idNKCD56Dim FC>2 FDR<5%	FC pNKCD56Dim vs idNKCD56Dim FC<2 or FDR>5%
TC0X001155.hg.1	chrX	X (inactive)-specific transcript (non-protein coding)	XIST	-71.7719	-1.01781	0
TC05003439.hg.1	chr5	integrin, alpha 1	ITGA1	-42.3421	-21.5943	0
TC06001286.hg.1	chr6	havana:lincRNA chromosome:GRCh37:6:14597745:14599921:-1 gene:ENSG00000229646 gene_biotype:lincRNA transcript_biotype:lincRNA | cdna:all chromosome:VEGA50:6:14597745:14599921:-1 Gene:OTTHUMG00000014288	---	-28.6007	1.03872	0
TC10000593.hg.1	chr10	cadherin-related family member 1	CDHR1	-27.6293	-1.04738	0
TC07001001.hg.1	chr7	uncharacterized LOC285972	LOC285972	-19.063	-6.87718	0
TC12000154.hg.1	chr12	killer cell lectin-like receptor subfamily F, member 2	KLRF2	-17.5691	-1.19655	0
TC12001224.hg.1	chr12	killer cell lectin-like receptor subfamily A pseudogene 1	KLRAP1	-16.247	0	-1.1035
TC16000376.hg.1	chr16	integrin, alpha D	ITGAD	-16.0259	0	1.52853
TC16001314.hg.1	chr16	coactosin-like 1 (Dictyostelium)	COTL1	-14.6164	0	-2.1946
TC15001492.hg.1	chr15	myosin IE	MYO1E	-12.7121	-2.85881	0
TC12000611.hg.1	chr12	lysozyme	LYZ	-12.6137	0	1.5375
TC01000955.hg.1	chr1	colony stimulating factor 1 (macrophage)	CSF1	-11.4274	0	-1.38181
TC17001123.hg.1	chr17	phosphoinositide-3-kinase, regulatory subunit 6	PIK3R6	-11.147	-3.54424	0
TC15000391.hg.1	chr15	solute carrier family 27 (fatty acid transporter), member 2	SLC27A2	-10.7749	-5.09802	0
TC11001116.hg.1	chr11	cytotoxic and regulatory T cell molecule	CRTAM	-10.6995	0	-3.32298
TC10001675.hg.1	chr10	actin filament associated protein 1-like 2	AFAP1L2	-10.228	0	-1.08261
TC12000189.hg.1	chr12	epithelial membrane protein 1	EMP1	-9.96615	0	1.03174
TC01001407.hg.1	chr1	heat shock 70kDa protein 7 (HSP70B)	HSPA7	-8.74391	0	2.03197
TC12001226.hg.1	chr12	serine/threonine/tyrosine kinase 1	STYK1	-8.65116	0	-1.42089
TC0X000202.hg.1	chrX	G protein-coupled receptor 34	GPR34	-8.6507	0	-1.58909
TC11003466.hg.1	chr11	beta-carotene oxygenase 2	BCO2	-8.5298	0	1.0057
TC13000539.hg.1	chr13	heat shock 105kDa/110kDa protein 1	HSPH1	-8.25738	0	-1.36695
TC6_qbl_hap6000164.hg.1	chr6_qbl_hap6	AK298056,uc011irx.1	---	-8.1009	1.49203	0
TC02005047.hg.1	chr2	titin	TTN	-8.04628	1.12844	0
TC6_cox_hap2000174.hg.1	chr6_cox_hap2	AK298056,uc011fhx.1	---	-7.99119	1.52984	0
TC12000266.hg.1	chr12	PTPRF interacting protein, binding protein 1 (liprin beta 1)	PPFIBP1	-7.97836	0	-1.01515
TC6_apd_hap1000088.hg.1	chr6_apd_hap1	AK298056,uc011eoc.1	---	-7.92781	1.53497	0
TC6_dbb_hap3000163.hg.1	chr6_dbb_hap3	AK298056,uc011gfu.1	---	-7.71827	1.53054	0
TC0X000835.hg.1	chrX	DQ595787,uc022bsl.1	---	-7.56325	0	-1.17473
TC0X000841.hg.1	chrX	DQ595787,uc011mhz.1	---	-7.56325	0	-1.17473
TC0X000850.hg.1	chrX	DQ595787,uc022bst.1	---	-7.56325	0	-1.17473
TC02000281.hg.1	chr2	endothelial PAS domain protein 1, uncharacterized LOC100652809	EPAS1	-7.38538	2.18085	0
TC10001007.hg.1	chr10	interleukin 2 receptor, alpha	IL2RA	-7.32725	-9.51014	0
TC12000255.hg.1	chr12	Ras association (RalGDS/AF-6) domain family (N-terminal) member 8	RASSF8	-7.2888	1.03315	0
TC06001547.hg.1	chr6	AK298056,uc011dok.1	---	-7.18205	1.52574	0
TC12001804.hg.1	chr12	decorin	DCN	-7.0808	0	1.00047
TC03001904.hg.1	chr3	purinergic receptor P2Y, G-protein coupled, 14	P2RY14	-7.04915	-1.18505	0
TC05000227.hg.1	chr5	granzyme K (granzyme 3; tryptase II)	GZMK	-7.04431	1.28197	0
TC04001036.hg.1	chr4	cytokine-dependent hematopoietic cell linker	CLNK	-6.94063	-3.78086	0
TC22000248.hg.1	chr22	TIMP metallopeptidase inhibitor 3	TIMP3	-6.83085	0	1.16616
TC6_cox_hap2000079.hg.1	chr6_cox_hap2	heat shock 70kDa protein 1B, heat shock 70kDa protein 1A	HSPA1B	-6.82728	4.19644	0
TC6_apd_hap1000040.hg.1	chr6_apd_hap1	heat shock 70kDa protein 1B, heat shock 70kDa protein 1A	HSPA1B	-6.8044	4.18015	0
TC03001355.hg.1	chr3	chemokine (C-C motif) receptor 1	CCR1	-6.7906	-13.4953	0
TC6_dbb_hap3000070.hg.1	chr6_dbb_hap3	heat shock 70kDa protein 1B, heat shock 70kDa protein 1A	HSPA1B	-6.73147	4.31712	0
TC04000447.hg.1	chr4	PR domain containing 8	PRDM8	-6.70339	-1.56594	0
TC02005048.hg.1	chr2	coiled-coil domain containing 141	CCDC141	-6.6462	1.11325	0
TC6_qbl_hap6000070.hg.1	chr6_qbl_hap6	heat shock 70kDa protein 1B, heat shock 70kDa protein 1A	HSPA1B	-6.58155	4.20301	0
TC06000385.hg.1	chr6	heat shock 70kDa protein 1B, heat shock 70kDa protein 1A	HSPA1B	-6.54921	2.172	0
TC16000494.hg.1	chr16	G protein-coupled receptor 97	GPR97	-6.37966	0	1.26248
TC05001363.hg.1	chr5	phosphatidic acid phosphatase type 2A	PPAP2A	-5.92254	0	-2.05057
TC12001803.hg.1	chr12	lumican	LUM	-5.87886	0	1.0474
TC01002347.hg.1	chr1	inhibitor of DNA binding 3, dominant negative helix-loop-helix protein	ID3	-5.83554	0	1.16184
TC18000099.hg.1	chr18	Cdk5 and Abl enzyme substrate 1	CABLES1	-5.73735	1.34405	0
TC6_qbl_hap6000069.hg.1	chr6_qbl_hap6	heat shock 70kDa protein 1A	HSPA1A	-5.73209	1.57589	0
TC6_cox_hap2000078.hg.1	chr6_cox_hap2	heat shock 70kDa protein 1A	HSPA1A	-5.71694	1.58078	0
TC6_apd_hap1000039.hg.1	chr6_apd_hap1	heat shock 70kDa protein 1A	HSPA1A	-5.71278	1.56985	0
TC09000799.hg.1	chr9	progestagen-associated endometrial protein	PAEP	-5.68562	0	1.18165
TC01000863.hg.1	chr1	formin binding protein 1-like	FNBP1L	-5.61861	0	1.02193
TC06000384.hg.1	chr6	heat shock 70kDa protein 1A, heat shock 70kDa protein 1B	HSPA1A	-5.58589	1.74522	0
TC6_dbb_hap3000069.hg.1	chr6_dbb_hap3	heat shock 70kDa protein 1A	HSPA1A	-5.53277	1.58875	0
TC21000388.hg.1	chr21	T-cell lymphoma invasion and metastasis 1	TIAM1	-5.51587	0	-2.24886
TC07000294.hg.1	chr7	insulin-like growth factor binding protein 1	IGFBP1	-5.48219	0	1.09061
TC12003207.hg.1	chr12	C-type lectin domain family 12, member A	CLEC12A	-5.46524	-3.63888	0
TC0X001292.hg.1	chrX	ncrna:snoRNA chromosome:GRCh37:X:114360879:114361007:-1 gene:ENSG00000222687 gene_biotype:snoRNA transcript_biotype:snoRNA	---	-5.2996	0	1.18655
TC18000114.hg.1	chr18	TAF4b RNA polymerase II, TATA box binding protein (TBP)-associated factor, 105kDa	TAF4B	-5.17736	-1.692	0
TC21000201.hg.1	chr21	ubiquitin associated and SH3 domain containing A	UBASH3A	-5.11827	-2.43923	0
TC12003273.hg.1	chr12	killer cell lectin-like receptor subfamily C, member 1	KLRC1	-5.05903	0	-1.25157
TC03001654.hg.1	chr3	CD200 receptor 1	CD200R1	-4.93944	0	-1.56026
TC01003817.hg.1	chr1	protein tyrosine phosphatase, non-receptor type 14	PTPN14	-4.8504	0	-1.20002
TC19000191.hg.1	chr19	low density lipoprotein receptor	LDLR	-4.84588	-1.57063	0
TC03001903.hg.1	chr3	G protein-coupled receptor 171	GPR171	-4.80425	-10.1787	0
TC03001959.hg.1	chr3	serine palmitoyltransferase, small subunit B	SPTSSB	-4.79128	0	1.11107
TC13000763.hg.1	chr13	sprouty homolog 2 (Drosophila)	SPRY2	-4.78293	1.487	0
TC01001401.hg.1	chr1	heat shock 70kDa protein 6 (HSP70B')	HSPA6	-4.77418	0	1.62251
TC02002204.hg.1	chr2	budding uninhibited by benzimidazoles 1 homolog (yeast)	BUB1	-4.76073	-16.4741	0
TC11001115.hg.1	chr11	ubiquitin associated and SH3 domain containing B	UBASH3B	-4.7354	0	-2.08239
TC10000475.hg.1	chr10	plasminogen activator, urokinase	PLAU	-4.73235	-2.05889	0
TC04001366.hg.1	chr4	SPARC-like 1 (hevin)	SPARCL1	-4.72106	0	1.02193
TC18000097.hg.1	chr18	retinoblastoma binding protein 8, microRNA 4741	RBBP8	-4.70232	0	-3.48334
TC11000310.hg.1	chr11	proline rich Gla (G-carboxyglutamic acid) 4 (transmembrane)	PRRG4	-4.67119	0	-1.44246
TC14001279.hg.1	chr14	D4, zinc and double PHD fingers, family 3	DPF3	-4.60081	0	-1.30257
TC01001469.hg.1	chr1	chemokine (C motif) ligand 1	XCL1	-4.52935	0	-2.87655
TC05000837.hg.1	chr5	glutathione peroxidase 3 (plasma)	GPX3	-4.34192	0	1.15121
TC20000878.hg.1	chr20	syndecan 4	SDC4	-4.30813	-6.24715	0
TC04000362.hg.1	chr4	signal transducing adaptor family member 1	STAP1	-4.28977	0	-1.35692
TC16001259.hg.1	chr16	zinc finger homeobox 3	ZFHX3	-4.27342	0	-2.28417
TC20000928.hg.1	chr20	UDP-Gal:betaGlcNAc beta 1,4- galactosyltransferase, polypeptide 5	B4GALT5	-4.25745	-2.3571	0
TC01003638.hg.1	chr1	prostaglandin-endoperoxide synthase 2 (prostaglandin G/H synthase and cyclooxygenase)	PTGS2	-4.20303	-1.0035	0
TC16000375.hg.1	chr16	integrin, alpha X (complement component 3 receptor 4 subunit)	ITGAX	-4.15138	2.62583	0
TC03001978.hg.1	chr3	golgi integral membrane protein 4	GOLIM4	-4.1335	0	-1.08566
TC11000175.hg.1	chr11	SWAP switching B-cell complex 70kDa subunit	SWAP70	-4.12025	0	-1.4269
TC06000985.hg.1	chr6	ectonucleotide pyrophosphatase/phosphodiesterase 1	ENPP1	-4.09534	0	-1.21072
TC13000303.hg.1	chr13	Nedd4 family interacting protein 2	NDFIP2	-4.07234	-4.67551	0
TC09001627.hg.1	chr9	DQ575742,uc004buf.1	---	-4.07097	0	-2.1335
TC08000845.hg.1	chr8	scleraxis homolog A (mouse), scleraxis homolog B (mouse)	SCXA	-4.05665	0	-1.02408
TC01002954.hg.1	chr1	sortilin 1	SORT1	-4.03976	0	-1.52088
TC04000408.hg.1	chr4	interleukin 8	IL8	-4.03315	0	1.11854
TC07000485.hg.1	chr7	heat shock 27kDa protein 1	HSPB1	-4.0291	0	-1.35531
TC04001328.hg.1	chr4	anthrax toxin receptor 2	ANTXR2	-3.95254	0	-1.37069
TC20000833.hg.1	chr20	transglutaminase 2 (C polypeptide, protein-glutamine-gamma-glutamyltransferase)	TGM2	-3.92139	0	1.16747
TC11000174.hg.1	chr11	WEE1 homolog (S. pombe)	WEE1	-3.91611	-3.04711	0
TCUn_gl000223000003.hg.1	chrUn_gl000223	DQ585665,uc022brm.1	---	-3.91079	-4.50615	0
TC09000535.hg.1	chr9	solute carrier family 44, member 1	SLC44A1	-3.88642	0	-2.4663
TC12000028.hg.1	chr12	FK506 binding protein 4, 59kDa	FKBP4	-3.86943	0	-1.58502
TC11001124.hg.1	chr11	GRAM domain containing 1B	GRAMD1B	-3.86676	0	-1.03343
TC01003501.hg.1	chr1	selectin E	SELE	-3.84252	0	1.08046
TC15002020.hg.1	chr15	DQ582460,uc002bxv.1	---	-3.83807	0	-1.80421
TC15002023.hg.1	chr15	DQ582460,uc021sya.1	---	-3.83807	0	-1.80421
TC15002027.hg.1	chr15	DQ582460,uc002byb.1	---	-3.83807	0	-1.80421
TC15002030.hg.1	chr15	DQ582460,uc002byh.2	---	-3.83807	0	-1.80421
TC15002033.hg.1	chr15	DQ582460,uc010usl.2	---	-3.83807	0	-1.80421
TC15002037.hg.1	chr15	DQ582460,uc021syk.1	---	-3.83807	0	-1.80421
TC15002040.hg.1	chr15	DQ582460,uc002byz.2	---	-3.83807	0	-1.80421
TC15002042.hg.1	chr15	DQ582460,uc021sym.1	---	-3.83807	0	-1.80421
TC15002045.hg.1	chr15	DQ582460,uc021syn.1	---	-3.83807	0	-1.80421
TC15002048.hg.1	chr15	DQ582460,uc021syp.1	---	-3.83807	0	-1.80421
TC10000868.hg.1	chr10	BCL2-associated athanogene 3	BAG3	-3.82094	0	1.34592
TC09000350.hg.1	chr9	glucosaminyl (N-acetyl) transferase 1, core 2	GCNT1	-3.77731	-3.36928	0
TC04000478.hg.1	chr4	secreted phosphoprotein 1	SPP1	-3.76503	0	1.08245
TC02002648.hg.1	chr2	heat shock 60kDa protein 1 (chaperonin)	HSPD1	-3.76496	0	1.2459
TC15000159.hg.1	chr15	DQ575741,uc021sgz.1	---	-3.76244	0	-2.02973
TC15000185.hg.1	chr15	DQ575741,uc021shr.1	---	-3.76244	0	-2.02973
TC15000960.hg.1	chr15	DQ575741,uc002bvt.1	---	-3.76244	0	-2.02973
TC15001139.hg.1	chr15	DQ575741,uc010uay.1	---	-3.76244	0	-2.02973
TC15001173.hg.1	chr15	DQ575741,uc021sif.1	---	-3.76244	0	-2.02973
TC05000412.hg.1	chr5	versican	VCAN	-3.73526	0	1.03399
TC02002419.hg.1	chr2	Rho family GTPase 3	RND3	-3.70921	0	1.07893
TC05003438.hg.1	chr5	pelota homolog (Drosophila), integrin, alpha 1	PELO	-3.70348	-1.94545	0
TC12001751.hg.1	chr12	pleckstrin homology-like domain, family A, member 1	PHLDA1	-3.6964	0	1.03411
TC04001585.hg.1	chr4	mastermind-like 3 (Drosophila)	MAML3	-3.68115	0	1.04746
TC06004104.hg.1	chr6	T-cell lymphoma invasion and metastasis 2, uncharacterized LOC100505519	TIAM2	-3.67211	0	-1.20901
TC20000876.hg.1	chr20	secretory leukocyte peptidase inhibitor	SLPI	-3.65315	0	1.19883
TC03000548.hg.1	chr3	DAZ interacting protein 3, zinc finger	DZIP3	-3.65253	0	-2.16167
TC15002028.hg.1	chr15	DQ582666,uc002byc.3	---	-3.65235	0	-1.50447
TC15002031.hg.1	chr15	DQ593627,uc002byj.3	---	-3.65235	0	-1.50447
TC15002034.hg.1	chr15	DQ593627,uc010usn.2	---	-3.65235	0	-1.50447
TC15002043.hg.1	chr15	DQ593627,uc002bzk.3	---	-3.65235	0	-1.50447
TC15002046.hg.1	chr15	DQ593627,uc002bzs.3	---	-3.65235	0	-1.50447
TC15002049.hg.1	chr15	DQ593627,uc021syq.1	---	-3.65235	0	-1.50447
TC16000442.hg.1	chr16	nucleotide-binding oligomerization domain containing 2	NOD2	-3.63954	0	-2.77272
TC14000409.hg.1	chr14	arginase, type II	ARG2	-3.61146	0	-1.37563
TC21001069.hg.1	chr21	SAM domain, SH3 domain and nuclear localization signals 1	SAMSN1	-3.599	-2.03956	0
TC01003490.hg.1	chr1	chemokine (C motif) ligand 2	XCL2	-3.58865	0	-2.55586
TC16001088.hg.1	chr16	neuropilin (NRP) and tolloid (TLL)-like 2	NETO2	-3.56351	-5.07587	0
TC03002146.hg.1	chr3	apolipoprotein D	APOD	-3.55271	0	1.06848
TC21000169.hg.1	chr21	v-ets erythroblastosis virus E26 oncogene homolog 2 (avian)	ETS2	-3.53395	-2.3248	0
TC19001103.hg.1	chr19	complement component 3	C3	-3.50842	0	1.01774
TC07000112.hg.1	chr7	aryl hydrocarbon receptor	AHR	-3.50425	0	-1.13501
TC20000198.hg.1	chr20	TPX2, microtubule-associated, homolog (Xenopus laevis)	TPX2	-3.50152	-18.6287	0
TC12002059.hg.1	chr12	2'-5'-oligoadenylate synthetase-like	OASL	-3.49989	0	-1.03236
TC06001285.hg.1	chr6	havana:lincRNA chromosome:GRCh37:6:14391462:14393519:-1 gene:ENSG00000237346 gene_biotype:lincRNA transcript_biotype:lincRNA | cdna:all chromosome:VEGA50:6:14391462:14393519:-1 Gene:OTTHUMG00000014287	---	-3.49681	1.05985	0
TC09002918.hg.1	chr9	spermatid perinuclear RNA binding protein	STRBP	-3.49307	-3.60696	0
TC15002029.hg.1	chr15	DQ593630,uc021syf.1	---	-3.49208	0	-1.50738
TC15001347.hg.1	chr15	ATPase, class I, type 8B, member 4	ATP8B4	-3.4835	0	-1.48042
TC0X001180.hg.1	chrX	integral membrane protein 2A	ITM2A	-3.48185	0	-1.91039
TC01000494.hg.1	chr1	KIAA0754	KIAA0754	-3.45497	0	-2.02083
TC18000374.hg.1	chr18	spire homolog 1 (Drosophila)	SPIRE1	-3.44787	0	1.13193
TC09000999.hg.1	chr9	DEAD (Asp-Glu-Ala-Asp) box polypeptide 58	DDX58	-3.44274	0	-2.2541
TC15002019.hg.1	chr15	DQ575740,uc002bxu.1	---	-3.44224	0	-1.70871
TC15002022.hg.1	chr15	DQ575740,uc021sxz.1	---	-3.44224	0	-1.70871
TC15002026.hg.1	chr15	DQ575740,uc021syd.1	---	-3.44224	0	-1.70871
TC15002036.hg.1	chr15	DQ575740,uc021syj.1	---	-3.44224	0	-1.70871
TC15002039.hg.1	chr15	DQ575740,uc002byy.1	---	-3.44224	0	-1.70871
TC15002041.hg.1	chr15	DQ575740,uc002bzh.1	---	-3.44224	0	-1.70871
TC15002044.hg.1	chr15	DQ575740,uc010uso.1	---	-3.44224	0	-1.70871
TC15002047.hg.1	chr15	DQ575740,uc021syo.1	---	-3.44224	0	-1.70871
TC15002050.hg.1	chr15	DQ575740,uc021syr.1	---	-3.44224	0	-1.70871
TC15002051.hg.1	chr15	DQ575740,uc021syu.1	---	-3.44224	0	-1.70871
TC07000688.hg.1	chr7	protein kinase, cAMP-dependent, regulatory, type II, beta	PRKAR2B	-3.4374	0	-1.53398
TC06000945.hg.1	chr6	gap junction protein, alpha 1, 43kDa	GJA1	-3.38728	0	1.08689
TC11000467.hg.1	chr11	serpin peptidase inhibitor, clade G (C1 inhibitor), member 1	SERPING1	-3.37004	0	1.17022
TC15002025.hg.1	chr15	DQ582666,uc002bxy.2	---	-3.36596	0	-1.60942
TC11001994.hg.1	chr11	aspartoacylase (aminocyclase) 3	ACY3	-3.34358	0	1.16564
TC15000958.hg.1	chr15	DQ575742,uc002bvq.3	---	-3.33448	0	-1.59517
TC15002021.hg.1	chr15	DQ593630,uc002bxw.1	---	-3.33448	0	-1.59517
TC07000159.hg.1	chr7	nuclear factor (erythroid-derived 2)-like 3	NFE2L3	-3.30751	-8.54563	0
TC01000864.hg.1	chr1	uncharacterized LOC100129046	LOC100129046	-3.30673	0	1.09593
TC01001791.hg.1	chr1	centromere protein F, 350/400kDa (mitosin)	CENPF	-3.3013	-18.1782	0
TC04001176.hg.1	chr4	tec protein tyrosine kinase	TEC	-3.29256	1.1543	0
TC15000959.hg.1	chr15	DQ595494,uc021sxo.1	---	-3.27683	0	-1.61521
TC04000416.hg.1	chr4	prostate androgen-regulated mucin-like protein 1	PARM1	-3.26124	0	1.16373
TC19002656.hg.1	chr19	killer cell immunoglobulin-like receptor, two domains, long cytoplasmic tail, 4, killer cell immunoglobulin-like receptor 2DL4-like	KIR2DL4	-3.26029	0	1.59765
TC19001656.hg.1	chr19	solute carrier family 1 (neutral amino acid transporter), member 5	SLC1A5	-3.25497	-2.6923	0
TC04000430.hg.1	chr4	septin 11	40431	-3.24318	0	-1.90872
TC06001320.hg.1	chr6	prolactin	PRL	-3.24124	0	1.11438
TC09001473.hg.1	chr9	thioredoxin	TXN	-3.22329	-2.05332	0
TC15002032.hg.1	chr15	DQ582666,uc002byl.2	---	-3.18559	0	-1.456
TC15002035.hg.1	chr15	DQ582666,uc002byq.3	---	-3.18559	0	-1.456
TC15002038.hg.1	chr15	DQ593630,uc002byu.3	---	-3.18559	0	-1.456
TC10000350.hg.1	chr10	dickkopf 1 homolog (Xenopus laevis)	DKK1	-3.1825	0	1.05497
TC05002142.hg.1	chr5	ring finger protein 130	RNF130	-3.17724	0	-2.20207
TC15000725.hg.1	chr15	DnaJ (Hsp40) homolog, subfamily A, member 4	DNAJA4	-3.16674	0	1.14026
TC11000956.hg.1	chr11	baculoviral IAP repeat containing 3	BIRC3	-3.15894	-3.67219	0
TC22000647.hg.1	chr22	leukemia inhibitory factor	LIF	-3.15828	0	-1.14409
TC15000270.hg.1	chr15	thrombospondin 1	THBS1	-3.15527	0	-1.10969
TC12002012.hg.1	chr12	tescalcin	TESC	-3.15446	0	-1.06332
TC01004003.hg.1	chr1	nidogen 1	NID1	-3.14805	0	1.16425
TC15002017.hg.1	chr15	DQ582666,uc002bxr.3	---	-3.12214	0	-1.43688
TC0X000976.hg.1	chrX	protein phosphatase 1, regulatory (inhibitor) subunit 2 pseudogene 9	PPP1R2P9	-3.10986	0	1.13018
TC08001052.hg.1	chr8	tumor necrosis factor receptor superfamily, member 10a	TNFRSF10A	-3.10711	0	-1.59045
TC15001494.hg.1	chr15	microRNA 2116	MIR2116	-3.10247	0	-1.15815
TC13000738.hg.1	chr13	TBC1 domain family, member 4	TBC1D4	-3.0954	0	1.02514
TC15001679.hg.1	chr15	DQ601582,uc002bbe.2	---	-3.09469	-3.42665	0
TC06002181.hg.1	chr6	human immunodeficiency virus type I enhancer binding protein 2	HIVEP2	-3.0936	0	-2.13123
TC15002018.hg.1	chr15	DQ597539,uc002bxs.3	---	-3.09278	0	-1.42197
TC14000691.hg.1	chr14	small nucleolar RNA, C/D box 114-14	SNORD114-14	-3.07812	0	1.24836
TC01001758.hg.1	chr1	TNF receptor-associated factor 5	TRAF5	-3.07667	0	-1.27675
TC20000927.hg.1	chr20	prostaglandin I2 (prostacyclin) synthase	PTGIS	-3.07148	0	1.12312
TC11001544.hg.1	chr11	ankyrin repeat and BTB (POZ) domain containing 2	ABTB2	-3.06035	0	1.25564
TC15002015.hg.1	chr15	DQ597539,uc002bxo.3	---	-3.05753	0	-1.47747
TC05001804.hg.1	chr5	chemokine (C-X-C motif) ligand 14	CXCL14	-3.0482	0	1.08759
TC17001011.hg.1	chr17	integrin, alpha E (antigen CD103, human mucosal lymphocyte antigen 1; alpha polypeptide)	ITGAE	-3.04299	-6.5606	0
TC15002016.hg.1	chr15	DQ593864,uc002bxq.2	---	-3.01533	0	-1.39156
TC08000613.hg.1	chr8	sperm associated antigen 1	SPAG1	-3.00845	0	-1.18
TC12001227.hg.1	chr12	cold shock domain protein A	CSDA	-3.00541	1.25608	0
TC0X000267.hg.1	chrX	proteolipid protein 2 (colonic epithelium-enriched)	PLP2	-2.99875	0	-2.65807
TC20000395.hg.1	chr20	snail homolog 1 (Drosophila)	SNAI1	-2.99017	0	1.4788
TC20000565.hg.1	chr20	carboxypeptidase X (M14 family), member 1	CPXM1	-2.98979	0	1.19688
TC02000879.hg.1	chr2	RAB3 GTPase activating protein subunit 1 (catalytic)	RAB3GAP1	-2.98513	-3.05881	0
TC08000733.hg.1	chr8	tribbles homolog 1 (Drosophila)	TRIB1	-2.98446	0	1.30048
TC04000313.hg.1	chr4	v-kit Hardy-Zuckerman 4 feline sarcoma viral oncogene homolog	KIT	-2.97335	0	-4.45149
TC03003372.hg.1	chr3	SLIT-ROBO Rho GTPase activating protein 3	SRGAP3	-2.96457	-2.35988	0
TC12000076.hg.1	chr12	CD9 molecule, uncharacterized LOC100653288, uncharacterized LOC100652804	CD9	-2.9639	-4.6568	0
TC07000643.hg.1	chr7	serpin peptidase inhibitor, clade E (nexin, plasminogen activator inhibitor type 1), member 1	SERPINE1	-2.96145	1.42034	0
TC08000063.hg.1	chr8	exoribonuclease 1	ERI1	-2.95733	0	-1.63771
TC02002747.hg.1	chr2	fibronectin 1	FN1	-2.94957	0	1.07744
TC15001546.hg.1	chr15	death-associated protein kinase 2	DAPK2	-2.9444	0	1.30667
TC12001187.hg.1	chr12	alpha-2-macroglobulin	A2M	-2.92816	0	1.16651
TC01000146.hg.1	chr1	chromosome 1 open reading frame 187	C1orf187	-2.91353	-1.96286	0
TC16000454.hg.1	chr16	matrix metallopeptidase 2 (gelatinase A, 72kDa gelatinase, 72kDa type IV collagenase)	MMP2	-2.91149	0	1.15619
TC04000632.hg.1	chr4	sprouty homolog 1, antagonist of FGF signaling (Drosophila)	SPRY1	-2.89953	2.01536	0
TC12000264.hg.1	chr12	aryl hydrocarbon receptor nuclear translocator-like 2	ARNTL2	-2.88139	-1.43161	0
TC22000310.hg.1	chr22	cdna:known chromosome:GRCh37:22:39487639:39488860:1 gene:ENSG00000225720 gene_biotype:pseudogene transcript_biotype:lincRNA | cdna:all chromosome:VEGA50:22:39487639:39488860:1 Gene:OTTHUMG00000151191	---	-2.88078	0	-1.67739
TC05000629.hg.1	chr5	colony stimulating factor 2 (granulocyte-macrophage)	CSF2	-2.86953	0	-1.11416
TC08001683.hg.1	chr8	cdna:known chromosome:GRCh37:8:141530255:141539600:-1 gene:ENSG00000259758 gene_biotype:antisense transcript_biotype:antisense	---	-2.85336	-2.76563	0
TC19_gl000209_random000010.hg.1	chr19_gl000209_random	killer cell immunoglobulin-like receptor, two domains, long cytoplasmic tail, 4	KIR2DL4	-2.85331	0	1.49967
TC02000620.hg.1	chr2	interleukin 1 receptor, type I	IL1R1	-2.85133	0	1.04453
TC12003267.hg.1	chr12	zinc finger protein 10	ZNF10	-2.83829	0	1.08827
TC04001514.hg.1	chr4	annexin A5	ANXA5	-2.83284	0	-1.99735
TC19000279.hg.1	chr19	urothelial cancer associated 1 (non-protein coding)	UCA1	-2.83007	0	1.04126
TC06000979.hg.1	chr6	transmembrane protein 200A	TMEM200A	-2.82151	0	-1.55637
TC17000311.hg.1	chr17	kinase suppressor of ras 1	KSR1	-2.81697	0	1.21185
TC03000056.hg.1	chr3	interleukin-1 receptor-associated kinase 2	IRAK2	-2.81466	0	-1.71907
TC0X000845.hg.1	chrX	DQ580770,uc004csp.1	---	-2.80845	0	1.03439
TC01001690.hg.1	chr1	long intergenic non-protein coding RNA 260	LINC00260	-2.80043	-1.76332	0
TC02000952.hg.1	chr2	glycerol-3-phosphate dehydrogenase 2 (mitochondrial)	GPD2	-2.7793	0	-2.04906
TC04001459.hg.1	chr4	lymphoid enhancer-binding factor 1	LEF1	-2.77062	0	-1.17031
TC06001235.hg.1	chr6	enoyl-CoA delta isomerase 2	ECI2	-2.76985	0	-1.60132
TC08001099.hg.1	chr8	dual specificity phosphatase 4	DUSP4	-2.75867	0	-3.79421
TC19001457.hg.1	chr19	nuclear factor of kappa light polypeptide gene enhancer in B-cells inhibitor, delta	NFKBID	-2.75719	0	-1.1855
TC10000219.hg.1	chr10	zinc finger E-box binding homeobox 1	ZEB1	-2.7563	0	-1.35695
TC11000374.hg.1	chr11	CD82 molecule	CD82	-2.74167	-3.15271	0
TC0X000839.hg.1	chrX	DQ580770,uc022bsn.1	---	-2.74002	0	1.08464
TC11001517.hg.1	chr11	kinesin family member 18A	KIF18A	-2.73712	-7.70853	0
TC14000012.hg.1	chr14	DQ595091,uc021rmy.1	---	-2.73282	0	-1.01047
TC14000018.hg.1	chr14	DQ595091,uc021rne.1	---	-2.73282	0	-1.01047
TC14000864.hg.1	chr14	DQ582484,uc021rnl.1	---	-2.73282	0	-1.01047
TC14000867.hg.1	chr14	DQ582484,uc021rnn.1	---	-2.73282	0	-1.01047
TC22000447.hg.1	chr22	DQ582484,uc002zlb.3	---	-2.73282	0	-1.01047
TC22000452.hg.1	chr22	DQ582484,uc002zld.3	---	-2.73282	0	-1.01047
TC02002481.hg.1	chr2	interferon induced with helicase C domain 1	IFIH1	-2.72224	0	-1.64983
TC07001540.hg.1	chr7	tyrosine 3-monooxygenase/tryptophan 5-monooxygenase activation protein, gamma polypeptide	YWHAG	-2.71424	0	-1.92282
TC03001884.hg.1	chr3	ceruloplasmin (ferroxidase)	CP	-2.71397	0	-1.06729
TC19001102.hg.1	chr19	tumor necrosis factor (ligand) superfamily, member 14	TNFSF14	-2.70787	0	-3.48608
TC09000415.hg.1	chr9	CDC28 protein kinase regulatory subunit 2	CKS2	-2.70155	-3.60276	0
TC07001221.hg.1	chr7	homeobox A5	HOXA5	-2.69728	1.38807	0
TC04000699.hg.1	chr4	GRB2-associated binding protein 1	GAB1	-2.69704	1.07359	0
TC03000561.hg.1	chr3	poliovirus receptor-related 3	PVRL3	-2.69294	0	-2.06165
TC10000414.hg.1	chr10	KIAA1279	KIAA1279	-2.69173	-2.78312	0
TC12002133.hg.1	chr12	havana:lincRNA chromosome:GRCh37:12:131295366:131297167:-1 gene:ENSG00000256299 gene_biotype:lincRNA transcript_biotype:lincRNA	---	-2.69068	-2.08482	0
TC03000375.hg.1	chr3	filamin B, beta	FLNB	-2.69042	1.00572	0
TC15000955.hg.1	chr15	myocyte enhancer factor 2A	MEF2A	-2.67724	0	-1.55241
TC14000397.hg.1	chr14	fucosyltransferase 8 (alpha (1,6) fucosyltransferase)	FUT8	-2.67609	0	-1.36774
TC12003272.hg.1	chr12	killer cell lectin-like receptor subfamily C, member 2	KLRC2	-2.6751	0	1.26098
TC02001364.hg.1	chr2	chemokine (C-C motif) ligand 20	CCL20	-2.66918	0	-1.10885
TC15002013.hg.1	chr15	threonyl-tRNA synthetase-like 2	TARSL2	-2.66885	0	-1.38309
TC11000187.hg.1	chr11	Ctr9, Paf1/RNA polymerase II complex component, homolog (S. cerevisiae)	CTR9	-2.66276	0	-1.4533
TC19000065.hg.1	chr19	guanine nucleotide binding protein (G protein), alpha 15 (Gq class)	GNA15	-2.65593	0	-1.58803
TC02001600.hg.1	chr2	family with sequence similarity 49, member A	FAM49A	-2.65144	0	-1.16271
TC05001385.hg.1	chr5	polo-like kinase 2	PLK2	-2.64886	1.82595	0
TC0X001435.hg.1	chrX	cerebellar degeneration-related protein 1, 34kDa	CDR1	-2.63675	0	1.01142
TC04001753.hg.1	chr4	hydroxyprostaglandin dehydrogenase 15-(NAD)	HPGD	-2.63456	0	-1.2445
TC19001828.hg.1	chr19	cdna:putative chromosome:GRCh37:19:54377880:54379303:-1 gene:ENSG00000232220 gene_biotype:antisense transcript_biotype:antisense | cdna:all chromosome:VEGA50:19:54377880:54379303:-1 Gene:OTTHUMG00000060830	---	-2.61971	1.44319	0
TC17000831.hg.1	chr17	CD300a molecule	CD300A	-2.60117	-1.04073	0
TC12000239.hg.1	chr12	ethanolamine kinase 1	ETNK1	-2.58528	0	-2.35874
TC20000268.hg.1	chr20	myosin, light chain 9, regulatory	MYL9	-2.57695	0	1.12883
TC01000703.hg.1	chr1	InaD-like (Drosophila)	INADL	-2.57354	0	-1.53587
TC13000855.hg.1	chr13	KDEL (Lys-Asp-Glu-Leu) containing 1	KDELC1	-2.56721	-1.95565	0
TC12001909.hg.1	chr12	solute carrier family 41, member 2	SLC41A2	-2.56137	0	-1.22629
TC20000361.hg.1	chr20	cathepsin A	CTSA	-2.55458	0	-1.26262
TC01001315.hg.1	chr1	solute carrier family 25, member 44	SLC25A44	-2.5535	0	-1.60393
TC10001312.hg.1	chr10	inositol polyphosphate multikinase	IPMK	-2.55244	0	-2.78824
TC12003208.hg.1	chr12	C-type lectin domain family 12, member B	CLEC12B	-2.55043	0	-1.46227
TC09000893.hg.1	chr9	endoplasmic reticulum metallopeptidase 1	ERMP1	-2.54964	0	-1.81119
TC08000749.hg.1	chr8	v-myc myelocytomatosis viral oncogene homolog (avian)	MYC	-2.54929	0	-1.09123
TC08000729.hg.1	chr8	squalene epoxidase	SQLE	-2.54326	0	-2.07311
TC11002345.hg.1	chr11	myelin protein zero-like 3	MPZL3	-2.54317	0	-1.25346
TC15000181.hg.1	chr15	cdna:known chromosome:GRCh37:15:30844183:30851659:1 gene:ENSG00000178115 gene_biotype:protein_coding transcript_biotype:protein_coding	---	-2.53906	-2.96115	0
TC14000391.hg.1	chr14	heat shock 70kDa protein 2	HSPA2	-2.53055	0	1.11992
TC10001017.hg.1	chr10	Scm-like with four mbt domains 2	SFMBT2	-2.5291	0	-1.815
TC02002478.hg.1	chr2	dipeptidyl-peptidase 4	DPP4	-2.5288	-4.84301	0
TC05001657.hg.1	chr5	ephrin-A5	EFNA5	-2.52707	0	1.20502
TC15000732.hg.1	chr15	cholinergic receptor, nicotinic, alpha 5 (neuronal)	CHRNA5	-2.51452	0	-1.22441
TC02002210.hg.1	chr2	ensembl_havana_lincrna:lincRNA chromosome:GRCh37:2:112249520:112252388:-1 gene:ENSG00000224959 gene_biotype:lincRNA transcript_biotype:processed_transcript | cdna:all chromosome:VEGA50:2:112249520:112252388:-1 Gene:OTTHUMG00000153694	---	-2.51266	-1.38031	0
TC11000184.hg.1	chr11	adenosine monophosphate deaminase 3	AMPD3	-2.50729	0	-1.62729
TC03001612.hg.1	chr3	ABI family, member 3 (NESH) binding protein	ABI3BP	-2.50524	0	1.07683
TC21000345.hg.1	chr21	ADAM metallopeptidase with thrombospondin type 1 motif, 1	ADAMTS1	-2.50152	0	-1.85033
TC04001402.hg.1	chr4	tetraspanin 5	TSPAN5	-2.49837	-2.60402	0
TC11000239.hg.1	chr11	general transcription factor IIH, polypeptide 1, 62kDa	GTF2H1	-2.49467	-3.44891	0
TC11000585.hg.1	chr11	stress-induced-phosphoprotein 1	STIP1	-2.47753	-1.99365	0
TC18000047.hg.1	chr18	RAB31, member RAS oncogene family	RAB31	-2.47126	0	-1.09325
TC14000491.hg.1	chr14	AHA1, activator of heat shock 90kDa protein ATPase homolog 1 (yeast)	AHSA1	-2.47059	0	-1.24492
TC15001140.hg.1	chr15	cdna:novel chromosome:GRCh37:15:30695943:30706365:-1 gene:ENSG00000186399 gene_biotype:protein_coding transcript_biotype:protein_coding | ncrna:miRNA chromosome:GRCh37:15:30696552:30696634:-1 gene:ENSG00000221723 gene_biotype:miRNA transcript_biotype:miRNA | cdna:known chromosome:GRCh37:15:30698989:30706463:-1 gene:ENSG00000186399 gene_biotype:protein_coding transcript_biotype:protein_coding	---	-2.46778	-3.08048	0
TC01000316.hg.1	chr1	cdna:known chromosome:GRCh37:1:25287836:25289588:1 gene:ENSG00000229162 gene_biotype:antisense transcript_biotype:antisense | cdna:all chromosome:VEGA50:1:25287836:25289588:1 Gene:OTTHUMG00000003322	---	-2.46276	0	1.0665
TC09000338.hg.1	chr9	RAR-related orphan receptor B	RORB	-2.45151	0	-1.03546
TC14001278.hg.1	chr14	havana:lincRNA chromosome:GRCh37:14:73019288:73061833:-1 gene:ENSG00000258871 gene_biotype:lincRNA transcript_biotype:lincRNA	---	-2.45105	0	1.02001
TC12001939.hg.1	chr12	coronin, actin binding protein, 1C	CORO1C	-2.44266	0	-2.08113
TC15001497.hg.1	chr15	ncrna:snRNA chromosome:GRCh37:15:59633513:59633616:-1 gene:ENSG00000199512 gene_biotype:snRNA transcript_biotype:snRNA	---	-2.43297	0	-1.06822
TC06002224.hg.1	chr6	UL16 binding protein 3	ULBP3	-2.42686	0	-1.65616
TC16000554.hg.1	chr16	solute carrier family 7 (amino acid transporter light chain, y+L system), member 6	SLC7A6	-2.42635	0	-1.62884
TC01002322.hg.1	chr1	endothelin converting enzyme 1	ECE1	-2.42468	0	-1.62312
TC19000174.hg.1	chr19	intercellular adhesion molecule 1	ICAM1	-2.42203	1.21118	0
TC15001174.hg.1	chr15	golgin subfamily A member 8-like protein 2-like	LOC728047	-2.41538	-3.01503	0
TC02002758.hg.1	chr2	insulin-like growth factor binding protein 5	IGFBP5	-2.4138	0	-1.17433
TC04000772.hg.1	chr4	DJ439526,uc021xti.1	---	-2.40592	-2.70327	0
TC17001243.hg.1	chr17	microfibrillar-associated protein 4	MFAP4	-2.40486	0	1.17718
TC11001123.hg.1	chr11	ensembl_havana_lincrna:lincRNA chromosome:GRCh37:11:123325106:123331118:1 gene:ENSG00000255414 gene_biotype:lincRNA transcript_biotype:processed_transcript	---	-2.39264	0	1.10032
TC15000222.hg.1	chr15	ncrna:miRNA chromosome:GRCh37:15:32895488:32895570:1 gene:ENSG00000221405 gene_biotype:miRNA transcript_biotype:miRNA | cdna:known chromosome:GRCh37:15:32888449:32893133:1 gene:ENSG00000232653 gene_biotype:protein_coding transcript_biotype:protein_coding | cdna:known chromosome:GRCh37:15:32885657:32896179:1 gene:ENSG00000232653 gene_biotype:protein_coding transcript_biotype:protein_coding	---	-2.38914	-2.96848	0
TC06000216.hg.1	chr6	uc021yor.1	---	-2.38847	0	-1.01438
TC06001371.hg.1	chr6	uc021yog.1	---	-2.38847	0	-1.01438
TC12001765.hg.1	chr12	PRKC, apoptosis, WT1, regulator	PAWR	-2.3868	0	-1.20355
TC02000374.hg.1	chr2	solute carrier family 1 (glutamate/neutral amino acid transporter), member 4	SLC1A4	-2.38321	0	-3.09201
TC16000643.hg.1	chr16	phospholipase C, gamma 2 (phosphatidylinositol-specific)	PLCG2	-2.38055	0	1.07989
TC11000840.hg.1	chr11	ubiquitin specific peptidase 35	USP35	-2.37343	0	-1.33904
TC12000080.hg.1	chr12	CD27 molecule	CD27	-2.37338	0	1.13293
TC07000969.hg.1	chr7	cullin 1	CUL1	-2.37133	0	-1.90064
TC01000311.hg.1	chr1	RCAN family member 3	RCAN3	-2.36776	0	-1.65061
TC17000383.hg.1	chr17	chemokine (C-C motif) ligand 2	CCL2	-2.36276	0	1.23935
TC13000523.hg.1	chr13	solute carrier family 7 (cationic amino acid transporter, y+ system), member 1	SLC7A1	-2.36153	-2.77387	0
TC03001888.hg.1	chr3	transmembrane 4 L six family member 1	TM4SF1	-2.35828	0	1.09144
TC12001756.hg.1	chr12	E2F transcription factor 7	E2F7	-2.35768	-6.02959	0
TC01006271.hg.1	chr1	DnaJ (Hsp40) homolog, subfamily B, member 4	DNAJB4	-2.35562	0	1.26535
TC02000696.hg.1	chr2	BCL2-like 11 (apoptosis facilitator)	BCL2L11	-2.35253	0	1.42826
TC03003391.hg.1	chr3	solute carrier family 12 (potassium/chloride transporters), member 8	SLC12A8	-2.35104	0	-1.15304
TC11001540.hg.1	chr11	CD59 molecule, complement regulatory protein, chromosome 11 open reading frame 91	CD59	-2.34961	0	-1.35854
TC0X000969.hg.1	chrX	calcium/calmodulin-dependent serine protein kinase (MAGUK family)	CASK	-2.34786	0	-2.55205
TC02001614.hg.1	chr2	WD repeat domain 35	WDR35	-2.34414	0	-1.32739
TC18000569.hg.1	chr18	uncharacterized LOC100505776	LOC100505776	-2.34012	0	1.01935
TC01001197.hg.1	chr1	annexin A9	ANXA9	-2.33676	0	1.00467
TC09000731.hg.1	chr9	neuronal calcium sensor 1	NCS1	-2.33194	0	1.18734
TC12000219.hg.1	chr12	pleckstrin homology domain containing, family A member 5	PLEKHA5	-2.32592	0	-1.40738
TC11002293.hg.1	chr11	interleukin 18 (interferon-gamma-inducing factor)	IL18	-2.32462	0	-1.21554
TC02000146.hg.1	chr2	RAB10, member RAS oncogene family	RAB10	-2.32439	-3.14311	0
TC07001233.hg.1	chr7	ncrna:snRNA chromosome:GRCh37:7:28157732:28157838:-1 gene:ENSG00000206623 gene_biotype:snRNA transcript_biotype:snRNA	---	-2.32285	0	-1.13426
TC0X001278.hg.1	chrX	chordin-like 1	CHRDL1	-2.31987	0	1.10485
TC09000651.hg.1	chr9	cdna:putative chromosome:GRCh37:9:128329858:128335302:1 gene:ENSG00000227068 gene_biotype:antisense transcript_biotype:antisense | cdna:all chromosome:VEGA50:9:128329858:128335302:1 Gene:OTTHUMG00000020681	---	-2.31167	0	1.10181
TC03001527.hg.1	chr3	ADAM metallopeptidase with thrombospondin type 1 motif, 9	ADAMTS9	-2.31167	0	1.08147
TC22001427.hg.1	chr22	apolipoprotein B mRNA editing enzyme, catalytic polypeptide-like 3D	APOBEC3D	-2.30715	-3.35802	0
TC04001130.hg.1	chr4	UDP-glucose 6-dehydrogenase	UGDH	-2.30536	0	-1.58921
TC16000982.hg.1	chr16	ncrna:snRNA chromosome:GRCh37:16:28009616:28009722:-1 gene:ENSG00000207266 gene_biotype:snRNA transcript_biotype:snRNA	---	-2.30145	0	1.31056
TC11001015.hg.1	chr11	neural cell adhesion molecule 1	NCAM1	-2.29553	0	-1.83263
TC04001318.hg.1	chr4	cdna:known chromosome:GRCh37:4:77880014:77880316:-1 gene:ENSG00000234036 gene_biotype:pseudogene transcript_biotype:retrotransposed	---	-2.2951	0	-1.6004
TC01003623.hg.1	chr1	ER degradation enhancer, mannosidase alpha-like 3	EDEM3	-2.29411	-2.09138	0
TC15001710.hg.1	chr15	DQ596823,uc002beh.2	---	-2.29275	-2.72567	0
TC09000149.hg.1	chr9	annexin A2 pseudogene 2	ANXA2P2	-2.29126	-2.34896	0
TC01002352.hg.1	chr1	fucosidase, alpha-L- 1, tissue	FUCA1	-2.28967	0	-1.37846
TC01000314.hg.1	chr1	chloride intracellular channel 4	CLIC4	-2.28805	0	-2.74822
TC04000517.hg.1	chr4	dual adaptor of phosphotyrosine and 3-phosphoinositides	DAPP1	-2.28675	0	-1.20405
TC09001570.hg.1	chr9	DQ582309,uc004bnq.3	---	-2.28147	-1.69625	0
TC19000408.hg.1	chr19	DQ586608,uc002nrz.1	---	-2.27701	0	-2.97498
TC12000414.hg.1	chr12	nuclear receptor subfamily 4, group A, member 1	NR4A1	-2.27598	2.33529	0
TC10001084.hg.1	chr10	cdna:known chromosome:GRCh37:10:20010907:20017479:-1 gene:ENSG00000233968 gene_biotype:antisense transcript_biotype:antisense | cdna:known chromosome:GRCh37:10:20010626:20017479:-1 gene:ENSG00000233968 gene_biotype:antisense transcript_biotype:antisense | cdna:known chromosome:GRCh37:10:19999257:20017479:-1 gene:ENSG00000233968 gene_biotype:antisense transcript_biotype:antisense | cdna:all chromo…	---	-2.27096	0	1.0703
TC09001028.hg.1	chr9	DDB1 and CUL4 associated factor 12	DCAF12	-2.27094	-2.64415	0
TC01001583.hg.1	chr1	laminin, gamma 1 (formerly LAMB2)	LAMC1	-2.26595	0	1.07092
TC03002006.hg.1	chr3	tumor necrosis factor (ligand) superfamily, member 10	TNFSF10	-2.26486	-4.22765	0
TC06004137.hg.1	chr6	Rho GTPase activating protein 18	ARHGAP18	-2.26225	-2.36895	0
TC06001368.hg.1	chr6	uc021ynk.1	---	-2.26212	0	-1.27008
TC06001415.hg.1	chr6	uc021yqz.1	---	-2.26212	0	-1.27008
TC03002057.hg.1	chr3	kelch-like 6 (Drosophila)	KLHL6	-2.25963	0	-2.1795
TC01001022.hg.1	chr1	CD2 molecule	CD2	-2.25851	0	-3.31147
TC05001316.hg.1	chr5	3-hydroxy-3-methylglutaryl-CoA synthase 1 (soluble)	HMGCS1	-2.25743	0	1.16058
TC01003525.hg.1	chr1	tumor necrosis factor (ligand) superfamily, member 4	TNFSF4	-2.25738	-5.38591	0
TC10000126.hg.1	chr10	vimentin	VIM	-2.25537	0	-2.50285
TC06001220.hg.1	chr6	serpin peptidase inhibitor, clade B (ovalbumin), member 9	SERPINB9	-2.2553	1.50487	0
TC08001120.hg.1	chr8	ring finger protein 122	RNF122	-2.25134	0	1.26475
TC11000714.hg.1	chr11	two pore segment channel 2	TPCN2	-2.24836	0	-1.46018
TC03001832.hg.1	chr3	coatomer protein complex, subunit beta 2 (beta prime)	COPB2	-2.24554	-2.9815	0
TC14001451.hg.1	chr14	legumain	LGMN	-2.24542	0	1.45053
TC07001002.hg.1	chr7	GTPase, IMAP family member 8	GIMAP8	-2.24263	-3.60349	0
TC06001089.hg.1	chr6	UL16 binding protein 1	ULBP1	-2.24247	0	-1.05258
TC11001999.hg.1	chr11	unc-93 homolog B1 (C. elegans)	UNC93B1	-2.23902	0	-1.10322
TC17001187.hg.1	chr17	RAS, dexamethasone-induced 1	RASD1	-2.23617	0	1.21984
TC09001228.hg.1	chr9	guanine nucleotide binding protein (G protein), q polypeptide	GNAQ	-2.23005	0	-1.47155
TC01002979.hg.1	chr1	ligand dependent nuclear receptor interacting factor 1	LRIF1	-2.22874	-4.16629	0
TC02005002.hg.1	chr2	kelch-like 23 (Drosophila), PHOSPHO2-KLHL23 readthrough	KLHL23	-2.22639	0	-1.12633
TC05001955.hg.1	chr5	secreted protein, acidic, cysteine-rich (osteonectin), uncharacterized LOC100505813	SPARC	-2.22391	0	1.08563
TC09001175.hg.1	chr9	ncrna:miRNA chromosome:GRCh37:9:69821760:69821841:-1 gene:ENSG00000239028 gene_biotype:miRNA transcript_biotype:miRNA	---	-2.22224	0	-1.15042
TC02001653.hg.1	chr2	adenylate cyclase 3	ADCY3	-2.21243	0	-2.00689
TC15002024.hg.1	chr15	DQ597539,uc021syb.1	---	-2.21197	0	-1.26963
TC16000099.hg.1	chr16	interleukin 32	IL32	-2.20961	-1.92774	0
TC17000103.hg.1	chr17	CD68 molecule	CD68	-2.20773	0	-1.66736
TC02000695.hg.1	chr2	BCL2-like 11 (apoptosis facilitator)	BCL2L11	-2.20232	0	1.61695
TC18000375.hg.1	chr18	ncrna:snoRNA chromosome:GRCh37:18:12533423:12533524:-1 gene:ENSG00000238309 gene_biotype:snoRNA transcript_biotype:snoRNA	---	-2.20204	0	1.05345
TC03001345.hg.1	chr3	CUB domain containing protein 1	CDCP1	-2.19764	0	1.23049
TC03001108.hg.1	chr3	BC040733,uc021xjv.1	---	-2.19492	0	-1.28734
TC15001104.hg.1	chr15	putative golgin subfamily A member 8I-like	LOC100507035	-2.19422	-2.73011	0
TC01003504.hg.1	chr1	SCY1-like 3 (S. cerevisiae)	SCYL3	-2.19399	0	-2.4835
TC11000318.hg.1	chr11	cdna:known chromosome:GRCh37:11:33730981:33731568:1 gene:ENSG00000254549 gene_biotype:antisense transcript_biotype:antisense	---	-2.19061	0	-1.5268
TC15000187.hg.1	chr15	ncrna:snoRNA chromosome:GRCh37:15:30873387:30873519:1 gene:ENSG00000207430 gene_biotype:snoRNA transcript_biotype:snoRNA	---	-2.19039	0	-1.65445
TC15001138.hg.1	chr15	ncrna:snoRNA chromosome:GRCh37:15:30677162:30677294:-1 gene:ENSG00000238519 gene_biotype:snoRNA transcript_biotype:snoRNA	---	-2.19039	0	-1.65445
TC14001189.hg.1	chr14	SIX homeobox 4	SIX4	-2.19028	0	1.06166
TC01001475.hg.1	chr1	basic leucine zipper nuclear factor 1	BLZF1	-2.18995	0	-1.91177
TC14001144.hg.1	chr14	fermitin family member 2	FERMT2	-2.18951	0	-1.07583
TC01001382.hg.1	chr1	Fc fragment of IgE, high affinity I, receptor for; gamma polypeptide	FCER1G	-2.18943	0	1.00996
TC08001556.hg.1	chr8	ectonucleotide pyrophosphatase/phosphodiesterase 2	ENPP2	-2.18882	0	1.07162
TC04000524.hg.1	chr4	B-cell scaffold protein with ankyrin repeats 1	BANK1	-2.1823	0	1.03608
TC04000932.hg.1	chr4	heat shock protein 90kDa alpha (cytosolic), class A member 4, pseudogene	HSP90AA4P	-2.18196	0	1.05291
TC11001648.hg.1	chr11	DQ588034,uc010rgb.2	---	-2.17784	0	-1.0738
TC06000729.hg.1	chr6	KCNQ5 intronic transcript 1 (non-protein coding)	KCNQ5-IT1	-2.17541	0	-1.63567
TC09001457.hg.1	chr9	catenin (cadherin-associated protein), alpha-like 1	CTNNAL1	-2.17429	0	-2.50986
TC06001126.hg.1	chr6	sorting nexin 9	SNX9	-2.17259	0	-1.02085
TC14000133.hg.1	chr14	matrix metallopeptidase 14 (membrane-inserted)	MMP14	-2.16884	0	1.08473
TC02005004.hg.1	chr2	heat shock 10kDa protein 1 (chaperonin 10)	HSPE1	-2.16658	0	1.41993
TC09001335.hg.1	chr9	osteomodulin	OMD	-2.16574	0	-1.07082
TC01001526.hg.1	chr1	calcyclin binding protein	CACYBP	-2.16567	0	-1.0482
TC22000285.hg.1	chr22	lectin, galactoside-binding, soluble, 1	LGALS1	-2.16302	-2.32307	0
TC0X001200.hg.1	chrX	DQ580189,uc022caa.1	---	-2.16072	0	-1.0196
TC12000946.hg.1	chr12	dynein, light chain, LC8-type 1	DYNLL1	-2.16016	0	-1.93338
TC12000276.hg.1	chr12	fatty acyl CoA reductase 2	FAR2	-2.15944	0	-1.7067
TC06002025.hg.1	chr6	laminin, alpha 4	LAMA4	-2.15788	0	1.05566
TC05000649.hg.1	chr5	heat shock 70kDa protein 4	HSPA4	-2.15753	0	-1.49731
TC02002823.hg.1	chr2	serpin peptidase inhibitor, clade E (nexin, plasminogen activator inhibitor type 1), member 2	SERPINE2	-2.1571	0	-1.38427
TC09000637.hg.1	chr9	uncharacterized LOC100129034	LOC100129034	-2.15661	0	-2.69706
TC16000660.hg.1	chr16	cysteine-rich secretory protein LCCL domain containing 2	CRISPLD2	-2.15449	0	1.13831
TC01003208.hg.1	chr1	golgi phosphoprotein 3-like	GOLPH3L	-2.15266	-3.78166	0
TC03000759.hg.1	chr3	acid phosphatase-like 2	ACPL2	-2.14695	0	-1.13471
TC15001505.hg.1	chr15	annexin A2	ANXA2	-2.14462	-2.27276	0
TC19000314.hg.1	chr19	DQ577234,uc021uqc.1	---	-2.14437	0	1.15531
TC02001188.hg.1	chr2	NOP58 ribonucleoprotein homolog (yeast)	NOP58	-2.14346	0	1.29147
TC06002176.hg.1	chr6	JA611295,uc021zgg.1	---	-2.14215	0	1.55095
TC16002067.hg.1	chr16	hematological and neurological expressed 1-like	HN1L	-2.13786	-4.08659	0
TC17001371.hg.1	chr17	schlafen family member 13	SLFN13	-2.13718	0	-1.8311
TC03001717.hg.1	chr3	integrin, beta 5	ITGB5	-2.13651	0	1.19663
TC20000913.hg.1	chr20	sulfatase 2	SULF2	-2.1329	0	-1.03518
TC16002076.hg.1	chr16	chemokine-like factor	CKLF	-2.12921	0	-2.08836
TC03001691.hg.1	chr3	follistatin-like 1, microRNA 198	FSTL1	-2.12682	0	1.06363
TC02000116.hg.1	chr2	ras homolog family member B	RHOB	-2.12235	3.04138	0
TC0X001414.hg.1	chrX	MAP7 domain containing 3	MAP7D3	-2.12195	0	-1.81473
TC14000056.hg.1	chr14	purine nucleoside phosphorylase	PNP	-2.11975	0	-1.35799
TC02000880.hg.1	chr2	ncrna:snoRNA chromosome:GRCh37:2:135894198:135894325:1 gene:ENSG00000208308 gene_biotype:snoRNA transcript_biotype:snoRNA	---	-2.11802	0	1.19076
TC08000750.hg.1	chr8	microRNA 1204, Pvt1 oncogene (non-protein coding)	MIR1204	-2.11697	0	-1.72569
TC19000865.hg.1	chr19	myeloid-associated differentiation marker	MYADM	-2.11688	1.61333	0
TC01001506.hg.1	chr1	Fas ligand (TNF superfamily, member 6)	FASLG	-2.11613	-2.00431	0
TC01002694.hg.1	chr1	24-dehydrocholesterol reductase	DHCR24	-2.1153	-4.74835	0
TC13000286.hg.1	chr13	LIM domain 7	LMO7	-2.11491	0	-2.0585
TC05000262.hg.1	chr5	zinc finger, SWIM-type containing 6	ZSWIM6	-2.11276	0	-1.13236
TC04001347.hg.1	chr4	heparanase	HPSE	-2.11044	0	-2.747
TC12001282.hg.1	chr12	epidermal growth factor receptor pathway substrate 8	EPS8	-2.10893	0	-1.41096
TC11001397.hg.1	chr11	DENN/MADD domain containing 5A	DENND5A	-2.10687	0	-1.81646
TC20001741.hg.1	chr20	FK506 binding protein 1A, 12kDa	FKBP1A	-2.10559	0	-1.86365
TC09001602.hg.1	chr9	small nucleolar RNA, H/ACA box 65	SNORA65	-2.10413	0	1.47475
TC09001313.hg.1	chr9	sema domain, immunoglobulin domain (Ig), transmembrane domain (TM) and short cytoplasmic domain, (semaphorin) 4D	SEMA4D	-2.10267	0	-1.81451
TC07000868.hg.1	chr7	tripartite motif containing 24	TRIM24	-2.10139	0	-1.68476
TC17000015.hg.1	chr17	serpin peptidase inhibitor, clade F (alpha-2 antiplasmin, pigment epithelium derived factor), member 1	SERPINF1	-2.09946	0	1.1165
TC0X000909.hg.1	chrX	eukaryotic translation initiation factor 1A, X-linked	EIF1AX	-2.09873	0	1.13179
TC6_dbb_hap3000162.hg.1	chr6_dbb_hap3	heat shock 70kDa protein 1-like	HSPA1L	-2.09678	0	1.02515
TC0X001128.hg.1	chrX	chemokine (C-X-C motif) receptor 3	CXCR3	-2.09589	0	-1.61431
TC11000621.hg.1	chr11	solute carrier family 22, member 20	SLC22A20	-2.09419	0	1.18426
TC01000745.hg.1	chr1	growth arrest and DNA-damage-inducible, alpha	GADD45A	-2.08899	0	1.61797
TC03001929.hg.1	chr3	solute carrier family 33 (acetyl-CoA transporter), member 1	SLC33A1	-2.08891	0	-1.33716
TC12000297.hg.1	chr12	FYVE, RhoGEF and PH domain containing 4	FGD4	-2.08689	0	1.02722
TC11002097.hg.1	chr11	cdna:putative chromosome:GRCh37:11:75283080:75283828:-1 gene:ENSG00000254969 gene_biotype:antisense transcript_biotype:antisense | cdna:putative chromosome:GRCh37:11:75283074:75283832:-1 gene:ENSG00000254969 gene_biotype:antisense transcript_biotype:antisense | cdna:putative chromosome:GRCh37:11:75282944:75283828:-1 gene:ENSG00000254969 gene_biotype:antisense transcript_biotype:antisense	---	-2.085	0	-1.22678
TC02002039.hg.1	chr2	capping protein (actin filament), gelsolin-like	CAPG	-2.08258	0	-1.17368
TC07000715.hg.1	chr7	MyoD family inhibitor domain containing	MDFIC	-2.08226	-2.42473	0
TC15000157.hg.1	chr15	golgin A8 family, member J	GOLGA8J	-2.08174	-2.50616	0
TC04000477.hg.1	chr4	heat shock protein 90kDa alpha (cytosolic), class B member 3, pseudogene	HSP90AB3P	-2.08154	0	1.06599
TC17002860.hg.1	chr17	karyopherin alpha 2 (RAG cohort 1, importin alpha 1)	KPNA2	-2.07937	-1.81463	0
TC17001933.hg.1	chr17	eukaryotic translation initiation factor 4A3	EIF4A3	-2.07881	0	-1.47745
TC15000162.hg.1	chr15	golgin A8 family, member A pseudogene, uncharacterized LOC100288601, Golgin subfamily A member 8-like protein 1-like	LOC653075	-2.07244	-2.45324	0
TC02002067.hg.1	chr2	lysine-rich coiled-coil 1	KRCC1	-2.06097	-5.52394	0
TC08001264.hg.1	chr8	aspartate beta-hydroxylase	ASPH	-2.0604	0	1.01352
TC01002356.hg.1	chr1	DQ588542,uc021oit.1	---	-2.05941	0	-1.15843
TC09001165.hg.1	chr9	ncrna:miRNA chromosome:GRCh37:9:69001999:69002081:-1 gene:ENSG00000238919 gene_biotype:miRNA transcript_biotype:miRNA	---	-2.05903	0	-1.43951
TC0X000910.hg.1	chrX	small Cajal body-specific RNA 9-like	SCARNA9L	-2.05194	1.30231	0
TC15002804.hg.1	chr15	Golgin subfamily A member 8-like protein 1-like, golgin A8 family, member J	LOC653125	-2.04848	-2.50921	0
TC02002644.hg.1	chr2	post-GPI attachment to proteins 1	PGAP1	-2.0455	0	-1.44202
TC6_apd_hap1000087.hg.1	chr6_apd_hap1	heat shock 70kDa protein 1-like	HSPA1L	-2.04337	0	1.01847
TC02002606.hg.1	chr2	tissue factor pathway inhibitor (lipoprotein-associated coagulation inhibitor)	TFPI	-2.04263	0	-1.00719
TC17000309.hg.1	chr17	WD repeat and SOCS box containing 1	WSB1	-2.03758	0	-1.97808
TC21000076.hg.1	chr21	microRNA 155, MIR155 host gene (non-protein coding)	MIR155	-2.03754	-1.49344	0
TC22000010.hg.1	chr22	ncrna:miRNA chromosome:GRCh37:22:16564242:16564323:1 gene:ENSG00000222390 gene_biotype:miRNA transcript_biotype:miRNA	---	-2.03627	0	-1.13907
TC02002905.hg.1	chr2	collagen, type VI, alpha 3	COL6A3	-2.0359	0	1.08826
TC14000676.hg.1	chr14	small nucleolar RNA, C/D box 114-1	SNORD114-1	-2.03344	0	1.29989
TC07001534.hg.1	chr7	huntingtin interacting protein 1	HIP1	-2.0324	0	-2.50842
TC09001334.hg.1	chr9	osteoglycin	OGN	-2.03096	0	1.03616
TC01000757.hg.1	chr1	cystathionase (cystathionine gamma-lyase)	CTH	-2.02746	0	1.22748
TC6_cox_hap2000173.hg.1	chr6_cox_hap2	heat shock 70kDa protein 1-like	HSPA1L	-2.02709	0	1.0109
TC6_qbl_hap6000163.hg.1	chr6_qbl_hap6	heat shock 70kDa protein 1-like	HSPA1L	-2.02709	0	1.0109
TC01002175.hg.1	chr1	enolase 1, (alpha)	ENO1	-2.02567	-4.17232	0
TC15000322.hg.1	chr15	StAR-related lipid transfer (START) domain containing 9	STARD9	-2.02536	0	-1.56626
TC15001171.hg.1	chr15	uncharacterized LOC100288601, Golgin subfamily A member 8-like protein 1-like	LOC100288601	-2.02481	0	-2.13289
TC16001234.hg.1	chr16	alanyl-tRNA synthetase	AARS	-2.02399	-4.08284	0
TC0X000101.hg.1	chrX	spermine synthase	SMS	-2.02124	-2.43235	0
TC02001072.hg.1	chr2	uncharacterized LOC100506831	LOC100506831	-2.01929	-1.73906	0
TC01002085.hg.1	chr1	tumor necrosis factor receptor superfamily, member 18	TNFRSF18	-2.01187	0	-1.1631
TC06002126.hg.1	chr6	serum/glucocorticoid regulated kinase 1	SGK1	-2.01077	0	1.22575
TC17000768.hg.1	chr17	DDB1 and CUL4 associated factor 7	DCAF7	-2.01057	-4.30789	0
TC11001122.hg.1	chr11	cdna:putative chromosome:GRCh37:11:123301058:123306427:1 gene:ENSG00000254667 gene_biotype:protein_coding transcript_biotype:protein_coding	---	-2.01045	1.22933	0
TC03000766.hg.1	chr3	ATPase, Na+/K+ transporting, beta 3 polypeptide	ATP1B3	-2.00793	1.00937	0
TC15001335.hg.1	chr15	fibrillin 1	FBN1	-2.00553	0	1.03239
TC15000580.hg.1	chr15	lactamase, beta	LACTB	-2.00186	0	-1.40595
TC04001187.hg.1	chr4	ncrna:miRNA chromosome:GRCh37:4:49597008:49597090:-1 gene:ENSG00000221256 gene_biotype:miRNA transcript_biotype:miRNA	---	-2.00013	0	-1.43818
TC04001189.hg.1	chr4	ncrna:miRNA chromosome:GRCh37:4:49599821:49599903:-1 gene:ENSG00000221212 gene_biotype:miRNA transcript_biotype:miRNA	---	-2.00013	0	-1.43818
TC20001730.hg.1	chr20	chromosome 20 open reading frame 24	C20orf24	2.00146	0	3.15414
TC06001401.hg.1	chr6	zinc finger protein 184	ZNF184	2.00313	1.66742	0
TC07001663.hg.1	chr7	GATS, stromal antigen 3 opposite strand	GATS	2.00562	1.44087	0
TC02000082.hg.1	chr2	tribbles homolog 2 (Drosophila)	TRIB2	2.00572	0	-1.77333
TC07000734.hg.1	chr7	inhibitor of growth family, member 3	ING3	2.00602	0	1.55442
TC15001690.hg.1	chr15	tetraspanin 3	TSPAN3	2.00628	0	-1.36144
TC0X000788.hg.1	chrX	microRNA 1184-2, microRNA 1184-3, microRNA 1184-1	MIR1184-2	2.00783	0	-1.47674
TC0X001548.hg.1	chrX	microRNA 1184-1, microRNA 1184-2, microRNA 1184-3	MIR1184-1	2.00783	0	-1.47674
TC0X001553.hg.1	chrX	microRNA 1184-2, microRNA 1184-3, microRNA 1184-1	MIR1184-2	2.00783	0	-1.47674
TC09001772.hg.1	chr9	nasal embryonic LHRH factor	NELF	2.01329	0	1.25643
TC05000401.hg.1	chr5	Ras protein-specific guanine nucleotide-releasing factor 2	RASGRF2	2.0137	0	1.37694
TC05003415.hg.1	chr5	UDP-N-acetyl-alpha-D-galactosamine:polypeptide N-acetylgalactosaminyltransferase 10 (GalNAc-T10)	GALNT10	2.01472	0	1.18935
TC19001016.hg.1	chr19	family with sequence similarity 108, member A1	FAM108A1	2.01515	0	1.68509
TC01001700.hg.1	chr1	Mdm4 p53 binding protein homolog (mouse)	MDM4	2.01564	0	1.56897
TC08000383.hg.1	chr8	v-yes-1 Yamaguchi sarcoma viral related oncogene homolog	LYN	2.01652	2.13725	0
TC02000925.hg.1	chr2	methyl-CpG binding domain protein 5	MBD5	2.01914	0	1.62971
TC08001511.hg.1	chr8	low density lipoprotein receptor-related protein 12	LRP12	2.0198	0	-1.07727
TC02001677.hg.1	chr2	solute carrier family 5 (sodium-dependent vitamin transporter), member 6	SLC5A6	2.02123	0	2.42409
TC07001467.hg.1	chr7	Shwachman-Bodian-Diamond syndrome	SBDS	2.02208	3.51574	0
TC14001159.hg.1	chr14	autophagy related 14	ATG14	2.02806	0	2.4299
TC17001442.hg.1	chr17	plexin domain containing 1	PLXDC1	2.02977	0	1.70576
TC02000521.hg.1	chr2	small nucleolar RNA, C/D box 94	SNORD94	2.03163	1.95164	0
TC14000297.hg.1	chr14	FERM domain containing 6	FRMD6	2.03322	0	1.75412
TC15000021.hg.1	chr15	arginine-glutamic acid dipeptide (RE) repeats pseudogene 3	REREP3	2.03327	0	1.92544
TC06000168.hg.1	chr6	histone cluster 1, H1e	HIST1H1E	2.03332	0	1.04514
TC02000332.hg.1	chr2	eukaryotic translation initiation factor 3, subunit F pseudogene 3	EIF3FP3	2.03473	0	1.5468
TC11000406.hg.1	chr11	MAP-kinase activating death domain	MADD	2.03501	2.42257	0
TC08001356.hg.1	chr8	ncrna:misc_RNA chromosome:GRCh37:8:81396824:81396918:-1 gene:ENSG00000251867 gene_biotype:misc_RNA transcript_biotype:misc_RNA	---	2.03699	0	2.62466
TC17001394.hg.1	chr17	D63785,uc002hlt.1	---	2.03906	3.18144	0
TC06001298.hg.1	chr6	kinesin family member 13A	KIF13A	2.03946	0	-1.04172
TC01003800.hg.1	chr1	lysophosphatidylglycerol acyltransferase 1	LPGAT1	2.04367	0	-1.05914
TC16000349.hg.1	chr16	integrin, alpha L (antigen CD11A (p180), lymphocyte function-associated antigen 1; alpha polypeptide)	ITGAL	2.04391	0	1.09519
TC14000981.hg.1	chr14	granzyme H (cathepsin G-like 2, protein h-CCPX)	GZMH	2.04462	0	1.42949
TC06001800.hg.1	chr6	translocation associated membrane protein 2	TRAM2	2.05091	1.82724	0
TC01000394.hg.1	chr1	erythrocyte membrane protein band 4.1 (elliptocytosis 1, RH-linked)	EPB41	2.05123	0	1.27751
TC17000802.hg.1	chr17	arylsulfatase G	ARSG	2.0533	0	1.53359
TC01000920.hg.1	chr1	CU675524,uc010our.1	---	2.05414	0	2.02879
TC18000266.hg.1	chr18	heat shock factor binding protein 1-like 1	HSBP1L1	2.05554	0	1.6201
TC0X001091.hg.1	chrX	uncharacterized LOC92249	LOC92249	2.05726	0	1.55056
TC05001311.hg.1	chr5	AK056817,uc003jnb.1	---	2.05732	0	-1.30402
TC07000238.hg.1	chr7	havana:lincRNA chromosome:GRCh37:7:36820613:36822394:1 gene:ENSG00000235728 gene_biotype:lincRNA transcript_biotype:lincRNA | cdna:all chromosome:VEGA50:7:36820613:36822394:1 Gene:OTTHUMG00000154944	---	2.05921	0	2.42842
TC10000331.hg.1	chr10	family with sequence similarity 21, member D	FAM21D	2.0604	0	1.42443
TC03000371.hg.1	chr3	cdna:putative chromosome:GRCh37:3:57614537:57640645:1 gene:ENSG00000239801 gene_biotype:antisense transcript_biotype:antisense | cdna:all chromosome:VEGA50:3:57614537:57640645:1 Gene:OTTHUMG00000158638	---	2.06125	0	2.038
TC17001795.hg.1	chr17	DQ572107,uc002jdy.1	---	2.06181	0	-1.14997
TC01003967.hg.1	chr1	exocyst complex component 8	EXOC8	2.06284	0	1.45628
TC07000415.hg.1	chr7	stromal antigen 3-like 4	STAG3L4	2.06336	0	1.82191
TC01002370.hg.1	chr1	runt-related transcription factor 3	RUNX3	2.06568	2.53258	0
TC03001663.hg.1	chr3	KIAA2018	KIAA2018	2.06678	0	1.77125
TC20000128.hg.1	chr20	uncharacterized LOC100270804	LOC100270804	2.06757	0	2.00787
TC13000463.hg.1	chr13	LATS, large tumor suppressor, homolog 2 (Drosophila)	LATS2	2.06777	2.27573	0
TC09001556.hg.1	chr9	RNA binding motif protein 18	RBM18	2.06819	0	1.88674
TC01000812.hg.1	chr1	ribosome production factor 1 homolog (S. cerevisiae)	RPF1	2.07081	0	2.13781
TC03002096.hg.1	chr3	B-cell CLL/lymphoma 6	BCL6	2.07206	6.38625	0
TC16002087.hg.1	chr16	chymotrypsin-like	CTRL	2.07239	0	1.49526
TC20000942.hg.1	chr20	nuclear factor of activated T-cells, cytoplasmic, calcineurin-dependent 2	NFATC2	2.07821	0	-1.13949
TC6_dbb_hap3000091.hg.1	chr6_dbb_hap3	major histocompatibility complex, class II, DP beta 1	HLA-DPB1	2.07821	0	1.63684
TC6_ssto_hap7000085.hg.1	chr6_ssto_hap7	major histocompatibility complex, class II, DP beta 1	HLA-DPB1	2.07821	0	1.63684
TC07000428.hg.1	chr7	Shwachman-Bodian-Diamond syndrome pseudogene 1	SBDSP1	2.07873	2.94248	0
TC01000785.hg.1	chr1	adenylate kinase 5	AK5	2.07989	0	1.9409
TC11002323.hg.1	chr11	havana:lincRNA chromosome:GRCh37:11:116645826:116646592:-1 gene:ENSG00000231611 gene_biotype:lincRNA transcript_biotype:lincRNA | cdna:all chromosome:VEGA50:11:116645826:116646592:-1 Gene:OTTHUMG00000150016	---	2.08077	0	2.0944
TC6_qbl_hap6000210.hg.1	chr6_qbl_hap6	major histocompatibility complex, class II, DP beta 1	HLA-DPB1	2.08132	0	1.64922
TC10002958.hg.1	chr10	phosphatidylinositol 4-kinase type 2 alpha	PI4K2A	2.08148	2.83466	0
TC17001530.hg.1	chr17	cdna:putative chromosome:GRCh37:17:40423352:40424701:-1 gene:ENSG00000236194 gene_biotype:antisense transcript_biotype:antisense | cdna:all chromosome:VEGA50:17:40423352:40424701:-1 Gene:OTTHUMG00000132657	---	2.08698	0	2.12918
TC19000170.hg.1	chr19	small nucleolar RNA, C/D box 105	SNORD105	2.08829	0	1.59801
TC16000581.hg.1	chr16	small nucleolar RNA, C/D box 111	SNORD111	2.08908	0	1.13312
TC17001322.hg.1	chr17	slingshot homolog 2 (Drosophila)	SSH2	2.08974	0	1.03285
TC02001613.hg.1	chr2	tetratricopeptide repeat domain 32	TTC32	2.09204	0	1.31811
TC07001346.hg.1	chr7	H2A histone family, member V	H2AFV	2.09225	0	-1.25525
TC09000541.hg.1	chr9	havana:lincRNA chromosome:GRCh37:9:109213097:109367076:1 gene:ENSG00000234323 gene_biotype:lincRNA transcript_biotype:lincRNA | havana:lincRNA chromosome:GRCh37:9:109040673:109367076:1 gene:ENSG00000234323 gene_biotype:lincRNA transcript_biotype:lincRNA | cdna:all chromosome:VEGA50:9:109213097:109367076:1 Gene:OTTHUMG00000020433 | cdna:all chromosome:VEGA50:9:109040673:109367076:1 Gene:OTTHUMG000…	---	2.09237	0	1.1851
TC02001430.hg.1	chr2	ArfGAP with GTPase domain, ankyrin repeat and PH domain 1	AGAP1	2.09485	0	1.37339
TC6_apd_hap1000123.hg.1	chr6_apd_hap1	major histocompatibility complex, class II, DP beta 1	HLA-DPB1	2.09549	0	1.65091
TC6_mcf_hap5000227.hg.1	chr6_mcf_hap5	major histocompatibility complex, class II, DP beta 1	HLA-DPB1	2.09549	0	1.65091
TC16000438.hg.1	chr16	PAP associated domain containing 5	PAPD5	2.10059	4.57978	0
TC06000552.hg.1	chr6	ncrna:snoRNA chromosome:GRCh37:6:38175050:38175121:1 gene:ENSG00000200706 gene_biotype:snoRNA transcript_biotype:snoRNA	---	2.10124	0	2.13048
TCUn_gl000241000001.hg.1	chrUn_gl000241	BC063132,uc011mgv.2	---	2.10128	0	1.18453
TC0X000011.hg.1	chrX	havana:lincRNA chromosome:GRCh37:X:1851477:1860881:1 gene:ENSG00000223511 gene_biotype:lincRNA transcript_biotype:lincRNA | havana:lincRNA chromosome:GRCh37:X:1853010:1874878:1 gene:ENSG00000223511 gene_biotype:lincRNA transcript_biotype:lincRNA | cdna:all chromosome:VEGA50:X:1851477:1860881:1 Gene:OTTHUMG00000021062 | cdna:all chromosome:VEGA50:X:1853010:1874878:1 Gene:OTTHUMG00000021062	---	2.10314	0	1.48113
TC6_mann_hap4000213.hg.1	chr6_mann_hap4	major histocompatibility complex, class II, DP beta 1	HLA-DPB1	2.10566	0	1.66109
TC01001592.hg.1	chr1	havana:sense_intronic chromosome:GRCh37:1:184377471:184381494:1 gene:ENSG00000230470 gene_biotype:sense_intronic transcript_biotype:sense_intronic | cdna:all chromosome:VEGA50:1:184377471:184381494:1 Gene:OTTHUMG00000035468	---	2.10578	0	1.58645
TC12001806.hg.1	chr12	uncharacterized LOC256021	LOC256021	2.10704	1.79031	0
TC17000918.hg.1	chr17	ring finger protein 213	RNF213	2.10799	0	1.23481
TC04001157.hg.1	chr4	glucosamine-6-phosphate deaminase 2	GNPDA2	2.10996	0	1.22942
TC02001916.hg.1	chr2	SERTA domain containing 2	SERTAD2	2.11198	3.11242	0
TC14000776.hg.1	chr14	AK311282,uc001ykr.1	---	2.11286	0	1.86642
TC17001125.hg.1	chr17	syntaxin 8	STX8	2.11424	0	1.28847
TC10001588.hg.1	chr10	CWF19-like 1, cell cycle control (S. pombe)	CWF19L1	2.11739	0	1.32878
TC07001348.hg.1	chr7	myosin IG	MYO1G	2.11853	0	1.06366
TC04000962.hg.1	chr4	spondin 2, extracellular matrix protein, uncharacterized LOC100130872	SPON2	2.11868	0	2.50188
TC02002592.hg.1	chr2	NCK-associated protein 1	NCKAP1	2.1224	0	1.3041
TC03001772.hg.1	chr3	plexin D1	PLXND1	2.12523	1.79709	0
TC19001517.hg.1	chr19	glia maturation factor, gamma	GMFG	2.12779	0	-1.16356
TC01003408.hg.1	chr1	CD244 molecule, natural killer cell receptor 2B4	CD244	2.13141	0	-1.14858
TC06001131.hg.1	chr6	havana:lincRNA chromosome:GRCh37:6:158703295:158733390:1 gene:ENSG00000236537 gene_biotype:lincRNA transcript_biotype:lincRNA | cdna:all chromosome:VEGA50:6:158703295:158733390:1 Gene:OTTHUMG00000015909	---	2.13181	1.81929	0
TC01000389.hg.1	chr1	glucocorticoid modulatory element binding protein 1	GMEB1	2.13267	0	-1.03559
TC12001507.hg.1	chr12	bridging integrator 2	BIN2	2.13998	0	1.24596
TC19001041.hg.1	chr19	amino-terminal enhancer of split	AES	2.14165	0	1.27482
TC17001319.hg.1	chr17	abhydrolase domain containing 15	ABHD15	2.1425	1.58437	0
TC0X001042.hg.1	chrX	nudix (nucleoside diphosphate linked moiety X)-type motif 11	NUDT11	2.14511	0	1.83656
TC09001325.hg.1	chr9	nuclear factor, interleukin 3 regulated	NFIL3	2.14652	0	2.7169
TC01001270.hg.1	chr1	ncrna:snoRNA chromosome:GRCh37:1:154260936:154261003:1 gene:ENSG00000252682 gene_biotype:snoRNA transcript_biotype:snoRNA	---	2.14858	0	2.08065
TC01001347.hg.1	chr1	pyrin and HIN domain family, member 1	PYHIN1	2.15019	-1.11128	0
TC17001794.hg.1	chr17	intercellular adhesion molecule 2	ICAM2	2.1515	0	-1.31014
TC17001385.hg.1	chr17	chemokine (C-C motif) ligand 3	CCL3	2.15523	3.29036	0
TC13000109.hg.1	chr13	furry homolog (Drosophila)	FRY	2.15804	0	1.68724
TC06001135.hg.1	chr6	DQ586009,uc021zhn.1	---	2.16509	0	1.97377
TC06000408.hg.1	chr6	major histocompatibility complex, class II, DP beta 1	HLA-DPB1	2.16511	0	1.63769
TC10001688.hg.1	chr10	PDZ domain containing 8	PDZD8	2.16613	3.11346	0
TC06001136.hg.1	chr6	cdna:known chromosome:GRCh37:6:159047471:159049322:1 gene:ENSG00000214239 gene_biotype:protein_coding transcript_biotype:protein_coding	---	2.17183	0	1.82072
TC0X000464.hg.1	chrX	diaphanous homolog 2 (Drosophila)	DIAPH2	2.17282	0	1.31153
TC01003479.hg.1	chr1	CD247 molecule	CD247	2.17295	0	1.20274
TC19000440.hg.1	chr19	LSM14A, SCD6 homolog A (S. cerevisiae)	LSM14A	2.17356	0	1.46484
TC08000016.hg.1	chr8	AX747124,uc003wpy.1	---	2.17421	0	2.42608
TC20000413.hg.1	chr20	RNA, U7 small nuclear 6 pseudogene	RNU7-6P	2.17587	2.10357	0
TC0X001519.hg.1	chrX	PDZ domain containing 4	PDZD4	2.17657	0	1.97003
TC18000377.hg.1	chr18	protein tyrosine phosphatase, non-receptor type 2	PTPN2	2.18003	0	1.70522
TC03000108.hg.1	chr3	ensembl_havana_lincrna:lincRNA chromosome:GRCh37:3:18486516:18568000:1 gene:ENSG00000228956 gene_biotype:lincRNA transcript_biotype:antisense | ensembl_havana_lincrna:lincRNA chromosome:GRCh37:3:18507447:18568819:1 gene:ENSG00000228956 gene_biotype:lincRNA transcript_biotype:antisense | cdna:all chromosome:VEGA50:3:18486516:18568000:1 Gene:OTTHUMG00000155346 | cdna:all chromosome:VEGA50:3:1850582…	---	2.18123	1.19431	0
TC08000017.hg.1	chr8	AX747124,uc003wpz.1	---	2.18408	0	2.41829
TC04000809.hg.1	chr4	Rap guanine nucleotide exchange factor (GEF) 2	RAPGEF2	2.18474	2.00926	0
TC06002078.hg.1	chr6	HD domain containing 2	HDDC2	2.19048	0	1.01805
TC07000495.hg.1	chr7	protein tyrosine phosphatase, non-receptor type 12	PTPN12	2.19725	0	1.67726
TC08000326.hg.1	chr8	polymerase (DNA directed), beta	POLB	2.1974	3.29934	0
TC07001004.hg.1	chr7	GTPase, IMAP family member 4	GIMAP4	2.19784	-2.31356	0
TC06000978.hg.1	chr6	l(3)mbt-like 3 (Drosophila)	L3MBTL3	2.19945	0	1.78846
TC11002208.hg.1	chr11	family with sequence similarity 76, member B	FAM76B	2.2014	0	1.51827
TC06001675.hg.1	chr6	serine/threonine kinase 38	STK38	2.20715	0	1.05215
TC02000909.hg.1	chr2	AC009951.2,OTTHUMT00000332783	---	2.20911	0	2.01525
TC02000894.hg.1	chr2	speckle-type POZ protein-like	SPOPL	2.21579	0	1.77717
TC06002062.hg.1	chr6	mannosidase, alpha, class 1A, member 1	MAN1A1	2.21714	0	-1.19787
TC02000778.hg.1	chr2	glycophorin C (Gerbich blood group)	GYPC	2.22259	0	1.25479
TC06004098.hg.1	chr6	phosphatase and actin regulator 2	PHACTR2	2.22383	0	-1.04999
TC19001191.hg.1	chr19	RNA, 5S ribosomal 465	RN5S465	2.22649	0	1.30254
TC02002059.hg.1	chr2	CD8a molecule	CD8A	2.22955	0	1.17783
TC08000479.hg.1	chr8	telomeric repeat binding factor (NIMA-interacting) 1	TERF1	2.23204	0	1.84782
TC02000524.hg.1	chr2	lysine (K)-specific demethylase 3A	KDM3A	2.23232	0	1.32251
TC10000640.hg.1	chr10	interferon-induced protein with tetratricopeptide repeats 5	IFIT5	2.23306	0	1.53128
TC01002940.hg.1	chr1	vav 3 guanine nucleotide exchange factor	VAV3	2.23509	2.29956	0
TC11001884.hg.1	chr11	small nucleolar RNA, C/D box 27, small nucleolar RNA, C/D box 29, small nucleolar RNA, C/D box 26, small nucleolar RNA, C/D box 30, small nucleolar RNA, C/D box 28, small nucleolar RNA, C/D box 22, small nucleolar RNA, C/D box 31, small nucleolar RNA, C/D box 25, small nucleolar RNA host gene 1 (non-protein coding)	SNORD27	2.23587	0	2.55984
TC03001690.hg.1	chr3	leucine rich repeat containing 58	LRRC58	2.2398	0	1.15765
TC15001945.hg.1	chr15	DQ584667,uc010urm.2	---	2.24169	0	1.83421
TC05000525.hg.1	chr5	EPB41L4A antisense RNA 1 (non-protein coding)	EPB41L4A-AS1	2.2421	0	2.28704
TC09001748.hg.1	chr9	chloride intracellular channel 3	CLIC3	2.24418	0	1.58816
TC02000705.hg.1	chr2	zinc finger CCCH-type containing 6	ZC3H6	2.24492	0	-1.1733
TC20001728.hg.1	chr20	protein tyrosine phosphatase, receptor type, A	PTPRA	2.24649	0	1.13454
TC06001732.hg.1	chr6	transcriptional regulating factor 1	TRERF1	2.25052	0	1.18251
TC04000774.hg.1	chr4	KIAA0922	KIAA0922	2.25109	0	-1.09226
TC17001388.hg.1	chr17	chemokine (C-C motif) ligand 3-like 3, chemokine (C-C motif) ligand 3-like 1	CCL3L3	2.25325	0	3.42601
TC14001031.hg.1	chr14	RNA, U7 small nuclear 41 pseudogene	RNU7-41P	2.26019	1.93666	0
TC11001107.hg.1	chr11	sortilin-related receptor, L(DLR class) A repeats containing	SORL1	2.26255	0	1.59073
TC10000836.hg.1	chr10	family with sequence similarity 160, member B1	FAM160B1	2.26969	0	1.70924
TC01000187.hg.1	chr1	EF-hand domain family, member D2	EFHD2	2.2732	0	1.51535
TC11002392.hg.1	chr11	small nucleolar RNA, C/D box 14D	SNORD14D	2.27403	1.46294	0
TC20000944.hg.1	chr20	ATPase, class II, type 9A	ATP9A	2.27456	0	-1.22934
TC05000193.hg.1	chr5	coiled-coil domain containing 152	CCDC152	2.27768	-2.58995	0
TC16001268.hg.1	chr16	ncrna:misc_RNA chromosome:GRCh37:16:74497786:74497886:-1 gene:ENSG00000207525 gene_biotype:misc_RNA transcript_biotype:misc_RNA	---	2.27924	0	4.38231
TC06002270.hg.1	chr6	T-cell activation RhoGTPase activating protein	TAGAP	2.28094	0	1.24474
TC03003406.hg.1	chr3	havana:lincRNA chromosome:GRCh37:3:142850116:142850733:1 gene:ENSG00000241679 gene_biotype:lincRNA transcript_biotype:lincRNA | havana:lincRNA chromosome:GRCh37:3:142842204:142850735:1 gene:ENSG00000241679 gene_biotype:lincRNA transcript_biotype:lincRNA | cdna:all chromosome:VEGA50:3:142850116:142850733:1 Gene:OTTHUMG00000159352 | cdna:all chromosome:VEGA50:3:142842204:142850735:1 Gene:OTTHUMG000…	---	2.28114	0	1.25803
TC20000482.hg.1	chr20	LSM14B, SCD6 homolog B (S. cerevisiae)	LSM14B	2.28147	0	1.55531
TC14001454.hg.1	chr14	modulator of apoptosis 1	MOAP1	2.28188	0	2.03851
TC10000060.hg.1	chr10	havana:lincRNA chromosome:GRCh37:10:6660678:6667308:1 gene:ENSG00000225948 gene_biotype:lincRNA transcript_biotype:lincRNA | cdna:all chromosome:VEGA50:10:6660678:6667308:1 Gene:OTTHUMG00000017624	---	2.29699	0	1.51767
TC04002916.hg.1	chr4	toll-like receptor 1	TLR1	2.29719	0	1.37674
TC01000520.hg.1	chr1	CTP synthase 1	CTPS1	2.30074	0	1.94834
TC11001467.hg.1	chr11	havana:sense_intronic chromosome:GRCh37:11:18529155:18530367:-1 gene:ENSG00000256588 gene_biotype:sense_intronic transcript_biotype:sense_intronic	---	2.30986	0	2.29395
TC11002420.hg.1	chr11	fasciculation and elongation protein zeta 1 (zygin I)	FEZ1	2.31633	-2.07776	0
TC03000817.hg.1	chr3	cdna:putative chromosome:GRCh37:3:150425754:150437782:1 gene:ENSG00000240137 gene_biotype:antisense transcript_biotype:antisense | cdna:putative chromosome:GRCh37:3:150421351:150437775:1 gene:ENSG00000240137 gene_biotype:antisense transcript_biotype:antisense | cdna:putative chromosome:GRCh37:3:150421830:150437933:1 gene:ENSG00000240137 gene_biotype:antisense transcript_biotype:antisense | cdna:a…	---	2.32079	0	1.30611
TC07001918.hg.1	chr7	ncrna:misc_RNA chromosome:GRCh37:7:139794497:139794592:-1 gene:ENSG00000251728 gene_biotype:misc_RNA transcript_biotype:misc_RNA	---	2.32176	0	2.29156
TC12001936.hg.1	chr12	squamous cell carcinoma antigen recognized by T cells 3	SART3	2.32501	3.84419	0
TC18000504.hg.1	chr18	small nucleolar RNA, C/D box 58C	SNORD58C	2.3253	2.38776	0
TC06001059.hg.1	chr6	utrophin	UTRN	2.32933	0	1.51457
TC17001377.hg.1	chr17	chromosome 17 open reading frame 66	C17orf66	2.32962	0	1.49215
TC17000856.hg.1	chr17	AF289551,uc002jok.3	---	2.33138	0	2.5795
TC03001686.hg.1	chr3	AK095366,uc003edb.1	---	2.33486	0	1.4727
TC14000393.hg.1	chr14	pleckstrin homology domain containing, family G (with RhoGef domain) member 3	PLEKHG3	2.3357	0	1.35078
TC01001519.hg.1	chr1	DQ593451,uc021pfb.1	---	2.3378	0	-1.24716
TC01000155.hg.1	chr1	tumor necrosis factor receptor superfamily, member 1B, microRNA 4632	TNFRSF1B	2.34255	0	1.52504
TC06001351.hg.1	chr6	histone cluster 1, H1d	HIST1H1D	2.34887	0	-1.21448
TC15000870.hg.1	chr15	furin (paired basic amino acid cleaving enzyme)	FURIN	2.35893	1.40704	0
TC01003403.hg.1	chr1	SLAM family member 6	SLAMF6	2.35916	-2.14636	0
TC11001214.hg.1	chr11	vacuolar protein sorting 26 homolog B (S. pombe)	VPS26B	2.36302	0	1.3425
TC06001769.hg.1	chr6	cdna:known chromosome:GRCh37:6:46070305:46097443:-1 gene:ENSG00000231769 gene_biotype:antisense transcript_biotype:antisense | cdna:known chromosome:GRCh37:6:46064830:46097328:-1 gene:ENSG00000231769 gene_biotype:antisense transcript_biotype:antisense | cdna:all chromosome:VEGA50:6:46070305:46097443:-1 Gene:OTTHUMG00000014778 | cdna:all chromosome:VEGA50:6:46064830:46097328:-1 Gene:OTTHUMG0000001…	---	2.36524	0	1.26041
TC17001395.hg.1	chr17	chemokine (C-C motif) ligand 3-like 3, chemokine (C-C motif) ligand 3-like 1	CCL3L3	2.36583	0	3.55872
TC01003892.hg.1	chr1	transmembrane protein 63A	TMEM63A	2.36776	0	-1.19204
TC03001537.hg.1	chr3	microRNA 3136	MIR3136	2.37844	3.48872	0
TC17001124.hg.1	chr17	phosphoinositide-3-kinase, regulatory subunit 5	PIK3R5	2.38314	0	1.38505
TC06000004.hg.1	chr6	dual specificity phosphatase 22, dual specificity protein phosphatase 22-like	DUSP22	2.3839	0	1.38321
TC16001291.hg.1	chr16	v-maf musculoaponeurotic fibrosarcoma oncogene homolog (avian)	MAF	2.38598	0	1.61096
TC04000636.hg.1	chr4	FAT tumor suppressor homolog 4 (Drosophila)	FAT4	2.39879	0	1.39738
TC14001136.hg.1	chr14	cdna:known chromosome:GRCh37:14:52433721:52436518:-1 gene:ENSG00000259007 gene_biotype:antisense transcript_biotype:antisense	---	2.40658	0	1.13096
TC19000008.hg.1	chr19	granzyme M (lymphocyte met-ase 1)	GZMM	2.40935	0	1.58542
TC07003321.hg.1	chr7	G protein-coupled receptor 141	GPR141	2.41029	-2.15919	0
TC15001507.hg.1	chr15	RAR-related orphan receptor A	RORA	2.41349	0	1.59273
TC10001128.hg.1	chr10	acyl-CoA binding domain containing 5	ACBD5	2.42721	0	1.38444
TC12001637.hg.1	chr12	CTD (carboxy-terminal domain, RNA polymerase II, polypeptide A) small phosphatase 2	CTDSP2	2.43366	0	-1.11474
TC17000291.hg.1	chr17	BC067347,uc010crb.2	---	2.44363	0	1.6896
TC20000109.hg.1	chr20	destrin (actin depolymerizing factor)	DSTN	2.44661	0	2.08246
TC17000978.hg.1	chr17	ncrna:snoRNA chromosome:GRCh37:17:1519486:1519589:-1 gene:ENSG00000238946 gene_biotype:snoRNA transcript_biotype:snoRNA	---	2.45998	3.211	0
TC11000523.hg.1	chr11	CD6 molecule	CD6	2.47691	-1.81263	0
TC18000213.hg.1	chr18	phorbol-12-myristate-13-acetate-induced protein 1	PMAIP1	2.48424	7.09369	0
TC05000184.hg.1	chr5	prostaglandin E receptor 4 (subtype EP4)	PTGER4	2.48618	0	1.65828
TC18000505.hg.1	chr18	small nucleolar RNA, C/D box 58A	SNORD58A	2.48664	1.82912	0
TC14001497.hg.1	chr14	B-cell CLL/lymphoma 11B (zinc finger protein)	BCL11B	2.48849	-1.48369	0
TC07000836.hg.1	chr7	2,3-bisphosphoglycerate mutase	BPGM	2.49058	0	1.49092
TC17000166.hg.1	chr17	uncharacterized protein MGC12916	MGC12916	2.49344	0	1.52773
TC06000108.hg.1	chr6	myosin regulatory light chain interacting protein, microRNA 4639	MYLIP	2.49433	4.32565	0
TC18000413.hg.1	chr18	Niemann-Pick disease, type C1	NPC1	2.49873	0	1.54999
TC19000773.hg.1	chr19	sialic acid binding Ig-like lectin 7	SIGLEC7	2.50112	0	-1.15017
TC06001529.hg.1	chr6	small nucleolar RNA, C/D box 117	SNORD117	2.5034	1.83498	0
TC6_apd_hap1000080.hg.1	chr6_apd_hap1	small nucleolar RNA, C/D box 117	SNORD117	2.5034	1.83498	0
TC6_cox_hap2000158.hg.1	chr6_cox_hap2	small nucleolar RNA, C/D box 117	SNORD117	2.5034	1.83498	0
TC6_dbb_hap3000147.hg.1	chr6_dbb_hap3	small nucleolar RNA, C/D box 117	SNORD117	2.5034	1.83498	0
TC6_mann_hap4000135.hg.1	chr6_mann_hap4	small nucleolar RNA, C/D box 117	SNORD117	2.5034	1.83498	0
TC6_mcf_hap5000135.hg.1	chr6_mcf_hap5	small nucleolar RNA, C/D box 117	SNORD117	2.5034	1.83498	0
TC6_qbl_hap6000150.hg.1	chr6_qbl_hap6	small nucleolar RNA, C/D box 117	SNORD117	2.5034	1.83498	0
TC6_ssto_hap7000130.hg.1	chr6_ssto_hap7	small nucleolar RNA, C/D box 117	SNORD117	2.5034	1.83498	0
TC09001201.hg.1	chr9	Kruppel-like factor 9	KLF9	2.50354	3.18363	0
TC17001627.hg.1	chr17	mitochondrial ribosomal protein L10	MRPL10	2.50756	0	2.81974
TC02001099.hg.1	chr2	cdna:known chromosome:GRCh37:2:187361840:187365393:1 gene:ENSG00000213953 gene_biotype:protein_coding transcript_biotype:protein_coding	---	2.50862	3.09417	0
TC02000987.hg.1	chr2	havana:lincRNA chromosome:GRCh37:2:166651361:166666520:1 gene:ENSG00000235192 gene_biotype:lincRNA transcript_biotype:lincRNA | cdna:all chromosome:VEGA50:2:166651361:166666520:1 Gene:OTTHUMG00000154036	---	2.52181	0	1.16957
TC12000828.hg.1	chr12	BTB (POZ) domain containing 11	BTBD11	2.52566	0	2.51535
TC0X001370.hg.1	chrX	muscleblind-like splicing regulator 3	MBNL3	2.52772	0	-1.08388
TC11000412.hg.1	chr11	protein tyrosine phosphatase, receptor type, J, uncharacterized LOC100287223	PTPRJ	2.52788	-1.42332	0
TC10001054.hg.1	chr10	family with sequence similarity 107, member B	FAM107B	2.5314	0	1.21842
TC20000388.hg.1	chr20	small nucleolar RNA, C/D box 12B	SNORD12B	2.53495	0	1.8453
TC01002742.hg.1	chr1	AK128734,uc001dbv.3	---	2.53945	3.19018	0
TC08000015.hg.1	chr8	cdna:known chromosome:GRCh37:8:2104674:2142690:1 gene:ENSG00000254304 gene_biotype:processed_transcript transcript_biotype:processed_transcript | cdna:all chromosome:VEGA50:8:2104674:2142690:1 Gene:OTTHUMG00000163631	---	2.54405	0	2.40525
TC05001570.hg.1	chr5	cyclin H	CCNH	2.54476	3.6215	0
TC16001174.hg.1	chr16	NEDD8 activating enzyme E1 subunit 1	NAE1	2.55017	0	-1.10853
TC12000955.hg.1	chr12	purinergic receptor P2X, ligand-gated ion channel, 7	P2RX7	2.55551	0	1.32702
TC01001121.hg.1	chr1	cdna:all chromosome:VEGA50:1:147618673:147621845:1 Gene:OTTHUMG00000043430	---	2.56078	0	1.89639
TC0X000903.hg.1	chrX	SH3-domain kinase binding protein 1	SH3KBP1	2.56509	0	-1.10364
TC20000072.hg.1	chr20	phospholipase C, beta 1 (phosphoinositide-specific)	PLCB1	2.56604	0	1.18186
TC20000561.hg.1	chr20	small nucleolar RNA, C/D box 119	SNORD119	2.56667	1.7625	0
TC01002850.hg.1	chr1	guanylate binding protein 5	GBP5	2.57224	0	-1.31977
TC05001905.hg.1	chr5	RNA, 5S ribosomal 196	RN5S196	2.57266	0	1.55893
TC11001909.hg.1	chr11	RAS guanyl releasing protein 2 (calcium and DAG-regulated)	RASGRP2	2.57499	2.32538	0
TC16001253.hg.1	chr16	small nucleolar RNA, C/D box 71	SNORD71	2.57809	1.28378	0
TC10002969.hg.1	chr10	family with sequence similarity 53, member B	FAM53B	2.58477	0	1.32061
TC12001610.hg.1	chr12	small nucleolar RNA, C/D box 59B	SNORD59B	2.5864	4.00144	0
TC03001496.hg.1	chr3	family with sequence similarity 116, member A	FAM116A	2.59241	0	1.63664
TC10000059.hg.1	chr10	uncharacterized LOC439949	LOC439949	2.59445	-3.10168	0
TC12001207.hg.1	chr12	CD69 molecule	CD69	2.59457	2.52432	0
TC01001356.hg.1	chr1	Fc receptor-like 6	FCRL6	2.60052	1.70512	0
TC0X000579.hg.1	chrX	LON peptidase N-terminal domain and ring finger 3	LONRF3	2.61238	0	2.29201
TC18000414.hg.1	chr18	ncrna:misc_RNA chromosome:GRCh37:18:21161980:21162085:-1 gene:ENSG00000199366 gene_biotype:misc_RNA transcript_biotype:misc_RNA	---	2.61283	0	2.5781
TC19000879.hg.1	chr19	leukocyte-associated immunoglobulin-like receptor 2	LAIR2	2.63217	0	1.64159
TC03001998.hg.1	chr3	TRAF2 and NCK interacting kinase	TNIK	2.63475	0	1.41577
TC10000886.hg.1	chr10	pleckstrin homology domain containing, family A (phosphoinositide binding specific) member 1	PLEKHA1	2.64144	0	-1.15092
TC06002121.hg.1	chr6	vanin 2	VNN2	2.64175	0	-1.47344
TC08002590.hg.1	chr8	dedicator of cytokinesis 5	DOCK5	2.64761	1.02733	0
TC01002206.hg.1	chr1	RNA, U5E small nuclear 4, pseudogene	RNU5E-4P	2.64884	0	1.93483
TC10001691.hg.1	chr10	RAB11 family interacting protein 2 (class I)	RAB11FIP2	2.64901	0	1.61643
TC03001187.hg.1	chr3	IQ motif and Sec7 domain 1	IQSEC1	2.65728	0	1.47643
TC15001297.hg.1	chr15	protein associated with topoisomerase II homolog 2 (yeast)	PATL2	2.65728	0	1.83583
TC20000241.hg.1	chr20	microRNA 644a	MIR644A	2.65871	3.4713	0
TC02002467.hg.1	chr2	LY75-CD302 readthrough, CD302 molecule, lymphocyte antigen 75	LY75-CD302	2.66913	0	-1.11233
TC12002122.hg.1	chr12	solute carrier family 15, member 4	SLC15A4	2.67838	0	1.8986
TC06001133.hg.1	chr6	transmembrane protein 181	TMEM181	2.68091	0	1.61856
TC10000968.hg.1	chr10	ncrna:snRNA chromosome:GRCh37:10:1088233:1088295:-1 gene:ENSG00000238924 gene_biotype:snRNA transcript_biotype:snRNA	---	2.68179	4.8393	0
TC04001670.hg.1	chr4	cathepsin O	CTSO	2.68567	0	1.00328
TC06001747.hg.1	chr6	zinc finger protein 318	ZNF318	2.69088	0	-1.0835
TC12001933.hg.1	chr12	chemokine-like receptor 1	CMKLR1	2.69269	0	1.29998
TC03001767.hg.1	chr3	H1 histone family, member X	H1FX	2.69434	0	1.48692
TC19001541.hg.1	chr19	SERTA domain containing 3	SERTAD3	2.69786	3.59587	0
TC10001074.hg.1	chr10	ST8 alpha-N-acetyl-neuraminide alpha-2,8-sialyltransferase 6	ST8SIA6	2.70182	0	-1.59852
TC0X000980.hg.1	chrX	EF-hand domain (C-terminal) containing 2	EFHC2	2.71262	2.33214	0
TC06000947.hg.1	chr6	heat shock transcription factor 2	HSF2	2.71589	0	1.90273
TC17001921.hg.1	chr17	ncrna:snRNA chromosome:GRCh37:17:76692776:76692879:-1 gene:ENSG00000252391 gene_biotype:snRNA transcript_biotype:snRNA	---	2.71595	3.40368	0
TC06002146.hg.1	chr6	mitogen-activated protein kinase kinase kinase 5	MAP3K5	2.71598	0	1.07341
TC12000178.hg.1	chr12	cyclin-dependent kinase inhibitor 1B (p27, Kip1)	CDKN1B	2.72512	0	1.72712
TC11000206.hg.1	chr11	aryl hydrocarbon receptor nuclear translocator-like	ARNTL	2.73426	0	1.54716
TC12001611.hg.1	chr12	small nucleolar RNA, C/D box 59A	SNORD59A	2.73524	2.93598	0
TC18000500.hg.1	chr18	SMAD family member 7	SMAD7	2.73697	0	1.90609
TC12000822.hg.1	chr12	t-complex 11 (mouse)-like 2	TCP11L2	2.73841	0	2.08056
TC19001135.hg.1	chr19	myosin IF	MYO1F	2.74293	0	1.38874
TC12003236.hg.1	chr12	C-type lectin domain family 2, member D	CLEC2D	2.74573	0	-1.00253
TC17001930.hg.1	chr17	chromobox homolog 4	CBX4	2.75247	3.62002	0
TC13000902.hg.1	chr13	RASA3 intronic transcript 1 (non-protein coding)	RASA3-IT1	2.77095	0	1.92361
TC15000622.hg.1	chr15	SMAD family member 3	SMAD3	2.77731	0	1.03991
TC12001700.hg.1	chr12	uncharacterized LOC100507195	LOC100507195	2.78266	0	1.81016
TC17000783.hg.1	chr17	protein kinase C, alpha	PRKCA	2.78935	-2.14804	0
TC01001090.hg.1	chr1	thioredoxin interacting protein	TXNIP	2.79096	0	1.27041
TC10000865.hg.1	chr10	G protein-coupled receptor kinase 5	GRK5	2.79233	1.39454	0
TC12002123.hg.1	chr12	AK001057,uc001uhw.3	---	2.81882	0	2.83013
TC18000058.hg.1	chr18	guanine nucleotide binding protein (G protein), alpha activating activity polypeptide, olfactory type	GNAL	2.83027	0	1.38689
TC20000975.hg.1	chr20	uncharacterized LOC100291105	LOC100291105	2.83147	3.51584	0
TC15000872.hg.1	chr15	mannosidase, alpha, class 2A, member 2	MAN2A2	2.83409	0	1.09625
TC05001691.hg.1	chr5	havana:lincRNA chromosome:GRCh37:5:115027159:115027864:-1 gene:ENSG00000249021 gene_biotype:lincRNA transcript_biotype:lincRNA | cdna:all chromosome:VEGA50:5:115027159:115027864:-1 Gene:OTTHUMG00000163234	---	2.83625	0	1.83268
TC21000538.hg.1	chr21	integrin, beta 2 (complement component 3 receptor 3 and 4 subunit)	ITGB2	2.83698	0	1.23937
TC01001985.hg.1	chr1	zinc finger protein 238	ZNF238	2.8422	2.79013	0
TC14001123.hg.1	chr14	ninein (GSK3B interacting protein)	NIN	2.85123	0	-1.30717
TC02000199.hg.1	chr2	limb bud and heart development homolog (mouse)	LBH	2.87326	0	-1.18538
TC02001292.hg.1	chr2	chemokine (C-X-C motif) receptor 2	CXCR2	2.89521	0	1.19991
TC09001366.hg.1	chr9	patched 1	PTCH1	2.9097	0	1.12662
TC08001590.hg.1	chr8	F-box protein 32	FBXO32	2.91045	0	3.09735
TC11002451.hg.1	chr11	zinc finger and BTB domain containing 44	ZBTB44	2.91367	0	1.26849
TC05000461.hg.1	chr5	Rho-related BTB domain containing 3	RHOBTB3	2.91606	0	1.55528
TC06001770.hg.1	chr6	ectonucleotide pyrophosphatase/phosphodiesterase 5 (putative)	ENPP5	2.91689	0	-1.22071
TC05001314.hg.1	chr5	DQ601842,uc021xyf.1	---	2.91698	1.43694	0
TC05001456.hg.1	chr5	havana:lincRNA chromosome:GRCh37:5:70328995:70330227:-1 gene:ENSG00000254353 gene_biotype:lincRNA transcript_biotype:lincRNA | cdna:all chromosome:VEGA50:5:70328995:70330227:-1 Gene:OTTHUMG00000163317	---	2.91972	0	1.66546
TC16001315.hg.1	chr16	zinc finger, DHHC-type containing 7	ZDHHC7	2.94236	2.24893	0
TC01000741.hg.1	chr1	interleukin 12 receptor, beta 2	IL12RB2	2.94397	0	1.00165
TC0X000574.hg.1	chrX	dedicator of cytokinesis 11	DOCK11	2.94471	0	1.08527
TC11000919.hg.1	chr11	ankyrin repeat domain 49	ANKRD49	2.96508	0	2.33417
TC02001083.hg.1	chr2	integrin, alpha 4 (antigen CD49D, alpha 4 subunit of VLA-4 receptor)	ITGA4	2.97118	0	1.30894
TC10001641.hg.1	chr10	inositol 1,4,5-trisphosphate receptor interacting protein	ITPRIP	2.98117	0	4.84192
TC04000564.hg.1	chr4	coiled-coil domain containing 109B	CCDC109B	2.98127	0	-1.30061
TC11001026.hg.1	chr11	zinc finger and BTB domain containing 16	ZBTB16	2.99552	0	1.51551
TC16001342.hg.1	chr16	ring finger protein 166	RNF166	2.99935	0	2.53806
TC04002917.hg.1	chr4	toll-like receptor 6	TLR6	2.99954	0	1.72064
TC09000928.hg.1	chr9	basonuclin 2	BNC2	3.02001	0	2.3713
TC12001625.hg.1	chr12	DNA-damage-inducible transcript 3	DDIT3	3.02424	4.66714	0
TC01002384.hg.1	chr1	platelet-activating factor acetylhydrolase 2, 40kDa	PAFAH2	3.02993	0	2.01897
TC22000393.hg.1	chr22	tetratricopeptide repeat domain 38	TTC38	3.03184	0	2.27969
TC14000773.hg.1	chr14	protein phosphatase 2, regulatory subunit B', gamma	PPP2R5C	3.0321	0	1.63011
TC12001529.hg.1	chr12	keratin 72	KRT72	3.03677	0	3.26899
TC14000774.hg.1	chr14	BC062337,uc001ykl.1	---	3.04348	0	2.79565
TC02002767.hg.1	chr2	chemokine (C-X-C motif) receptor 1	CXCR1	3.04759	0	1.78366
TC17001015.hg.1	chr17	ATPase, Ca++ transporting, ubiquitous	ATP2A3	3.04768	0	-1.40994
TC04000396.hg.1	chr4	solute carrier family 4, sodium bicarbonate cotransporter, member 4	SLC4A4	3.06941	0	-1.81261
TC03001849.hg.1	chr3	transcription factor Dp-2 (E2F dimerization partner 2)	TFDP2	3.08689	0	2.07224
TC12001626.hg.1	chr12	microRNA 616	MIR616	3.11296	0	4.14511
TC15000949.hg.1	chr15	insulin-like growth factor 1 receptor	IGF1R	3.12579	0	-1.03334
TC0X001420.hg.1	chrX	small nucleolar RNA, C/D box 61	SNORD61	3.12841	2.02071	0
TC07001285.hg.1	chr7	acyloxyacyl hydrolase (neutrophil)	AOAH	3.13784	-1.11188	0
TC02001550.hg.1	chr2	long intergenic non-protein coding RNA 299	LINC00299	3.14344	0	2.19755
TC10000992.hg.1	chr10	cdna:known chromosome:GRCh37:10:5319063:5327888:-1 gene:ENSG00000215267 gene_biotype:pseudogene transcript_biotype:processed_transcript	---	3.15341	0	1.04091
TC07000899.hg.1	chr7	maltase-glucoamylase (alpha-glucosidase)	MGAM	3.15715	0	3.06194
TC17000722.hg.1	chr17	yippee-like 2 (Drosophila)	YPEL2	3.17496	0	1.67011
TC10000145.hg.1	chr10	plexin domain containing 2	PLXDC2	3.17571	0	-1.17204
TC17001059.hg.1	chr17	NLR family, pyrin domain containing 1, uncharacterized LOC728392, RNA, U7 small nuclear 31 pseudogene	NLRP1	3.18353	1.88572	0
TC12001431.hg.1	chr12	cdna:known chromosome:GRCh37:12:47529545:47532153:-1 gene:ENSG00000258352 gene_biotype:pseudogene transcript_biotype:processed_transcript	---	3.19554	0	1.57094
TC09000359.hg.1	chr9	transducin-like enhancer of split 4 (E(sp1) homolog, Drosophila)	TLE4	3.19699	0	1.17423
TC03001433.hg.1	chr3	calcium channel, voltage-dependent, alpha 2/delta subunit 2	CACNA2D2	3.20479	0	2.47162
TC04001267.hg.1	chr4	sulfotransferase family, cytosolic, 1B, member 1	SULT1B1	3.20805	0	1.86008
TC09001287.hg.1	chr9	ATP/GTP binding protein 1	AGTPBP1	3.20981	0	1.8807
TC02002890.hg.1	chr2	AX748264,uc002vvl.1	---	3.21383	0	1.75905
TC01001591.hg.1	chr1	chromosome 1 open reading frame 21	C1orf21	3.27078	0	1.17537
TC05001676.hg.1	chr5	erythrocyte membrane protein band 4.1 like 4A	EPB41L4A	3.29891	0	1.25611
TC07001736.hg.1	chr7	ataxin 7-like 1	ATXN7L1	3.3106	0	1.34163
TC07001917.hg.1	chr7	jumonji C domain containing histone demethylase 1 homolog D (S. cerevisiae)	JHDM1D	3.31721	0	2.19451
TC17001698.hg.1	chr17	transducer of ERBB2, 1	TOB1	3.32274	3.85278	0
TC10002925.hg.1	chr10	aldo-keto reductase family 1, member C3 (3-alpha hydroxysteroid dehydrogenase, type II)	AKR1C3	3.32473	0	1.12028
TC05001768.hg.1	chr5	cdna:known chromosome:GRCh37:5:131804579:131808735:-1 gene:ENSG00000234290 gene_biotype:antisense transcript_biotype:antisense | cdna:all chromosome:VEGA50:5:131804579:131808735:-1 Gene:OTTHUMG00000059495	---	3.32768	8.72788	0
TC01000426.hg.1	chr1	lymphocyte-specific protein tyrosine kinase	LCK	3.3291	-1.66734	0
TC02002127.hg.1	chr2	mannosyl (alpha-1,3-)-glycoprotein beta-1,4-N-acetylglucosaminyltransferase, isozyme A	MGAT4A	3.33001	0	1.54845
TC22000667.hg.1	chr22	phosphoinositide-3-kinase interacting protein 1	PIK3IP1	3.33892	2.48083	0
TC05000389.hg.1	chr5	junction mediating and regulatory protein, p53 cofactor	JMY	3.35787	5.98525	0
TC01003767.hg.1	chr1	Fas apoptotic inhibitory molecule 3	FAIM3	3.37505	0	1.5293
TC21000262.hg.1	chr21	DIP2A intronic transcript 1 (non-protein coding)	DIP2A-IT1	3.39212	2.87314	0
TC18000160.hg.1	chr18	SET binding protein 1	SETBP1	3.39847	-1.23147	0
TC19001366.hg.1	chr19	BC038574,uc002nrd.3	---	3.44148	2.64697	0
TC05001833.hg.1	chr5	ncrna:snoRNA chromosome:GRCh37:5:137894659:137894728:-1 gene:ENSG00000222937 gene_biotype:snoRNA transcript_biotype:snoRNA	---	3.44607	6.05724	0
TC02002399.hg.1	chr2	zinc finger E-box binding homeobox 2, ZEB2 antisense RNA 1 (non-protein coding)	ZEB2	3.46225	0	2.32654
TC12000150.hg.1	chr12	havana:sense_intronic chromosome:GRCh37:12:9811163:9814681:1 gene:ENSG00000257027 gene_biotype:sense_intronic transcript_biotype:sense_intronic	---	3.46323	0	-1.18291
TC11000117.hg.1	chr11	olfactory receptor, family 56, subfamily B, member 1, tripartite motif containing 22	OR56B1	3.46622	0	-1.0849
TC03000149.hg.1	chr3	transforming growth factor, beta receptor II (70/80kDa)	TGFBR2	3.46634	0	-1.15492
TC19000321.hg.1	chr19	Kruppel-like factor 2 (lung)	KLF2	3.48179	14.5836	0
TC13000733.hg.1	chr13	Kruppel-like factor 12	KLF12	3.50914	0	2.02432
TC12001462.hg.1	chr12	ncrna:misc_RNA chromosome:GRCh37:12:49321722:49321816:-1 gene:ENSG00000201678 gene_biotype:misc_RNA transcript_biotype:misc_RNA	---	3.52532	1.29573	0
TC10000093.hg.1	chr10	calcium/calmodulin-dependent protein kinase ID, uncharacterized LOC283070	CAMK1D	3.52955	0	1.16779
TC04001152.hg.1	chr4	ATPase, aminophospholipid transporter (APLT), class I, type 8A, member 1	ATP8A1	3.55673	0	1.3847
TC0X001120.hg.1	chrX	chromosome X open reading frame 65	CXorf65	3.57246	1.58034	0
TC20000920.hg.1	chr20	phosphatidylinositol-3,4,5-trisphosphate-dependent Rac exchange factor 1	PREX1	3.63184	-1.44478	0
TC11000876.hg.1	chr11	protease, serine, 23	PRSS23	3.63299	0	3.58291
TC05000084.hg.1	chr5	family with sequence similarity 105, member A	FAM105A	3.63359	0	1.30481
TC18000278.hg.1	chr18	v-yes-1 Yamaguchi sarcoma viral oncogene homolog 1	YES1	3.64891	2.97746	0
TC11002355.hg.1	chr11	B-cell CLL/lymphoma 9-like	BCL9L	3.76089	0	2.16002
TC08000412.hg.1	chr8	chromodomain helicase DNA binding protein 7	CHD7	3.78153	0	1.6998
TC01001306.hg.1	chr1	synaptotagmin XI	SYT11	3.79296	0	1.02983
TC20000449.hg.1	chr20	RNA binding motif protein 38	RBM38	3.83007	6.50606	0
TC12000143.hg.1	chr12	havana:lincRNA chromosome:GRCh37:12:9399093:9410556:1 gene:ENSG00000256427 gene_biotype:lincRNA transcript_biotype:lincRNA	---	3.85244	0	1.96589
TC03000880.hg.1	chr3	protein phosphatase, Mg2+/Mn2+ dependent, 1L	PPM1L	3.85402	0	2.24078
TC16000492.hg.1	chr16	G protein-coupled receptor 114	GPR114	3.85762	0	-1.66465
TC11000980.hg.1	chr11	ataxia telangiectasia mutated	ATM	3.85848	0	1.25708
TC01002977.hg.1	chr1	potassium voltage-gated channel, shaker-related subfamily, member 3	KCNA3	3.89015	0	-1.58367
TC06001329.hg.1	chr6	family with sequence similarity 65, member B	FAM65B	3.90651	0	1.12877
TC01004040.hg.1	chr1	v-akt murine thymoma viral oncogene homolog 3 (protein kinase B, gamma)	AKT3	3.93645	1.1944	0
TC20000469.hg.1	chr20	zinc finger protein 831	ZNF831	3.95706	0	1.26965
TC0X001543.hg.1	chrX	GRB2-associated binding protein 3	GAB3	3.96231	0	1.22998
TC17000764.hg.1	chr17	tetratricopeptide repeat, ankyrin repeat and coiled-coil containing 2	TANC2	3.97935	0	1.28266
TC12003235.hg.1	chr12	C-type lectin domain family 2, member D pseudogene	LOC374443	4.00344	0	1.30845
TC12001925.hg.1	chr12	cryptochrome 1 (photolyase-like)	CRY1	4.02035	0	2.32807
TC16001339.hg.1	chr16	cytochrome b-245, alpha polypeptide	CYBA	4.07681	0	1.9925
TC01001624.hg.1	chr1	regulator of G-protein signaling 2, 24kDa	RGS2	4.10343	15.7218	0
TC05001484.hg.1	chr5	family with sequence similarity 169, member A	FAM169A	4.12192	2.37752	0
TC11002242.hg.1	chr11	platelet derived growth factor D	PDGFD	4.16443	0	-1.3911
TC05000814.hg.1	chr5	adrenoceptor beta 2, surface	ADRB2	4.25022	0	1.58279
TC01006339.hg.1	chr1	Fc fragment of IgG, low affinity IIc, receptor for (CD32) (gene/pseudogene)	FCGR2C	4.28533	0	2.15463
TC13000871.hg.1	chr13	insulin receptor substrate 2	IRS2	4.35756	7.52716	0
TC01001372.hg.1	chr1	SLAM family member 7	SLAMF7	4.36001	-1.19854	0
TC09000993.hg.1	chr9	leucine rich repeat and Ig domain containing 2	LINGO2	4.44671	0	1.32044
TC07001959.hg.1	chr7	AY006263,uc003wan.1	---	4.46566	5.40414	0
TC01001673.hg.1	chr1	leucine-rich repeat containing G protein-coupled receptor 6	LGR6	4.48765	0	3.45416
TC01003745.hg.1	chr1	NUAK family, SNF1-like kinase, 2	NUAK2	4.50572	6.17349	0
TC12003226.hg.1	chr12	FK506 binding protein 11, 19 kDa	FKBP11	4.50714	0	2.81656
TC03001850.hg.1	chr3	glycerol kinase 5 (putative)	GK5	4.52192	0	2.89171
TC11002092.hg.1	chr11	arrestin, beta 1	ARRB1	4.61643	-1.40136	0
TC22000907.hg.1	chr22	megalencephalic leukoencephalopathy with subcortical cysts 1	MLC1	4.73789	2.2191	0
TC17000794.hg.1	chr17	phosphatidylinositol transfer protein, cytoplasmic 1	PITPNC1	4.8136	0	1.08832
TC06000624.hg.1	chr6	ectonucleotide pyrophosphatase/phosphodiesterase 4 (putative)	ENPP4	4.88863	0	1.03986
TC14000332.hg.1	chr14	pellino E3 ubiquitin protein ligase family member 2	PELI2	4.89539	2.44276	0
TC14000386.hg.1	chr14	spectrin repeat containing, nuclear envelope 2	SYNE2	4.9432	1.28231	0
TC02001030.hg.1	chr2	integrin, alpha 6	ITGA6	4.98455	0	2.48699
TC0X001037.hg.1	chrX	diacylglycerol kinase, kappa	DGKK	4.98533	0	2.25171
TC12001530.hg.1	chr12	keratin 73	KRT73	5.05067	0	4.7603
TC08001602.hg.1	chr8	metastasis suppressor 1	MTSS1	5.06216	0	1.45374
TC16000300.hg.1	chr16	SH3-binding domain kinase 1	SBK1	5.12409	0	2.19755
TC10001014.hg.1	chr10	protein kinase C, theta	PRKCQ	5.13648	-1.59159	0
TC02000626.hg.1	chr2	havana:sense_intronic chromosome:GRCh37:2:103055173:103056935:1 gene:ENSG00000234389 gene_biotype:sense_intronic transcript_biotype:sense_intronic | cdna:all chromosome:VEGA50:2:103055173:103056935:1 Gene:OTTHUMG00000153092	---	5.1713	0	1.35881
TC01003997.hg.1	chr1	LYST intronic transcript 1 (non-protein coding)	LYST-IT1	5.26527	3.20988	0
TC11002162.hg.1	chr11	synaptotagmin-like 2	SYTL2	5.29876	0	1.34522
TC01003407.hg.1	chr1	CD48 molecule	CD48	5.34847	0	-1.30209
TC08001620.hg.1	chr8	uncharacterized LOC100130231	LOC100130231	5.38875	0	-1.00084
TC11000639.hg.1	chr11	DQ587981,uc021qlp.1	---	5.42471	5.11543	0
TC0X000767.hg.1	chrX	transketolase-like 1	TKTL1	5.54207	0	3.89383
TC07001548.hg.1	chr7	pigeon homolog (Drosophila)	PION	5.54853	0	2.15597
TC12000818.hg.1	chr12	chromosome 12 open reading frame 75	C12orf75	5.64524	0	1.55064
TC01003364.hg.1	chr1	cdna:putative chromosome:GRCh37:1:157644111:157646522:-1 gene:ENSG00000241609 gene_biotype:processed_transcript transcript_biotype:processed_transcript | cdna:all chromosome:VEGA50:1:157644111:157646522:-1 Gene:OTTHUMG00000019401	---	5.7499	0	1.25638
TC11001061.hg.1	chr11	CD3g molecule, gamma (CD3-TCR complex)	CD3G	5.75445	1.25285	0
TC03001304.hg.1	chr3	chemokine (C-X3-C motif) receptor 1	CX3CR1	5.84783	-1.46981	0
TC01000909.hg.1	chr1	sphingosine-1-phosphate receptor 1	S1PR1	5.91838	4.66609	0
TC01003113.hg.1	chr1	CD160 molecule	CD160	5.9331	0	2.33311
TC07003322.hg.1	chr7	NME/NM23 family member 8	NME8	5.97654	0	1.52837
TC02004995.hg.1	chr2	interleukin 18 receptor 1	IL18R1	6.05833	-1.02178	0
TC04000750.hg.1	chr4	cdna:all chromosome:VEGA50:4:152061143:152062255:1 Gene:OTTHUMG00000161448	---	6.06183	7.77701	0
TC06002152.hg.1	chr6	interferon gamma receptor 1	IFNGR1	6.16743	5.37293	0
TC05001481.hg.1	chr5	ectodermal-neural cortex 1 (with BTB-like domain)	ENC1	6.17567	13.2812	0
TC19000180.hg.1	chr19	solute carrier family 44, member 2	SLC44A2	6.18872	0	-1.00547
TC0X000609.hg.1	chrX	SH2 domain containing 1A	SH2D1A	6.2543	0	1.20565
TC07001546.hg.1	chr7	fibrinogen-like 2	FGL2	6.30975	0	2.30336
TC11000214.hg.1	chr11	phosphodiesterase 3B, cGMP-inhibited	PDE3B	6.39941	-1.29748	0
TC17000613.hg.1	chr17	T-box 21	TBX21	6.44112	0	1.74726
TC09000357.hg.1	chr9	centrosomal protein 78kDa	CEP78	6.51208	0	1.9314
TC17000780.hg.1	chr17	cdna:known chromosome:GRCh37:17:62950242:62952716:1 gene:ENSG00000232457 gene_biotype:protein_coding transcript_biotype:protein_coding	---	6.65517	0	2.13312
TC16000493.hg.1	chr16	G protein-coupled receptor 56	GPR56	6.83436	0	3.84439
TC10001376.hg.1	chr10	sparc/osteonectin, cwcv and kazal-like domains proteoglycan (testican) 2	SPOCK2	6.89321	2.97528	0
TC04000221.hg.1	chr4	Kruppel-like factor 3 (basic)	KLF3	7.09039	3.06076	0
TC05001641.hg.1	chr5	solute carrier organic anion transporter family, member 4C1	SLCO4C1	7.13036	0	-1.06514
TC12000152.hg.1	chr12	killer cell lectin-like receptor subfamily F, member 1	KLRF1	7.28617	1.55546	0
TC02002378.hg.1	chr2	chemokine (C-X-C motif) receptor 4	CXCR4	7.63432	0	2.60177
TC0X000449.hg.1	chrX	havana:lincRNA chromosome:GRCh37:X:88678737:88696910:1 gene:ENSG00000225012 gene_biotype:lincRNA transcript_biotype:lincRNA | havana:lincRNA chromosome:GRCh37:X:88678737:88701982:1 gene:ENSG00000225012 gene_biotype:lincRNA transcript_biotype:lincRNA | cdna:all chromosome:VEGA50:X:88678737:88696910:1 Gene:OTTHUMG00000021953 | cdna:all chromosome:VEGA50:X:88678737:88701982:1 Gene:OTTHUMG00000021953	---	7.67111	0	1.93593
TC02002891.hg.1	chr2	ADP-ribosylation factor-like 4C	ARL4C	7.75933	0	2.52422
TC06002238.hg.1	chr6	spectrin repeat containing, nuclear envelope 1	SYNE1	8.06666	2.28559	0
TC16000260.hg.1	chr16	protein kinase C, beta	PRKCB	8.08535	0	1.75671
TC01000372.hg.1	chr1	chromosome 1 open reading frame 38	C1orf38	8.3297	0	3.66286
TC08001656.hg.1	chr8	transmembrane protein 71	TMEM71	8.39246	0	1.17615
TC12000138.hg.1	chr12	killer cell lectin-like receptor subfamily G, member 1	KLRG1	8.44832	0	-1.14672
TC12000413.hg.1	chr12	GRP1 (general receptor for phosphoinositides 1)-associated scaffold protein	GRASP	8.48822	11.2686	0
TC01006308.hg.1	chr1	Fc fragment of IgG, low affinity IIIb, receptor (CD16b)	FCGR3B	8.89723	0	-1.03873
TC04001344.hg.1	chr4	placenta-specific 8	PLAC8	9.20547	0	1.41544
TC01003365.hg.1	chr1	Fc receptor-like 3	FCRL3	9.31648	0	1.08853
TC19001167.hg.1	chr19	sphingosine-1-phosphate receptor 5	S1PR5	9.6365	0	4.27471
TC17001820.hg.1	chr17	solute carrier family 16, member 6 (monocarboxylic acid transporter 7)	SLC16A6	9.7849	0	2.16609
TC14000303.hg.1	chr14	guanine nucleotide binding protein (G protein), gamma 2	GNG2	10.2975	1.71401	0
TC01002864.hg.1	chr1	transforming growth factor, beta receptor III	TGFBR3	10.3272	0	2.25981
TC13000901.hg.1	chr13	RAS p21 protein activator 3	RASA3	10.6171	2.22056	0
TC02000625.hg.1	chr2	havana:sense_intronic chromosome:GRCh37:2:103050417:103051800:1 gene:ENSG00000236525 gene_biotype:sense_intronic transcript_biotype:sense_intronic | cdna:all chromosome:VEGA50:2:103050417:103051800:1 Gene:OTTHUMG00000153098	---	12.3234	0	1.37361
TC17000026.hg.1	chr17	RAP1 GTPase activating protein 2	RAP1GAP2	12.5849	6.76406	0
TC0X002306.hg.1	chrX	purinergic receptor P2Y, G-protein coupled, 8	P2RY8	14.4309	2.30252	0
TC01006307.hg.1	chr1	Fc fragment of IgG, low affinity IIIa, receptor (CD16a)	FCGR3A	14.6407	-1.079	0
TC18000566.hg.1	chr18	CD226 molecule	CD226	17.7188	1.40176	0
TC02000623.hg.1	chr2	interleukin 18 receptor accessory protein	IL18RAP	28.779	0	-1.07112
TC04002941.hg.1	chr4	fibroblast growth factor binding protein 2	FGFBP2	59.9433	0	5.52884
