# Supplementary material for: Induced Human Decidual NK-Like Cells Improve Utero-Placental Perfusion in Mice
Source: PLoS One. 2016 Oct 13;11(10):e0164353. doi: 10.1371/journal.pone.0164353 (PMC5063315; doi:10.1371/journal.pone.0164353)
Supplement: S3 File — 136 pathways significantly affected (P value < 0.001) in at least one of the following pair wise comparisons: idNK_CD56Dim vs. dNK, idNK_CD56Bright vs. dNK, pNK_CD56Bright vs. dNK, pNK_CD56Dim vs. dNK or pNK_CD56Bright vs. pNK_CD56Dim. The P value is a significance level with smaller P values indicating increasing confidence in the effect on the pathway. (XLSX) [file pone.0164353.s005.xlsx]

## Sheet: Supplemental File 3 
	-log (p-value)	-log (p-value)	-log (p-value)	-log (p-value)	-log (p-value)	-log (p-value)
Canonical Pathway	idNK_Dim-vs-dNK-FDR0.05-FC1	idNK_Br-vs-dNK-FDR0.05-FC1	pNK_Br-vs-dNK-FDR0.05-FC1	pNK_Dim-vs-dNK-FDR0.05-FC1	pNK_Br-vs-pNK_Dim-FDR0.05-FC1	idNK_Br-vs-idNK_Dim-FDR0.05-FC1
Graft-versus-Host Disease Signaling	0	0	3.37456	0.662635	5.61725
Autoimmune Thyroid Disease Signaling	0	0	1.87741	0.306594	3.56873
Notch Signaling	0	0.375344	2.26671	0.413229	3.11516	1.57496
Communication between Innate and Adaptive Immune Cells	0	0.892383	2.20799	2.3402	5.00055	0.907468
Thyroid Cancer Signaling	0	0	0	0.386162	3.01124
Eicosanoid Signaling	0.280396	1.05552	1.38481	0.747786	3.69222	3.07866
Crosstalk between Dendritic Cells and Natural Killer Cells	0.344707	1.2764	5.53327	2.3721	7.75702	2.50631
Wnt/Î_-catenin Signaling	0.351542	0	0.834735	1.41434	5.22457
Nur77 Signaling in T Lymphocytes	0.37814	0.818218	1.07637	0.899203	3.19346	0.510495
Differential Regulation of Cytokine Production in Intestinal Epithelial Cells by IL-17A and IL-17F	0.394347	1.26999	3.27902	1.34695	3.04745	0.844861
Cytotoxic T Lymphocyte-mediated Apoptosis of Target Cells	0.524786	0.468168	3.46765	1.60859	4.53686	0.71405
Tight Junction Signaling	0.689494	0	1.37098	2.54399	3.10836	0
Epithelial Adherens Junction Signaling	0.785674	0.73195	2.3197	1.14665	3.26682	0.203745
Androgen Signaling	0.877842	0.887477	1.69603	3.25437	2.83431
Role of Pattern Recognition Receptors in Recognition of Bacteria and Viruses	0.922196	2.48513	4.50224	4.52943	2.5935	0.322985
Fcg Receptor-mediated Phagocytosis in Macrophages and Monocytes	0.985335	2.58654	3.30728	2.27792	0.979291	0.332881
Hematopoiesis from Pluripotent Stem Cells	1.08511	0.904261	1.73468	3.4382	1.125	1.34067
CTLA4 Signaling in Cytotoxic T Lymphocytes	1.10008	0.942951	2.87421	3.60705	2.15126	0.350364
TREM1 Signaling	1.10604	3.31315	3.38223	5.74044	1.82922
Corticotropin Releasing Hormone Signaling	1.12532	1.57218	0.896837	3.21935	1.65447	0.75818
Granzyme B Signaling	1.17694	0.338417	1.94289		3.68831
Ephrin A Signaling	1.18759	0.975933	4.07068	1.58996	0.216655
PEDF Signaling	1.21768	0.890343	3.56294	1.92144	1.31832
LXR/RXR Activation	1.23692	1.06371	2.9614	3.49031	0.38402	0.254369
Type I Diabetes Mellitus Signaling	1.23768	0.947696	3.37748	1.86763	6.79458	0.287263
Ceramide Signaling	1.31201	0.737968	1.98169	3.32937	1.71878
G-Protein Coupled Receptor Signaling	1.44125	1.73523	0.596103	3.09916	2.80712	1.52832
TR/RXR Activation	1.52397	0.996594	2.38715	3.74207	1.08808
IL-12 Signaling and Production in Macrophages	1.53083	2.32674	3.1224	3.0646	0.931165
PTEN Signaling	1.62061	2.78511	1.17812	1.64038	3.33049	0.261495
Regulation of the Epithelial-Mesenchymal Transition Pathway	1.62861	1.09342	2.04718	1.94178	3.10092	0
CCR5 Signaling in Macrophages	1.63741	2.33117	3.61024	3.81144	5.11759	0.425964
Myc Mediated Apoptosis Signaling	1.67104	1.66916	4.2569	3.05283	0.995838
VEGF Signaling	1.67605	3.17596	2.17976	1.81461	0.99213
Reelin Signaling in Neurons	1.72284	0.753411	1.04462	4.03281	0.709827	0.38539
Nitric Oxide Signaling in the Cardiovascular System	1.76395	2.32627	3.02413	3.67182	0.883491
Paxillin Signaling	1.76395	2.83727	2.46053	4.29316	0.883491	0.307392
Endothelin-1 Signaling	1.83178	1.52911	2.21682	3.43311	3.28537	0.96568
Huntington's Disease Signaling	1.83869	2.32763	2.90242	3.92489	1.17038
B Cell Receptor Signaling	1.84278	1.41858	1.64633	3.31898	0.714515
Atherosclerosis Signaling	1.84895	2.19805	4.08991	3.45521	0.679868	0.707431
Phospholipase C Signaling	1.88046	2.12345	1.58954	4.09518	1.42031	0
NRF2-mediated Oxidative Stress Response	1.94172	4.29524	2.48528	1.96054	1.22205
IL-15 Signaling	2.00545	2.11014	3.32739	1.70761	0
Melatonin Signaling	2.07467	1.79625	1.72409	3.14015	1.94979
Agranulocyte Adhesion and Diapedesis	2.12619	2.3592	7.35224	8.7922	4.19459	0.454759
P2Y Purigenic Receptor Signaling Pathway	2.21251	1.38869	1.93355	4.02178	1.51176
Sphingosine-1-phosphate Signaling	2.23145	1.25406	3.30897	3.90629	0.788673	0.281845
p70S6K Signaling	2.27904	2.25137	2.9911	4.10026	1.0838
eNOS Signaling	2.29597	3.37462	3.7746	4.25588	0.333739	0.232375
ERK/MAPK Signaling	2.36789	3.11475	2.75852	3.01095	1.1424
ILK Signaling	2.39491	2.3161	2.78029	5.02069	1.54136	0
CD28 Signaling in T Helper Cells	2.41821	1.50834	3.69724	2.12002	2.14211	0.266394
Granulocyte Adhesion and Diapedesis	2.42142	3.04269	7.84096	10.0997	3.83844	0.48924																								1
Integrin Signaling	2.45268	4.24788	3.48537	4.68588	1.05934	0.420501
T Helper Cell Differentiation	2.60718	4.30594	3.65843	3.86476	6.11409	0.430877
Fc Epsilon RI Signaling	2.683	3.08726	4.60696	3.94705	0.798602	0.284537
Renin-Angiotensin Signaling	2.683	3.08726	2.77078	2.81504	2.28734	0.284537
CXCR4 Signaling	2.70601	3.17349	2.62646	5.15132	1.53912
p38 MAPK Signaling	2.75642	2.78511	1.57587	3.05084	2.10281
Leukocyte Extravasation Signaling	2.75965	3.74227	6.82349	4.6538	1.82948	0																								1
iCOS-iCOSL Signaling in T Helper Cells	2.76406	2.15078	4.03401	3.43649	2.33117	0.290026
Role of Osteoblasts, Osteoclasts and Chondrocytes in Rheumatoid Arthritis	2.81407	2.38653	2.96406	3.54794	4.00679	0.363133
PKCθ¸ Signaling in T Lymphocytes	2.83518	1.50834	2.57003	3.11696	2.73719	0.266394
Caveolar-mediated Endocytosis Signaling	2.8614	3.36067	1.61723	5.80915	1.26397	0.407159
Role of NFAT in Regulation of the Immune Response	2.86861	1.89426	2.67933	6.8393	5.22457	0.971307																								1
Colorectal Cancer Metastasis Signaling	2.87337	1.67498	2.16194	3.88817	4.12303	0.316678
Gaq Signaling	2.87607	3.32576	1.44841	4.19394	1.17451
Role of NFAT in Cardiac Hypertrophy	2.88694	3.2748	2.02919	4.65149	1.60218
STAT3 Pathway	2.91444	2.22022	0.421684	0.948885	3.29447	1.06721
Germ Cell-Sertoli Cell Junction Signaling	2.9896	3.0858	1.32659	1.31891	0.737368
Calcium-induced T Lymphocyte Apoptosis	2.99664	4.00967	1.96617	4.2693	4.62115	0.467938
Cardiac Hypertrophy Signaling	3.00963	2.28915	0.841437	3.8721	1.51252	0
Factors Promoting Cardiogenesis in Vertebrates	3.10952	2.72951	1.28172	1.43781	5.95478
Virus Entry via Endocytic Pathways	3.10952	3.2997	2.26579	5.61024	1.54158
Neuregulin Signaling	3.15977	4.61593	3.50187	2.43748	1.04561
NF-kB Signaling	3.18139	4.0199	2.63484	4.41918	4.49672	0
Neurotrophin/TRK Signaling	3.19748	1.86074	1.26577	2.01998	1.37587	0.435879
IGF-1 Signaling	3.21038	2.98214	3.7884	2.67652	0.54187	0.319779
Erythropoietin Signaling	3.25793	3.0592	2.39963	2.64039	0.430776
IL-6 Signaling	3.28099	3.37292	2.06942	2.59876	0
Salvage Pathways of Pyrimidine Ribonucleotides	3.30872	1.57341	0.259935	0.369599	0.558024
ErbB Signaling	3.31607	3.47421	1.84567	1.53166	0.310426
Thrombin Signaling	3.33941	2.62147	2.26824	3.86031	1.49452
EGF Signaling	3.38751	3.65127	1.57626	1.33913	0
Protein Kinase A Signaling	3.39048	2.26679	1.62963	4.06863	3.32631	0.946372
NF-kB Activation by Viruses	3.39743	2.74786	2.76655	6.62364	0.767224
Ovarian Cancer Signaling	3.45303	1.92814	2.14942	1.73025	1.83505	0.228274
IL-8 Signaling	3.47576	4.07035	3.74244	6.15807	1.15204	0.448818
Role of IL-17A in Arthritis	3.53185	1.80994	2.94504	2.57641	0	0.517105
Aryl Hydrocarbon Receptor Signaling	3.60328	2.17663	1.2085	0.657089	0.546544	0.619365
Apoptosis Signaling	3.68042	1.75212	1.30136	1.92314	4.30585
14-3-3-mediated Signaling	3.70653	1.89016	3.08238	3.63506	0.40636
Production of Nitric Oxide and Reactive Oxygen Species in Macrophages	3.76484	2.91197	3.44752	4.75355	1.63995	0
Macropinocytosis Signaling	3.77636	4.36655	3.70754	4.652	1.37587	0.435879
PDGF Signaling	3.77828	2.62685	2.06929	2.26372	0.358238	0.39388
Tec Kinase Signaling	3.81978	5.76754	4.10822	8.25611	3.04344
Glioma Invasiveness Signaling	3.87022	2.85273	3.47955	3.76425	0.511993
Prolactin Signaling	4.03783	3.4091	2.80486	3.00646	1.28175
UVA-Induced MAPK Signaling	4.05182	1.67288	1.24345	1.00126	0.592036	0.33972
HGF Signaling	4.07701	3.42876	3.6702	3.71296	1.35588	0.310425
Thrombopoietin Signaling	4.1063	3.71282	2.89716	3.94766	1.04851
Role of Macrophages, Fibroblasts and Endothelial Cells in Rheumatoid Arthritis	4.1222	3.62641	4.2469	8.00654	3.52163	0
Cyclins and Cell Cycle Regulation	4.1656	0.737968	0.653981	1.65905	0.698991	0.381247
T Cell Receptor Signaling	4.24905	2.45238	2.57941	3.23772	1.95243	0.319779
Growth Hormone Signaling	4.31952	4.30594	2.9655	3.18647	0.414948
Role of Tissue Factor in Cancer	4.52786	4.75436	2.71156	6.50872	1.6884
Cell Cycle: G1/S Checkpoint Regulation	4.5471	0.626164	0.859839	1.09074	0	0.446164
Pyridoxal 5'-phosphate Salvage Pathway	4.5471	1.92807	0.224691	0.388811	0.438967
Hepatic Fibrosis / Hepatic Stellate Cell Activation	4.58893	5.31523	6.68674	7.78453	4.09342	0.216515
Glioblastoma Multiforme Signaling	4.68604	1.63411	1.46443	2.69703	0	0.201999
HER-2 Signaling in Breast Cancer	5.0662	5.33145	3.33905	4.9109	1.22938
HMGB1 Signaling	5.07724	4.35596	3.95396	5.37771	0.979291
Glycolysis I	5.26512	3.67944	0.788976	0.688944	0.428184
Glioma Signaling	5.54587	3.05789	3.87	3.31551	0.558024	0.877162
Antiproliferative Role of TOB in T Cell Signaling	5.91072	1.81327	1.37224	2.73259	1.05156
Pancreatic Adenocarcinoma Signaling	5.92144	1.70872	1.8041	1.46521	0	0.290026
p53 Signaling	5.94972	4.75489	3.74845	3.19967	0
Small Cell Lung Cancer Signaling	6.17237	1.29547	2.88366	2.48078	1.31832	0.421138
DNA damage-induced 14-3-3s Signaling	6.29768	4.30511	0.955128	0.848722
DNA Double-Strand Break Repair by Homologous Recombination	6.46255	6.54886	0.457421	0.405623
Role of CHK Proteins in Cell Cycle Checkpoint Control	7.11156	4.47212	0	0.518764	0.543326
Mismatch Repair in Eukaryotes	7.13366	7.4195
Mitotic Roles of Polo-Like Kinase	7.32608	5.18109	0.48272	0.68319	0.857774
Glucocorticoid Receptor Signaling	7.89649	6.1795	7.5705	9.12643	1.89658	1.00965
Aldosterone Signaling in Epithelial Cells	8.16794	9.97289	6.05882	5.75667	0
Natural Killer Cell Signaling	8.2717	6.84141	9.14133	9.69997	9.45733	7.2802
GADD45 Signaling	8.47227	5.28098	0.91777	0.812657
Cell Cycle: G2/M DNA Damage Checkpoint Regulation	8.69406	4.50526	3.49709	3.11031
Molecular Mechanisms of Cancer	9.32206	4.37489	3.9174	4.94726	6.63791	0
Estrogen-mediated S-phase Entry	9.80727	1.93587		0.688944	0.428184
ATM Signaling	10.845	5.70841	0.264301	0.454521
Cell Cycle Control of Chromosomal Replication	12.4353	7.42102			0.376684
Hereditary Breast Cancer Signaling	12.8625	7.19328	0.858305	0.654694
Role of BRCA1 in DNA Damage Response	15.9422	11.4095	0.566856	0.454521
Pathogenesis of Multiple Sclerosis		0.534684	2.69855	2.51349	4.80155
